# Supplementary material for: Proteogenomic analysis of pathogenic yeast Cryptococcus neoformans using high resolution mass spectrometry
Source: Clin Proteomics. 2014 Feb 3;11(1):5. doi: 10.1186/1559-0275-11-5 (PMC3915034; doi:10.1186/1559-0275-11-5)
Supplement: Additional file 1: Table S1 — List of unique peptide sequences identified in C. neoformans. [file 1559-0275-11-5-S1.xlsx]

## Sheet: Sheet1
Additional file 1: Table S1. List of unique peptide sequences identified in C. neoformans
Selvan et al., Proteogenomic analysis of pathogenic yeast Cryptococcus neoformans using high resolution mass spectrometry
Peptide Sequence	Protein Accession	Protein Description	Modifications	# Missed Cleavages	Charge	m/z [Da]	MH+ [Da]	ΔM [ppm]	Mascot Score (ion score)	Sequest score (Xcorr)	# PSMs
ADIYPEGTHLVLPWFEHPIIYDVR	CNAG_00006	prohibitin Phb2		0	3	960.832	2880.48	3.11	42.0	6.44	1
SVVAQFNASQLITQR	CNAG_00006	prohibitin Phb2		0	2	831.453	1661.9	0.81	109.0	5.03	2
VLSRPSVNDLPTIYR	CNAG_00006	prohibitin Phb2		0	3	577.325	1729.96	-0.13	49.0	4.17	6
SLLLDVTEDEVLNATLRK	CNAG_00006	prohibitin Phb2		1	3	677.049	2029.13	7.75	49.0	4.04	2
AAFLVDQAIQEK	CNAG_00006	prohibitin Phb2		0	2	666.861	1332.72	-0.27	50.0	3.77	5
VLPSIVNEVLK	CNAG_00006	prohibitin Phb2		0	2	605.875	1210.74	1.04	56.0	3.36	23
EIAGTLAQSGNR	CNAG_00006	prohibitin Phb2		0	2	608.817	1216.63	-0.9	36.0	2.8	1
ELGTDYDER	CNAG_00006	prohibitin Phb2		0	2	549.241	1097.47	-0.62	48.0	-	1
SAELIGEAVK	CNAG_00006	prohibitin Phb2		0	2	508.784	1016.56	-1.57	42.0	-	4
LFTSLAPWSPSTPSSVPALTYAYHALR	CNAG_00007	methionine-tRNA ligase		0	3	978.514	2933.53	2.99	47.0	4.94	1
VGGGLVDDADYNPAEVEVQYR	CNAG_00007	methionine-tRNA ligase		0	2	1133.53	2266.05	-5.4	69.0	4.54	1
LSAILLQPIIPAKAEEALDR	CNAG_00007	methionine-tRNA ligase		1	3	721.093	2161.26	2.62	33.0	4.34	1
LLADQVGNLLSR	CNAG_00007	methionine-tRNA ligase		0	2	649.876	1298.75	1.87	91.0	4.09	2
GNVVDPISAMAQWGEDGVR	CNAG_00007	methionine-tRNA ligase		0	2	1000.98	2000.95	2.29	66.0	3.88	1
RGDEEEISDSESVVSVGELGSAAR	CNAG_00008	conserved hypothetical protein		1	3	826.724	2478.16	-0.26	56.0	6.53	1
TSSFNPLYEDPVLQTQHPQFGHR	CNAG_00008	conserved hypothetical protein		0	3	900.106	2698.3	1.16	32.0	4.7	2
AVDGVATIVYGLR	CNAG_00008	conserved hypothetical protein		0	2	667.382	1333.76	7.41	66.0	3.46	2
TLVQFYNLR	CNAG_00008	conserved hypothetical protein		0	2	577.325	1153.64	5.78	54.0	2.63	1
DDWLAGTDQDTELEDAVPQDTALR	CNAG_00008	conserved hypothetical protein		0	2	1337.61	2674.21	0.95	64.0	-	1
RGNAHQQENAPPAPAGQGQPTVVTRPR	CNAG_00008	conserved hypothetical protein		1	5	567.696	2834.45	-0.04	20.0	-	1
NFFSTINFLK	CNAG_00008	conserved hypothetical protein		0	2	615.832	1230.66	4.76	51.0	-	3
DNSGLIDRLELSNALQGFGFSLPPELVAK	CNAG_00009	calcium-binding protein		1	3	1034.22	3100.65	6.12	17.0	2.82	1
PQYISAPNPYGSVSAEAR	CNAG_00009	calcium-binding protein		0	2	953.967	1906.93	-1.7	113.0	-	2
IIcSGHSNDDELSFNTQSSTQWDGLK	CNAG_00011	conserved hypothetical protein	C3(Carbamidomethyl)	0	3	980.447	2939.33	5.23	75.0	5.44	1
SGPPYNAWGLYGSEDELGR	CNAG_00011	conserved hypothetical protein		0	2	1034.48	2067.95	5.78	117.0	5.38	1
HYPYQHFPEEGQYR	CNAG_00011	conserved hypothetical protein		0	2	925.92	1850.83	4.94	56.0	4.43	5
MIPAIPPFNSLPIDK	CNAG_00011	conserved hypothetical protein		0	2	826.964	1652.92	8.13	31.0	2.6	1
IPAIPPFNSLPIDK	CNAG_00011	conserved hypothetical protein		0	2	761.439	1521.87	1.59	23.0	-	1
DILEWHWEK	CNAG_00011	conserved hypothetical protein		0	2	628.309	1255.61	0.58	33.0	-	1
TGFTDELLK	CNAG_00011	conserved hypothetical protein		0	2	512.275	1023.54	5.91	46.0	-	4
HVLLEKPAcLEVEELDELIK	CNAG_00012	conserved hypothetical protein	C9(Carbamidomethyl)	0	2	1189.14	2377.28	4.07	75.0	6.9	5
GTYEEVYNDPDVTAVYVGTPHVLHHR	CNAG_00012	conserved hypothetical protein		0	2	1484.72	2968.43	2.11	79.0	5.8	4
MVDPALGGGSLLDMSAYPSVWAMLLVHR	CNAG_00012	conserved hypothetical protein		0	3	996.175	2986.51	4.15	65.0	4.99	1
LKESPEEKPWAWGVK	CNAG_00012	conserved hypothetical protein		1	2	892.476	1783.94	3.46	71.0	4.96	2
GLcQGmLmTDLDNTGQK	CNAG_00012	conserved hypothetical protein	C3(Carbamidomethyl); M6(Oxidation); M8(Oxidation)	0	2	957.425	1913.84	1.53	68.0	4.01	1
VVQGWIDKVR	CNAG_00012	conserved hypothetical protein		1	2	600.349	1199.69	1.36	62.0	3.76	2
ESPEEKPWAWGVK	CNAG_00012	conserved hypothetical protein		0	2	771.885	1542.76	2.87	58.0	3.73	1
STQSAQAFINK	CNAG_00012	conserved hypothetical protein		0	2	597.811	1194.62	3.48	45.0	3.15	1
FQPIAYAIEEVVK	CNAG_00012	conserved hypothetical protein		0	2	753.915	1506.82	1.08	77.0	3.01	7
LFFMEAVWTR	CNAG_00012	conserved hypothetical protein		0	2	650.334	1299.66	3.99	68.0	2.73	1
APFTLNWGIISTGGISTTFAHDLLVDPASR	CNAG_00012	conserved hypothetical protein		0	3	1053.22	3157.66	8	94.0	-	5
cIGSPIWVLMK	CNAG_00016	conserved hypothetical protein	C1(Carbamidomethyl)	0	2	652.349	1303.69	-0.06	49.0	2.69	1
aSTILPLELVDR	CNAG_00016	conserved hypothetical protein	N-Term(Acetyl)	0	2	684.891	1368.77	0.79	45.0	-	3
LLDSPPEVSTPEK	CNAG_00018	conserved hypothetical protein		0	2	706.371	1411.73	2.28	79.0	3.95	1
FVPANEVPAER	CNAG_00018	conserved hypothetical protein		0	2	614.82	1228.63	-0.3	31.0	-	1
ALTTNETTcVQNcTDKFLK	CNAG_00019	chaperone	C9(Carbamidomethyl); C13(Carbamidomethyl)	1	3	748.69	2244.05	-4.11	50.0	4.71	1
ALTTNETTcVQNcTDK	CNAG_00019	chaperone	C9(Carbamidomethyl); C13(Carbamidomethyl)	0	2	928.411	1855.81	-0.67	103.0	4.3	6
FAEHNAEQMQGGGQ	CNAG_00019	chaperone		0	2	752.318	1503.63	0.59	66.0	3.76	4
IPPGDGAYWAQWYSLFPSPQDAAAIVSAHDLR	CNAG_00020	conserved hypothetical protein		0	3	1167.25	3499.73	5.59	68.0	6.66	1
DPSSSGGGGIGIVGGLGK	CNAG_00020	conserved hypothetical protein		0	2	757.895	1514.78	0.91	125.0	6.07	3
SLPQAIGLPFLSQAEDAQLK	CNAG_00020	conserved hypothetical protein		0	2	1063.58	2126.15	-0.38	61.0	4.42	3
GLPLDPVLVAISELLPK	CNAG_00020	conserved hypothetical protein		0	2	887.545	1774.08	5.3	69.0	4.23	2
LGGFGGLGLR	CNAG_00020	conserved hypothetical protein		0	2	473.778	946.549	2.43	57.0	3.22	1
DNGITSDAEMIAEK	CNAG_00020	conserved hypothetical protein		0	2	747.344	1493.68	1.46	69.0	-	1
APFFHDSDSLASPATTPGHVLGEAISHK	CNAG_00021	adenosylmethionine decarboxylase		0	3	963.818	2889.44	8.24	59.0	7.55	4
AWNSFGTDLLGNEFVR	CNAG_00021	adenosylmethionine decarboxylase		0	2	913.45	1825.89	2.69	120.0	4.05	1
RPDLQTLIR	CNAG_00021	adenosylmethionine decarboxylase		0	2	556.333	1111.66	0.09	52.0	4.02	2
TcGTTLNLLGLYR	CNAG_00021	adenosylmethionine decarboxylase	C2(Carbamidomethyl)	0	2	741.393	1481.78	-0.17	84.0	3.85	2
EVWEEMLDIVK	CNAG_00021	adenosylmethionine decarboxylase		0	2	695.851	1390.69	1.28	52.0	3.16	7
LGIDTLFSK	CNAG_00021	adenosylmethionine decarboxylase		0	2	497.287	993.567	5.34	59.0	2.99	3
TAELTPSIEEQALTSPGPFEGPEK	CNAG_00021	adenosylmethionine decarboxylase		0	2	1264.62	2528.24	0.54	52.0	-	1
SFFFPER	CNAG_00021	adenosylmethionine decarboxylase		0	2	465.229	929.45	-1.68	33.0	-	2
QAWLANNPSTPHPFHPSISK	CNAG_00022	holocytochrome-c synthase		0	3	743.712	2229.12	0.1	37.0	5.52	3
WESHWPSER	CNAG_00022	holocytochrome-c synthase		0	2	607.273	1213.54	-0.24	37.0	-	1
YVIDFYTGR	CNAG_00022	holocytochrome-c synthase		0	2	567.285	1133.56	-0.06	55.0	-	2
KWLPTASEmR	CNAG_00024	conserved hypothetical protein	M9(Oxidation)	1	2	617.815	1234.62	-2.48	29.0	-	4
FAFcKDPELLHAAGK	CNAG_00026	aminotransferase	C4(Carbamidomethyl)	1	3	568.624	1703.86	-0.51	75.0	6.92	15
IVFcTNSPMQEAVAIGLEK	CNAG_00026	aminotransferase	C4(Carbamidomethyl)	0	2	1054.03	2107.06	-0.53	111.0	5.9	9
HYSPQFENIVAR	CNAG_00026	aminotransferase		0	2	730.873	1460.74	6.81	74.0	5.19	12
VFTKEELEQIAK	CNAG_00026	aminotransferase		1	2	717.887	1434.77	-11.46	93.0	5.13	8
VcIENNVLVLADEVYDcmVYDGKK	CNAG_00026	aminotransferase	C2(Carbamidomethyl); C17(Carbamidomethyl); M18(Oxidation)	1	3	954.786	2862.34	2.44	40.0	5.06	1
VGWLIGPPQLTAATLAAHSR	CNAG_00026	aminotransferase		0	2	1030.08	2059.15	1.19	102.0	5.06	16
FFEEQVAAYEER	CNAG_00026	aminotransferase		0	2	759.35	1517.69	1.1	98.0	4.14	7
VVGIPPSEFYSEEHVNIGER	CNAG_00026	aminotransferase		0	2	1129.56	2258.11	-0.95	82.0	4.11	13
AVIINTPHNPVGK	CNAG_00026	aminotransferase		0	2	680.391	1359.77	0.34	79.0	4.01	6
AAEHKFFEEQVAAYEER	CNAG_00026	aminotransferase		1	2	1027.49	2053.97	2.49	51.0	3.85	1
VPEGYPIVETcK	CNAG_00026	aminotransferase	C11(Carbamidomethyl)	0	2	696.348	1391.69	0.24	76.0	3.82	6
IVFcTNSPmQEAVAIGLEK	CNAG_00026	aminotransferase	C4(Carbamidomethyl); M9(Oxidation)	0	2	1062.03	2123.05	0.95	77.0	3.27	1
FFEEQVAAYEERR	CNAG_00026	aminotransferase		1	3	558.603	1673.79	1.03	-	2.87	1
IATLPGMWER	CNAG_00026	aminotransferase		0	2	587.308	1173.61	-0.41	62.0	2.49	4
HGGDWTLNMDEFAAAFTPK	CNAG_00026	aminotransferase		0	3	703.325	2107.96	3.36	56.0	-	1
VcIENNVLVLADEVYDcMVYDGKK	CNAG_00026	aminotransferase	C2(Carbamidomethyl); C17(Carbamidomethyl)	1	3	949.451	2846.34	-0.54	21.0	-	1
IATLPGmWER	CNAG_00026	aminotransferase	M7(Oxidation)	0	2	595.306	1189.6	0.48	45.0	-	1
SFAcTGWR	CNAG_00026	aminotransferase	C4(Carbamidomethyl)	0	2	492.721	984.435	-0.68	53.0	-	1
VSLSDVKDEIIIQGNDIEK	CNAG_00034	60s ribosomal protein l9		1	2	1058.06	2115.12	0.3	121.0	8.34	22
LVYAHFPINALPSDDGSALQIR	CNAG_00034	60s ribosomal protein l9		0	2	1199.14	2397.27	5.37	90.0	6.55	144
mKDISSVESLVVPEGVTVAIK	CNAG_00034	60s ribosomal protein l9	M1(Oxidation)	1	2	1109.11	2217.2	-0.07	95.0	6.45	4
NVGHIQMDIQLIK	CNAG_00034	60s ribosomal protein l9		0	2	754.917	1508.83	0.68	94.0	6.19	42
DISSVESLVVPEGVTVAIK	CNAG_00034	60s ribosomal protein l9		0	2	971.542	1942.08	1.5	44.0	5.71	13
MKDISSVESLVVPEGVTVAIK	CNAG_00034	60s ribosomal protein l9		1	2	1101.11	2201.22	2.39	76.0	4.93	7
NVGHIQmDIQLIK	CNAG_00034	60s ribosomal protein l9	M7(Oxidation)	0	2	762.914	1524.82	0.49	62.0	4.8	7
VVFTVWHGAR	CNAG_00034	60s ribosomal protein l9		0	2	586.322	1171.64	0.31	70.0	4.58	29
SLVENMITGVTK	CNAG_00034	60s ribosomal protein l9		0	2	646.352	1291.7	2.45	85.0	4.39	25
KFLDGVYVSER	CNAG_00034	60s ribosomal protein l9		1	2	656.848	1312.69	-0.19	56.0	4.35	7
SLVENmITGVTK	CNAG_00034	60s ribosomal protein l9	M6(Oxidation)	0	2	654.348	1307.69	0.8	81.0	3.72	8
FLDGVYVSER	CNAG_00034	60s ribosomal protein l9		0	2	592.801	1184.59	-0.01	78.0	3.24	35
VSQSAASITDK	CNAG_00034	60s ribosomal protein l9		0	2	553.787	1106.57	-1.39	59.0	3.15	1
DEIIIQGNDIEK	CNAG_00034	60s ribosomal protein l9		0	2	693.859	1386.71	0.04	30.0	-	1
KDISSVESLVVPEGVTVAIK	CNAG_00034	60s ribosomal protein l9		1	2	1035.59	2070.17	-1.01	125.0	-	7
DcPMLEGVK	CNAG_00034	60s ribosomal protein l9	C2(Carbamidomethyl)	0	1	1048.48	1048.48	-0.6	52.0	-	33
QQLTSEELIPADWEALVQR	CNAG_00036	Sec14 cytosolic factor		0	2	1113.58	2226.16	9.1	81.0	5.61	1
IEYNRFDDQTLLR	CNAG_00036	Sec14 cytosolic factor		1	2	841.933	1682.86	5.55	54.0	4.38	2
TDNDGRPVYIEQLGK	CNAG_00036	Sec14 cytosolic factor		0	2	852.937	1704.87	6.98	59.0	3.64	2
NYKPELLQYIPAENLPADLGGTcK	CNAG_00036	Sec14 cytosolic factor	C23(Carbamidomethyl)	0	3	902.133	2704.38	6.78	-	3.61	2
KIHILGK	CNAG_00036	Sec14 cytosolic factor		1	2	404.775	808.543	3.5	33.0	2.54	1
sASDPLSGHPGHLSAAQETALKEFR	CNAG_00036	Sec14 cytosolic factor	N-Term(Acetyl)	1	3	883.446	2648.32	6.2	70.0	-	1
YYPQFYHK	CNAG_00036	Sec14 cytosolic factor		0	2	573.278	1145.55	5.74	37.0	-	1
FDDQTLLR	CNAG_00036|CNAG_03153	Sec14 cytosolic factor |sec14 cytosolic factor		0	2	504.261	1007.52	-0.37	52.0	2.87	8
RLVSEYEK	CNAG_00036|CNAG_03153	Sec14 cytosolic factor |sec14 cytosolic factor		1	2	512.277	1023.55	0.07	45.0	-	1
LVSEYEK	CNAG_00036|CNAG_03153	Sec14 cytosolic factor |sec14 cytosolic factor		0	2	434.228	867.45	4.36	36.0	-	1
NDLSGITFEQDAPLPQIK	CNAG_00038	alcohol dehydrogenase		0	2	993.514	1986.02	1.56	106.0	5.98	5
DGVAAEYFVcDQSEAVK	CNAG_00038	alcohol dehydrogenase	C10(Carbamidomethyl)	0	2	944.425	1887.84	-0.03	88.0	5.88	1
NDLSGITFEQDAPLPQIKK	CNAG_00038	alcohol dehydrogenase		1	2	1057.56	2114.11	-0.03	78.0	5.69	1
DIPKEILEEDLAQTILYSGSYVR	CNAG_00038	alcohol dehydrogenase		1	2	1326.7	2652.39	5.88	99.0	5.66	2
VTPIIFQGHHQDEDVTLESMNR	CNAG_00038	alcohol dehydrogenase		0	2	1283.62	2566.24	1.36	83.0	5.32	10
MISALEVGNVKPVIDKVFGFENLK	CNAG_00038	alcohol dehydrogenase		1	4	662.622	2647.47	4.93	27.0	5.28	1
DGVAAEYFVcDQSEAVKIPK	CNAG_00038	alcohol dehydrogenase	C10(Carbamidomethyl)	1	3	742.698	2226.08	1.5	33.0	5.09	1
MISALEVGNVKPVIDK	CNAG_00038	alcohol dehydrogenase		0	2	856.986	1712.97	2.19	74.0	5.07	2
EILEEDLAQTILYSGSYVR	CNAG_00038	alcohol dehydrogenase		0	2	1100.07	2199.13	5.52	111.0	4.9	5
VFGFENLKEAYQYMADGK	CNAG_00038	alcohol dehydrogenase		1	3	704.006	2110	3.41	67.0	4.53	1
VTPIIFQGHHQDEDVTLESmNR	CNAG_00038	alcohol dehydrogenase	M20(Oxidation)	0	3	861.416	2582.23	0.67	64.0	4.45	3
GDFADTIYTIDYSK	CNAG_00038	alcohol dehydrogenase		0	2	804.877	1608.75	1.82	88.0	4.2	6
VIVTSSSQSKLDR	CNAG_00038	alcohol dehydrogenase		1	3	473.932	1419.78	1.12	51.0	4.03	1
GADFVIEIGGR	CNAG_00038	alcohol dehydrogenase		0	1	1133.59	1133.59	-0.69	63.0	3.66	6
VVDLLKPLAK	CNAG_00038	alcohol dehydrogenase		0	2	548.36	1095.71	-0.45	53.0	3.27	6
STEILINIK	CNAG_00038	alcohol dehydrogenase		0	2	515.81	1030.61	-0.62	45.0	2.6	1
SFSHQDASTLAIAYATAWSSLYSHHPR	CNAG_00038	alcohol dehydrogenase		0	3	1002.15	3004.44	2.12	86.0	10.51	3
VFGFENLK	CNAG_00038	alcohol dehydrogenase		0	2	477.258	953.509	0.13	45.0	-	1
YVLSHR	CNAG_00038	alcohol dehydrogenase		0	2	387.717	774.427	1.1	46.0	-	1
ISQVSAEEAYTHLTTPVFGK	CNAG_00040	lanosterol 14 alpha-demethylase		0	2	1089.55	2178.1	-2.62	162.0	7.38	13
EVGISPQKPSATLDLLK	CNAG_00040	lanosterol 14 alpha-demethylase		0	2	898.513	1796.02	1.25	81.0	5.58	5
KGESDHEHDMIENLQScK	CNAG_00040	lanosterol 14 alpha-demethylase	C17(Carbamidomethyl)	1	4	539.989	2156.93	-0.41	28.0	5.02	1
GTESPYQPFGAGR	CNAG_00040	lanosterol 14 alpha-demethylase		0	2	683.823	1366.64	0.31	49.0	3.81	1
AEQVDYGFGSVSK	CNAG_00040	lanosterol 14 alpha-demethylase		0	2	693.83	1386.65	-0.02	90.0	3.59	3
GVVYDcPNEMLMQQK	CNAG_00040	lanosterol 14 alpha-demethylase	C6(Carbamidomethyl)	0	2	906.41	1811.81	0.39	50.0	3.52	2
VLSDIPVPPSLSAPSENGQYIIPK	CNAG_00040	lanosterol 14 alpha-demethylase		0	2	1261.18	2521.36	1	41.0	3.13	2
SMSELIILTASR	CNAG_00040	lanosterol 14 alpha-demethylase		0	2	660.864	1320.72	0.5	47.0	2.86	1
ELPIMDSIIR	CNAG_00040	lanosterol 14 alpha-demethylase		0	2	593.83	1186.65	1.53	43.0	-	2
FLFEcR	CNAG_00040	lanosterol 14 alpha-demethylase	C5(Carbamidomethyl)	0	2	436.21	871.413	0.01	44.0	-	2
LSPDGTSSIQQcIcNVIDTPGHVDFASEVSTASR	CNAG_00044	translation elongation factor 2	C12(Carbamidomethyl); C14(Carbamidomethyl)	0	3	1216.91	3648.71	6.13	41.0	6.44	3
LSPSEAYHHISQLIEQVNAVMGSFYASER	CNAG_00044	translation elongation factor 2		0	4	816.655	3263.6	6.33	41.0	6.36	1
GEGLDGQPLPEDLTKPLESLSLENSESATSEK	CNAG_00044	translation elongation factor 2		0	3	1124.22	3370.66	5.6	60.0	6.05	2
VYDTVLNEHNPDAVQK	CNAG_00044	translation elongation factor 2		0	2	921.455	1841.9	-0.27	92.0	4.75	4
cPIQQSAPIVPFR	CNAG_00044	translation elongation factor 2	C1(Carbamidomethyl)	0	2	756.909	1512.81	7.52	73.0	4.47	1
VGANLLLDPVGTK	CNAG_00044	translation elongation factor 2		0	2	648.882	1296.76	2.72	75.0	4.3	2
NVTIVAHVDHGK	CNAG_00044	translation elongation factor 2		0	3	430.571	1289.7	2.13	44.0	4.19	4
SmLPVVESFGFADEIR	CNAG_00044	translation elongation factor 2	M2(Oxidation)	0	2	906.949	1812.89	3.94	113.0	3.83	1
QLSPEEFWTELER	CNAG_00044	translation elongation factor 2		0	2	832.408	1663.81	6.98	59.0	3.77	4
RVGANLLLDPVGTK	CNAG_00044	translation elongation factor 2		1	2	726.931	1452.85	0.55	54.0	3.68	1
GNVLFASAIDGWAFR	CNAG_00044	translation elongation factor 2		0	2	812.424	1623.84	7.77	84.0	3.46	4
QGLLDWSPR	CNAG_00044	translation elongation factor 2		0	2	536.286	1071.56	5.97	51.0	3.05	1
VLWGDWYLDPK	CNAG_00044	translation elongation factor 2		0	2	696.357	1391.71	5.03	64.0	2.91	4
GQVVGGALISAVR	CNAG_00044	translation elongation factor 2		0	2	613.864	1226.72	-0.11	75.0	2.86	1
SATLWAPDAK	CNAG_00044	translation elongation factor 2		0	2	530.277	1059.55	-0.41	38.0	-	1
VWSFGPK	CNAG_00044	translation elongation factor 2		0	2	410.721	820.435	0.21	44.0	-	2
GTSLLAILPK	CNAG_00044	translation elongation factor 2		0	2	506.826	1012.64	3.7	71.0	-	3
TGDPLLDNIININPSGR	CNAG_00045	conserved hypothetical protein		0	2	904.984	1808.96	5.29	107.0	4.99	3
FGGGSGIGGPLGGGR	CNAG_00045	conserved hypothetical protein		0	2	623.322	1245.64	3.27	78.0	4.01	1
GLGDPDLDGPGGSVQPPGSR	CNAG_00045	conserved hypothetical protein		0	2	939.456	1877.9	2.96	76.0	3.72	1
DLDPLASLRPPGSFNPTR	CNAG_00045	conserved hypothetical protein		0	3	651.681	1953.03	5.56	26.0	3.34	2
WDPVGPSPDGVSGGVMFPGVGGSPLGGVGR	CNAG_00045	conserved hypothetical protein		0	2	1397.69	2794.37	2.95	44.0	-	1
WGDEMPPPGEFGPDLGR	CNAG_00045	conserved hypothetical protein		0	2	928.918	1856.83	0.72	31.0	-	1
MPINHQVIYQLQEIIGLLPQLGGDVELGK	CNAG_00046	proteasome regulatory subunit 12		0	3	1072.6	3215.78	10.6	52.0	6.72	2
IQNAQQDIEDAKSPAEK	CNAG_00046	proteasome regulatory subunit 12		1	3	628.982	1884.93	1.52	55.0	6.37	2
DISSSSSAPSSSLLTTQSLSTR	CNAG_00046	proteasome regulatory subunit 12		0	2	1106.56	2212.11	4.98	102.0	5.45	1
TFTHVSTSIEAEEAEEIGVEHLLR	CNAG_00046	proteasome regulatory subunit 12		0	4	675.096	2697.36	8.81	66.0	4.9	1
mPINHQVIYQLQEIIGLLPQLGGDVELGK	CNAG_00046	proteasome regulatory subunit 12	M1(Oxidation)	0	3	1077.93	3231.78	10.46	31.0	4.89	1
GDTGIPTDAYFAVEEIKDDGTATQR	CNAG_00046	proteasome regulatory subunit 12		1	2	1335.64	2670.27	5.54	105.0	4.53	6
AEAAGIKAEDVAK	CNAG_00046	proteasome regulatory subunit 12		1	2	636.843	1272.68	-0.67	80.0	4.38	2
TVLALHDLIENR	CNAG_00046	proteasome regulatory subunit 12		0	2	697.398	1393.79	5.77	81.0	4.29	7
LHEIGEYLEAVR	CNAG_00046	proteasome regulatory subunit 12		0	2	714.882	1428.76	5.39	80.0	4.27	26
SSDLEITELFK	CNAG_00046	proteasome regulatory subunit 12		0	2	641.333	1281.66	0.91	71.0	4.19	3
SSDLEITELFKR	CNAG_00046	proteasome regulatory subunit 12		1	2	719.386	1437.77	5.02	80.0	4.16	2
VLGVLLGQDNGTSINVANSFAIPFEEDERDPK	CNAG_00046	proteasome regulatory subunit 12		1	3	1148.92	3444.75	5.86	39.0	4.01	1
FcPRPVMVIVDVR	CNAG_00046	proteasome regulatory subunit 12	C2(Carbamidomethyl)	0	3	529.957	1587.86	4.19	35.0	3.73	1
MGVNDQSLVVFLSSMIR	CNAG_00046	proteasome regulatory subunit 12		0	2	948.502	1896	12.87	133.0	3.7	2
SGKmPINHQVIYQLQEIIGLLPQLGGDVELGK	CNAG_00046	proteasome regulatory subunit 12	M4(Oxidation)	1	4	876.742	3503.95	14.84	24.0	3.07	1
IQNAQQDIEDAK	CNAG_00046	proteasome regulatory subunit 12		0	2	686.839	1372.67	0.25	69.0	3.01	3
mGVNDQSLVVFLSSMIR	CNAG_00046	proteasome regulatory subunit 12	M1(Oxidation)	0	3	638.002	1911.99	13.21	26.0	-	1
PGLTTAQVTELSGVNVVIHPLVLLSVVDHAAR	CNAG_00046	proteasome regulatory subunit 12		0	4	827.228	3305.89	9.8	65.0	-	2
YVcEEHYGLFR	CNAG_00047	kinase	C3(Carbamidomethyl)	0	3	491.558	1472.66	-1.78	24.0	3.66	1
KDQAANILAK	CNAG_00048	sugar transporter		1	2	536.308	1071.61	-6.35	-	2.64	1
GWLPEGVVR	CNAG_00050	conserved hypothetical protein		0	2	506.784	1012.56	4.08	34.0	-	1
IHQHLcGLHIYAHDTK	CNAG_00054	DUF1264 domain-containing protein	C6(Carbamidomethyl)	0	2	971.989	1942.97	0	90.0	6.66	3
EDLERPPAEGADScWNGK	CNAG_00054	DUF1264 domain-containing protein	C14(Carbamidomethyl)	0	2	1015.94	2030.88	-2.51	87.0	6.51	2
HDLHQcIIYDSDQPDAR	CNAG_00054	DUF1264 domain-containing protein	C6(Carbamidomethyl)	0	2	1041.97	2082.93	-1.69	109.0	6.38	8
IHQHLcGLHIYAHDTKR	CNAG_00054	DUF1264 domain-containing protein	C6(Carbamidomethyl)	1	2	1050.04	2099.07	0.33	106.0	6.33	10
LIGIEYLIPEDAFIALPADEKK	CNAG_00054	DUF1264 domain-containing protein		1	3	820.131	2458.38	12.11	55.0	6.26	6
ERDEALGVSTEAK	CNAG_00054	DUF1264 domain-containing protein		1	2	702.854	1404.7	3.12	83.0	5.16	4
TLVPNAVSDIAERPAMLELHR	CNAG_00054	DUF1264 domain-containing protein		0	4	583.821	2332.26	7.63	40.0	4.23	2
DEALGVSTEAKR	CNAG_00054	DUF1264 domain-containing protein		1	2	638.331	1275.65	0.28	75.0	3.7	2
TLVPNAVSDIAERPAmLELHR	CNAG_00054	DUF1264 domain-containing protein	M16(Oxidation)	0	4	587.819	2348.25	5.59	33.0	3.62	1
LIGIEYLIPEDAFIALPADEK	CNAG_00054	DUF1264 domain-containing protein		0	2	1165.63	2330.25	-1	-	2.92	1
YEVDSGmLmLGTK	CNAG_00054	DUF1264 domain-containing protein	M7(Oxidation); M9(Oxidation)	0	2	738.346	1475.68	6.11	54.0	-	1
DEALGVSTEAK	CNAG_00054	DUF1264 domain-containing protein		0	2	560.28	1119.55	-0.62	31.0	-	1
AHHFcTHLR	CNAG_00054	DUF1264 domain-containing protein	C5(Carbamidomethyl)	0	3	393.527	1178.57	1.24	34.0	-	2
HFAPHVNIPLLTPEGDLNIPEDPIATSGPSGDDSVADVGER	CNAG_00055	conserved hypothetical protein		0	4	1063.03	4249.08	2.62	50.0	5.59	2
IAALESLIK	CNAG_00055	conserved hypothetical protein		0	2	479.303	957.599	1.01	59.0	2.69	3
LGEAIHGQISDTSSEQPLQEGQESQLPELK	CNAG_00056	conserved hypothetical protein		0	3	1083.53	3248.59	-1.64	70.0	8.76	1
SAGPVQIYHIGSSLIFPDFPPLAPK	CNAG_00056	conserved hypothetical protein		0	3	884.487	2651.45	9.28	26.0	5.54	1
SAAPIQNSLEEPAAPTLPR	CNAG_00056	conserved hypothetical protein		0	2	981.519	1962.03	0.46	85.0	5.27	2
ASFPPIASIVPNPDYKPSTSLDK	CNAG_00056	conserved hypothetical protein		0	3	815.432	2444.28	4.11	24.0	4.79	1
FVGFEEGLGVLGGAR	CNAG_00056	conserved hypothetical protein		0	2	754.402	1507.8	4.05	69.0	4.1	1
LLVEWISGPYHTPGK	CNAG_00056	conserved hypothetical protein		0	3	566.307	1696.91	0.08	28.0	3.67	1
FNIITPLGIK	CNAG_00056	conserved hypothetical protein		0	2	558.346	1115.68	2.13	45.0	-	1
LINLVGLAGASNVQGEDQK	CNAG_00057	fructose-bisphosphatase		0	2	963.525	1926.04	6.74	117.0	7.47	20
IYSFNEGNSLHFYPPTNDYLNSIK	CNAG_00057	fructose-bisphosphatase		0	3	945.126	2833.36	5.77	47.0	5.55	3
TLLYGGIFGYPDDKK	CNAG_00057	fructose-bisphosphatase		1	2	843.943	1686.88	2.98	71.0	4.14	23
YIGSmVADVHR	CNAG_00057	fructose-bisphosphatase	M5(Oxidation)	0	2	632.314	1263.62	4.21	56.0	-	1
YPENGKPYSAR	CNAG_00057	fructose-bisphosphatase		0	2	641.315	1281.62	-0.02	61.0	-	1
mLYEAFPMSFLTEQAGGVATTGSQR	CNAG_00057	fructose-bisphosphatase	M1(Oxidation)	0	2	1354.65	2708.28	5.22	52.0	-	1
HILSQQYALGESATGDLTmLLIAIQVTSK	CNAG_00057	fructose-bisphosphatase	M19(Oxidation)	0	3	1039.9	3117.69	11.7	26.0	-	1
MLYEAFPMSFLTEQAGGVATTGSQR	CNAG_00057	fructose-bisphosphatase		0	3	898.099	2692.28	3.29	100.0	-	2
MLYEAFPmSFLTEQAGGVATTGSQR	CNAG_00057	fructose-bisphosphatase	M8(Oxidation)	0	2	1354.64	2708.27	0.71	62.0	-	2
aAPQATLGADLEPPATDLITLTR	CNAG_00057	fructose-bisphosphatase	N-Term(Acetyl)	0	3	793.102	2377.29	12.92	41.0	-	2
LINLVGLAGASNVQGEDQKK	CNAG_00057	fructose-bisphosphatase		1	3	685.378	2054.12	-1.86	106.0	-	2
EDVEDLKK	CNAG_00057	fructose-bisphosphatase		1	2	488.253	975.499	-0.5	50.0	-	2
TLLYGGIFGYPDDK	CNAG_00057	fructose-bisphosphatase		0	2	779.898	1558.79	6.2	70.0	-	4
KLDVLSNDImVNALSASGK	CNAG_00057	fructose-bisphosphatase	M10(Oxidation)	1	2	996.025	1991.04	-2.87	144.0	-	6
GTYcVVFDPLDGSSNIDAGVNVGTIFGVYK	CNAG_00057	fructose-bisphosphatase	C4(Carbamidomethyl)	0	3	1055.52	3164.56	11.11	60.0	-	7
FYANYKDDSR	CNAG_00057	fructose-bisphosphatase		1	2	639.794	1278.58	5.08	67.0	-	7
KLDVLSNDIMVNALSASGK	CNAG_00057	fructose-bisphosphatase		1	2	988.03	1975.05	-0.21	166.0	-	8
YIGSMVADVHR	CNAG_00057	fructose-bisphosphatase		0	2	624.317	1247.63	5.47	80.0	-	10
GSVEDVLRPGR	CNAG_00057	fructose-bisphosphatase		0	2	592.826	1184.64	5.21	40.0	-	16
ILDIVPTSIHGR	CNAG_00057	fructose-bisphosphatase		0	2	660.886	1320.76	1.11	73.0	-	16
ILISPDGEITVTNDGATILGQMEVEHQIAK	CNAG_00058	T-complex protein 1 epsilon subunit		0	3	1064.89	3192.65	0.62	75.0	6.61	1
GVVVDKDMSHPQMPSVVR	CNAG_00058	T-complex protein 1 epsilon subunit		1	2	991.003	1981	-0.34	92.0	6.6	20
SQDDEIGDGTTGVVVLAGALLSSALSLLDR	CNAG_00058	T-complex protein 1 epsilon subunit		0	2	1486.78	2972.55	3.65	104.0	6.27	2
DTGANLVIcQWGFDDEANHLLMQNELPAVR	CNAG_00058	T-complex protein 1 epsilon subunit	C9(Carbamidomethyl)	0	3	1142.88	3426.62	-0.64	39.0	6.17	1
VADTIEFSKEDVSNLmK	CNAG_00058	T-complex protein 1 epsilon subunit	M16(Oxidation)	1	3	647.989	1941.95	2.86	38.0	4.96	1
RQQFLLATQVVR	CNAG_00058	T-complex protein 1 epsilon subunit		1	2	729.932	1458.86	1.19	63.0	4.94	1
VADTIEFSKEDVSNLMK	CNAG_00058	T-complex protein 1 epsilon subunit		1	2	963.482	1925.96	2.15	94.0	4.91	3
GVVVDKDMSHPQmPSVVR	CNAG_00058	T-complex protein 1 epsilon subunit	M13(Oxidation)	1	3	666.336	1996.99	-0.3	35.0	4.9	2
FEDLTADKLGHAGIVR	CNAG_00058	T-complex protein 1 epsilon subunit		1	2	871.468	1741.93	3.37	76.0	4.77	2
GVVVDKDmSHPQMPSVVR	CNAG_00058	T-complex protein 1 epsilon subunit	M8(Oxidation)	1	3	666.336	1996.99	0.25	39.0	4.76	3
IAILTcPFEPPRPK	CNAG_00058	T-complex protein 1 epsilon subunit	C6(Carbamidomethyl)	0	3	546.974	1638.91	1.39	64.0	4.67	1
DMSHPQMPSVVR	CNAG_00058	T-complex protein 1 epsilon subunit		0	2	692.329	1383.65	0.33	50.0	4.1	4
IVSIAHDKFASIAVEAVLSVADLER	CNAG_00058	T-complex protein 1 epsilon subunit		1	4	664.122	2653.46	3.17	23.0	3.87	1
VGGSLEDTSLVK	CNAG_00058	T-complex protein 1 epsilon subunit		0	2	602.826	1204.64	1.62	86.0	3.87	8
MLVIEEcANSR	CNAG_00058	T-complex protein 1 epsilon subunit	C7(Carbamidomethyl)	0	2	661.315	1321.62	-0.28	72.0	3.71	4
KQHVYDPLISK	CNAG_00058	T-complex protein 1 epsilon subunit		1	2	664.372	1327.74	0.06	54.0	3.69	1
VKDTGANLVIcQWGFDDEANHLLMQNELPAVR	CNAG_00058	T-complex protein 1 epsilon subunit	C11(Carbamidomethyl)	1	4	914.202	3653.79	0.86	23.0	3.57	1
QQFLLATQVVR	CNAG_00058	T-complex protein 1 epsilon subunit		0	2	651.882	1302.76	2.21	45.0	3.38	1
RADEIPTIEQYAMR	CNAG_00058	T-complex protein 1 epsilon subunit		1	3	564.95	1692.84	-0.84	35.0	3.37	1
AcEIAVAELDR	CNAG_00058	T-complex protein 1 epsilon subunit	C2(Carbamidomethyl)	0	2	623.808	1246.61	-0.01	68.0	3.16	2
LGIDcLGR	CNAG_00058	T-complex protein 1 epsilon subunit	C5(Carbamidomethyl)	0	2	452.24	903.473	1.3	53.0	2.51	1
ALHDAIcVVR	CNAG_00058	T-complex protein 1 epsilon subunit	C7(Carbamidomethyl)	0	2	577.311	1153.61	-0.34	40.0	2.47	5
LGHAGIVR	CNAG_00058	T-complex protein 1 epsilon subunit		0	2	411.751	822.494	-0.07	26.0	-	1
sVDQINPGQAVYAQDENGRPFIIVR	CNAG_00058	T-complex protein 1 epsilon subunit	N-Term(Acetyl)	0	2	1414.72	2828.43	-1.57	39.0	-	1
AVTVFVR	CNAG_00058	T-complex protein 1 epsilon subunit		0	2	396.242	791.478	0.26	28.0	-	1
ADEIPTIEQYAMR	CNAG_00058	T-complex protein 1 epsilon subunit		0	2	768.872	1536.74	0.9	34.0	-	1
FLDMIK	CNAG_00058	T-complex protein 1 epsilon subunit		0	2	383.712	766.417	0.21	49.0	-	2
DVDFELIK	CNAG_00058	T-complex protein 1 epsilon subunit		0	2	489.761	978.514	0.04	46.0	-	13
LISVVELIK	CNAG_00059	predicted protein		0	2	507.337	1013.67	5.43	56.0	-	1
FDVEFPTTDWAK	CNAG_00060	chaperone regulator		0	2	728.344	1455.68	0.66	46.0	3.71	1
DTTVPYDITLEEAFK	CNAG_00060	chaperone regulator		0	2	871.431	1741.86	1.29	30.0	2.9	2
GEGDEAPDIPPGDVIFLIR	CNAG_00060	chaperone regulator		0	2	1005.51	2010.02	1.77	48.0	-	2
cPNTLHPMTQFAIAVNALNHDSAFAK	CNAG_00061	citrate synthase	C1(Carbamidomethyl)	0	3	956.803	2868.39	0.6	92.0	9.39	4
cPNTLHPmTQFAIAVNALNHDSAFAK	CNAG_00061	citrate synthase	C1(Carbamidomethyl); M8(Oxidation)	0	3	962.135	2884.39	1.39	86.0	8.51	2
LPPIDPSKDYSANLATLLGFGENADFVELmR	CNAG_00061	citrate synthase	M30(Oxidation)	1	3	1137.24	3409.72	5	96.0	7.87	16
LPPIDPSKDYSANLATLLGFGENADFVELMR	CNAG_00061	citrate synthase		1	3	1131.91	3393.72	5.87	109.0	7.7	34
SQIGEDASDEKVAEYVWSTLK	CNAG_00061	citrate synthase		1	2	1178.08	2355.15	6.9	137.0	7.0	45
FVEELIDRcPNTLHPMTQFAIAVNALNHDSAFAK	CNAG_00061	citrate synthase	C9(Carbamidomethyl)	1	3	1290.64	3869.91	0.16	55.0	6.98	3
AKNPWPNVDAHSGVLLTYYGLHQQDFYTVLFGVSR	CNAG_00061	citrate synthase		1	3	1331.68	3993.03	5.88	30.0	6.79	2
NPWPNVDAHSGVLLTYYGLHQQDFYTVLFGVSR	CNAG_00061	citrate synthase		0	3	1265.3	3793.9	4.97	53.0	5.91	4
LVGQIYKIVPNILLEAGK	CNAG_00061	citrate synthase		1	3	656.736	1968.19	1.4	62.0	5.71	1
TTFDDSMDLIAKLPNIAGR	CNAG_00061	citrate synthase		1	2	1039.54	2078.06	2.05	85.0	5.69	2
HLPEDPLFKLVGQIYK	CNAG_00061	citrate synthase		1	3	633.026	1897.06	3.31	53.0	5.42	1
DYSANLATLLGFGENADFVELMR	CNAG_00061	citrate synthase		0	2	1273.62	2546.24	5.52	179.0	5.4	11
LPTAPGGSEPLPEALFWLLLTGEVPTDEQVK	CNAG_00061	citrate synthase		0	3	1102.25	3304.74	0.48	52.0	5.18	13
AFGVVSQLIWDR	CNAG_00061	citrate synthase		0	2	695.879	1390.75	1.59	97.0	4.79	152
SLGDVTVDMAYGGMR	CNAG_00061	citrate synthase		0	2	786.365	1571.72	1.84	99.0	4.77	34
GLIWEGSVLDPNEGIR	CNAG_00061	citrate synthase		0	2	877.961	1754.91	3.9	86.0	4.76	50
FVEELIDRcPNTLHPmTQFAIAVNALNHDSAFAK	CNAG_00061	citrate synthase	C9(Carbamidomethyl); M16(Oxidation)	1	4	972.234	3885.91	1.86	-	4.68	2
NVFGDGKLPPIDPSK	CNAG_00061	citrate synthase		1	2	792.427	1583.85	2.13	84.0	4.58	5
LPTAPGGSEPLPEALFWLLLTGEVPTDEQVKGLSQEWAAR	CNAG_00061	citrate synthase		1	3	1435.09	4303.25	5.84	18.0	4.53	1
TTFDDSmDLIAKLPNIAGR	CNAG_00061	citrate synthase	M7(Oxidation)	1	3	698.69	2094.06	0.75	26.0	4.46	1
GIKGLIWEGSVLDPNEGIR	CNAG_00061	citrate synthase		1	3	685.041	2053.11	0.79	45.0	4.29	1
SGQVVPGYGHAVLR	CNAG_00061	citrate synthase		0	2	720.391	1439.78	-0.16	70.0	4.23	40
SLGDVTVDMAYGGmR	CNAG_00061	citrate synthase	M14(Oxidation)	0	2	794.361	1587.72	0.79	90.0	4.09	7
SGQVVPGYGHAVLRK	CNAG_00061	citrate synthase		1	2	784.442	1567.88	3.82	50.0	3.93	4
HLPEDPLFK	CNAG_00061	citrate synthase		0	2	548.295	1095.58	-0.85	63.0	3.9	98
MAELIPQEIENVK	CNAG_00061	citrate synthase		0	2	757.401	1513.79	0.4	66.0	3.86	16
mAELIPQEIENVK	CNAG_00061	citrate synthase	M1(Oxidation)	0	2	765.396	1529.79	-1.63	61.0	3.79	2
TTFDDSMDLIAK	CNAG_00061	citrate synthase		0	2	678.822	1356.64	0.5	77.0	3.78	47
VAEYVWSTLK	CNAG_00061	citrate synthase		0	2	598.321	1195.64	-0.51	63.0	3.77	20
SLGDVTVDmAYGGmR	CNAG_00061	citrate synthase	M9(Oxidation); M14(Oxidation)	0	2	802.36	1603.71	2.2	74.0	3.62	2
TTFDDSmDLIAK	CNAG_00061	citrate synthase	M7(Oxidation)	0	2	686.82	1372.63	1.62	78.0	3.53	12
SLGDVTVDmAYGGMR	CNAG_00061	citrate synthase	M9(Oxidation)	0	2	794.36	1587.71	-1.05	74.0	3.36	3
IVPNILLEAGK	CNAG_00061	citrate synthase		0	2	583.864	1166.72	5.86	77.0	2.86	22
GLSQEWAAR	CNAG_00061	citrate synthase		0	2	509.26	1017.51	0.55	54.0	2.74	15
FVEELIDR	CNAG_00061	citrate synthase		0	1	1020.53	1020.53	-1.16	53.0	2.65	30
SQIGEDASDEK	CNAG_00061	citrate synthase		0	2	589.763	1178.52	0.97	65.0	2.56	3
SYSTEAIK	CNAG_00061	citrate synthase		0	2	449.73	898.452	0.46	41.0	-	1
GLTIPEcQQK	CNAG_00061	citrate synthase	C7(Carbamidomethyl)	0	2	587.3	1173.59	-0.08	32.0	-	2
DYSANLATLLGFGENADFVELmR	CNAG_00061	citrate synthase	M22(Oxidation)	0	2	1281.62	2562.23	3.85	44.0	-	3
LPPIDPSK	CNAG_00061	citrate synthase		0	2	433.752	866.497	-1.01	62.0	-	3
LPNIAGR	CNAG_00061	citrate synthase		0	2	370.725	740.442	0.74	55.0	-	3
ALGmPLERPK	CNAG_00061	citrate synthase	M4(Oxidation)	0	2	564.317	1127.63	2.58	48.0	-	3
ALGMPLERPK	CNAG_00061	citrate synthase		0	2	556.32	1111.63	2.54	57.0	-	7
SYSTEAIKK	CNAG_00061	citrate synthase		1	2	513.777	1026.55	-0.55	50.0	-	9
LVGQIYK	CNAG_00061	citrate synthase		0	2	410.751	820.495	3.1	42.0	-	14
AFQTHEATFFADSTHFLISR	CNAG_00062	26S proteasome non-ATPase regulatory subunit 3		0	3	776.048	2326.13	1.48	78.0	9.68	4
LHLDSEEDTEYIVAK	CNAG_00062	26S proteasome non-ATPase regulatory subunit 3		0	2	881.431	1761.86	0.47	82.0	7.41	5
RVQYcTQVYNESVR	CNAG_00062	26S proteasome non-ATPase regulatory subunit 3	C5(Carbamidomethyl)	1	2	901.443	1801.88	7.39	77.0	5.9	1
DGVIDATIDPQGGWMQSK	CNAG_00062	26S proteasome non-ATPase regulatory subunit 3		0	2	959.455	1917.9	1	90.0	5.55	4
KDETLEVTVLNLLLR	CNAG_00062	26S proteasome non-ATPase regulatory subunit 3		1	3	586.012	1756.02	0.5	55.0	5.38	1
AVVEAVPTVEEEILNNIALIGR	CNAG_00062	26S proteasome non-ATPase regulatory subunit 3		0	2	1175.16	2349.31	1.25	101.0	5.26	13
TQFHGAANQAQTVR	CNAG_00062	26S proteasome non-ATPase regulatory subunit 3		0	2	764.887	1528.77	2.76	69.0	5.12	3
IIEAGDFAMETADLISTWNR	CNAG_00062	26S proteasome non-ATPase regulatory subunit 3		0	2	1127.05	2253.09	-0.32	115.0	4.73	5
QALAPYFQIVQAVR	CNAG_00062	26S proteasome non-ATPase regulatory subunit 3		0	2	802.451	1603.9	-0.15	67.0	4.49	3
SYLANSQYEQAEK	CNAG_00062	26S proteasome non-ATPase regulatory subunit 3		0	2	765.864	1530.72	8.27	59.0	4.38	1
FVPPIYPATGDLLPEGIVYLR	CNAG_00062	26S proteasome non-ATPase regulatory subunit 3		0	2	1165.64	2330.28	-1.15	80.0	3.99	14
VQYcTQVYNESVR	CNAG_00062	26S proteasome non-ATPase regulatory subunit 3	C4(Carbamidomethyl)	0	2	823.387	1645.77	1.74	76.0	3.96	2
LAELQPQLLAVR	CNAG_00062	26S proteasome non-ATPase regulatory subunit 3		0	2	675.91	1350.81	1.75	66.0	3.85	3
DREIAQLIQESDEPDDMDDMGDL	CNAG_00062	26S proteasome non-ATPase regulatory subunit 3		1	2	1325.56	2650.11	-1.16	52.0	3.84	1
IIEAGDFAMETADLISTWNRR	CNAG_00062	26S proteasome non-ATPase regulatory subunit 3		1	3	803.736	2409.19	2.61	46.0	3.73	1
DETLEVTVLNLLLR	CNAG_00062	26S proteasome non-ATPase regulatory subunit 3		0	2	814.469	1627.93	2.68	56.0	3.33	1
LLLILANLDAGR	CNAG_00062	26S proteasome non-ATPase regulatory subunit 3		0	2	641.398	1281.79	0.3	94.0	3.31	1
AIQLNYAEAR	CNAG_00062	26S proteasome non-ATPase regulatory subunit 3		0	2	574.807	1148.61	1.06	51.0	-	1
TITLAYSR	CNAG_00062	26S proteasome non-ATPase regulatory subunit 3		0	2	462.761	924.515	-0.19	33.0	-	1
NYLQTAIR	CNAG_00062	26S proteasome non-ATPase regulatory subunit 3		0	2	489.775	978.542	5.8	49.0	-	1
ISLADIcIK	CNAG_00062	26S proteasome non-ATPase regulatory subunit 3	C7(Carbamidomethyl)	0	2	516.793	1032.58	2.61	58.0	-	2
SVLDDAFPK	CNAG_00062	26S proteasome non-ATPase regulatory subunit 3		0	2	496.258	991.509	-0.22	48.0	-	2
VWFYVAR	CNAG_00062	26S proteasome non-ATPase regulatory subunit 3		0	2	470.758	940.508	4.77	22.0	-	2
EcFYEVLAPQDK	CNAG_00064	COPII-coated vesicle protein	C2(Carbamidomethyl)	0	2	749.848	1498.69	0.79	60.0	2.84	2
DLSAGLQLVK	CNAG_00064	COPII-coated vesicle protein		0	2	522.308	1043.61	-1.1	35.0	-	1
DEQAYLVVR	CNAG_00064	COPII-coated vesicle protein		0	2	546.787	1092.57	-1.04	37.0	-	3
KEEASTAEESKPEEPAAGAEAETK	CNAG_00065	ran-specific GTPase-activating protein 1		1	2	1245.08	2489.15	0.17	129.0	8.56	33
EEASTAEESKPEEPAAGAEAETK	CNAG_00065	ran-specific GTPase-activating protein 1		0	2	1181.03	2361.06	1.01	112.0	7.89	5
QAFEDAQAHNASLSGAAPK	CNAG_00065	ran-specific GTPase-activating protein 1		0	2	956.966	1912.92	4.64	124.0	7.14	12
VADASAAAEVKEEGIR	CNAG_00065	ran-specific GTPase-activating protein 1		1	2	808.424	1615.84	7.31	136.0	5.95	39
SWVYNVAADYAEGEASAETLAIR	CNAG_00065	ran-specific GTPase-activating protein 1		0	2	1243.59	2486.18	-2.89	171.0	5.87	73
EADVAAAEEKDE	CNAG_00065	ran-specific GTPase-activating protein 1		1	2	638.782	1276.56	2.86	68.0	4.38	17
FGNSENANLFK	CNAG_00065	ran-specific GTPase-activating protein 1		0	2	620.805	1240.6	5.72	81.0	3.9	10
VADASAAAEVK	CNAG_00065	ran-specific GTPase-activating protein 1		0	2	516.272	1031.54	0.67	70.0	3.82	25
TFEEDEEPLFK	CNAG_00065	ran-specific GTPase-activating protein 1		0	2	692.32	1383.63	0.97	69.0	3.42	35
DITEWKER	CNAG_00065	ran-specific GTPase-activating protein 1		1	2	538.771	1076.54	-1.92	58.0	2.66	3
EEDESAATAKPEAAAESATSEAEAK	CNAG_00065	ran-specific GTPase-activating protein 1		0	2	1247.06	2493.11	0.16	128.0	10.23	33
LSPNVGSDR	CNAG_00065	ran-specific GTPase-activating protein 1		0	2	472.745	944.482	2.36	60.0	-	6
LTEQVEAK	CNAG_00065	ran-specific GTPase-activating protein 1		0	2	459.251	917.494	0.2	59.0	-	7
aEPTETVNTGEEHDPQFEPVIR	CNAG_00065	ran-specific GTPase-activating protein 1	N-Term(Acetyl)	0	2	1269.1	2537.2	6.77	130.0	-	31
EALDPQTSSSEGLGALPTQSGFFSHK	CNAG_00066	membrane protein		0	3	897.769	2691.29	0.77	44.0	6.66	1
SSSAVIELSTAPIQTVGLPR	CNAG_00066	membrane protein		0	2	1013.56	2026.12	0.23	30.0	-	1
LIHIPINNILVGGA	CNAG_00067	conserved hypothetical protein		0	2	722.437	1443.87	-0.47	60.0	3.58	8
LTEFAEIPR	CNAG_00067	conserved hypothetical protein		0	2	538.293	1075.58	-0.45	54.0	-	2
SNIKPPPPPAYTELDVSNFDDVVLNESK	CNAG_00072	disulfide-isomerase		0	3	1029.19	3085.54	2.38	108.0	9.11	12
KASEAYDSAEEVLEGAWDSAK	CNAG_00072	disulfide-isomerase		1	2	1128.52	2256.03	-0.35	151.0	8.01	25
VLTLDTLASEFFSANVPERPEIVK	CNAG_00072	disulfide-isomerase		0	3	892.487	2675.45	6.72	68.0	7.47	8
VLTLDTLASEFFSANVPERPEIVKK	CNAG_00072	disulfide-isomerase		1	3	935.186	2803.54	6.46	56.0	7.11	5
VVDLDNNNFDQIVGQDK	CNAG_00072	disulfide-isomerase		0	2	966.968	1932.93	-0.12	134.0	6.31	8
IFSSEPDVVIALMDADDAENKPVAQR	CNAG_00072	disulfide-isomerase		0	2	1415.7	2830.4	1.19	97.0	6.02	4
ASEAYDSAEEVLEGAWDSAK	CNAG_00072	disulfide-isomerase		0	2	1064.48	2127.95	7.66	108.0	6.02	10
LANLLASPSLAPTKLDELK	CNAG_00072	disulfide-isomerase		1	3	665.39	1994.16	1	62.0	5.9	6
NLAPTYELLADAFPSDK	CNAG_00072	disulfide-isomerase		0	2	932.972	1864.94	1.83	107.0	5.65	23
NLAPTYELLADAFPSDKVIIAK	CNAG_00072	disulfide-isomerase		1	2	1195.16	2389.31	2.4	55.0	5.22	2
NVLVAFTAPWcGHcK	CNAG_00072	disulfide-isomerase	C11(Carbamidomethyl); C14(Carbamidomethyl)	0	2	880.431	1759.85	7.41	97.0	4.87	6
TAEQFVNWINEK	CNAG_00072	disulfide-isomerase		0	2	739.873	1478.74	7.17	56.0	4.77	7
IFSSEPDVVIALmDADDAENKPVAQR	CNAG_00072	disulfide-isomerase	M13(Oxidation)	0	3	949.469	2846.39	1.1	72.0	4.73	2
DGLDQFADAVEEK	CNAG_00072	disulfide-isomerase		0	2	718.83	1436.65	-0.99	89.0	4.64	21
WFPAGSLEPIPYSGAR	CNAG_00072	disulfide-isomerase		0	2	874.447	1747.89	4.11	70.0	4.26	13
LANLLASPSLAPTK	CNAG_00072	disulfide-isomerase		0	2	698.415	1395.82	0.92	104.0	3.83	1
IIAKGEEWLTK	CNAG_00072	disulfide-isomerase		1	2	644.369	1287.73	0.65	62.0	3.57	4
FGVSGFPTLK	CNAG_00072	disulfide-isomerase		0	2	526.793	1052.58	0.23	72.0	3.15	9
DLETLAAFVTK	CNAG_00072	disulfide-isomerase		0	2	604.333	1207.66	1.08	76.0	3.12	12
INILSAFASK	CNAG_00072	disulfide-isomerase		0	2	532.312	1063.62	1.72	72.0	3.08	5
AQEAVTTLDGK	CNAG_00072	disulfide-isomerase		0	2	566.796	1132.58	0.02	90.0	3.04	3
SVSGLLSETAGR	CNAG_00072	disulfide-isomerase		0	2	588.813	1176.62	-1.93	61.0	2.98	6
YGVSSFPTIK	CNAG_00072	disulfide-isomerase		0	2	549.795	1098.58	0.14	78.0	2.83	7
GSKEPVAYDSGR	CNAG_00072	disulfide-isomerase		1	2	633.31	1265.61	0.77	57.0	2.47	1
LWDVDAGEEVR	CNAG_00073	nuclear mRNA splicing protein		0	2	644.812	1288.62	0.37	54.0	3.44	2
ELSEESVQPLHTR	CNAG_00073	nuclear mRNA splicing protein		0	2	762.888	1524.77	1.83	55.0	3.23	1
LLLQTTIDVTK	CNAG_00074	integral to plasma membrane protein		0	2	622.877	1244.75	0.73	88.0	-	2
GKLESVAGAATEDPER	CNAG_00075	conserved hypothetical protein		1	2	815.406	1629.8	-2.12	102.0	6.11	9
QATSDSIAAIPVPSVEGVK	CNAG_00075	conserved hypothetical protein		0	2	935.002	1869	-0.18	83.0	5.89	9
SVFGYVTGDQEKQTEGNTQAEK	CNAG_00075	conserved hypothetical protein		1	3	806.06	2416.17	16.54	41.0	4.94	1
LESVAGAATEDPER	CNAG_00075	conserved hypothetical protein		0	2	722.849	1444.69	0.13	98.0	3.21	6
SVFGYVTGDQEK	CNAG_00075	conserved hypothetical protein		0	2	665.319	1329.63	-1.5	54.0	2.77	2
SWAGEALSNIEGWK	CNAG_00078	vacuolar protein		0	3	516.596	1547.77	15.24	-	3.0	3
DVAEGIILEPIR	CNAG_00078	vacuolar protein		0	2	662.878	1324.75	1.62	31.0	-	1
cIVASPHHGPVWQSVSK	CNAG_00081	pre-mRNA splicing factor prp1	C1(Carbamidomethyl)	0	2	944.976	1888.95	-1.66	113.0	5.8	3
LAEQSPSAVAVKPEVK	CNAG_00081	pre-mRNA splicing factor prp1		0	3	551.646	1652.92	0.4	56.0	4.61	2
EILELVADKLE	CNAG_00081	pre-mRNA splicing factor prp1		1	2	636.358	1271.71	0.11	55.0	3.67	6
ETVNLEDDPEDAR	CNAG_00081	pre-mRNA splicing factor prp1		0	2	751.835	1502.66	1.04	64.0	3.23	2
AGPSAEVVAEAQAR	CNAG_00081	pre-mRNA splicing factor prp1		0	2	678.35	1355.69	0.99	45.0	3.14	1
NLFAGTVYEADDEEADKVWDSVDAR	CNAG_00081	pre-mRNA splicing factor prp1		1	3	939.097	2815.28	2.4	38.0	-	1
RFASFDK	CNAG_00081	pre-mRNA splicing factor prp1		1	2	435.727	870.447	-0.19	39.0	-	1
ALEFVPNSVGLWK	CNAG_00081	pre-mRNA splicing factor prp1		0	2	730.403	1459.8	3.45	33.0	-	1
SIPLWILSAR	CNAG_00081	pre-mRNA splicing factor prp1		0	2	578.35	1155.69	3.92	56.0	-	2
VPIDTVLVSLLDAVSK	CNAG_00082	nucleotide binding protein		0	2	835	1668.99	8.06	78.0	4.17	1
VGLIDLDITGPSLPR	CNAG_00082	nucleotide binding protein		0	2	783.449	1565.89	1.17	76.0	3.79	2
NIIIVLSGK	CNAG_00082	nucleotide binding protein		0	2	478.81	956.614	-0.45	33.0	-	1
AAEKPAKPVPTTTAVATQSSSATPAIPTNIFEEGFLSEFHK	CNAG_00084	glutamine-tRNA ligase		0	4	1068.56	4271.2	3.41	36.0	6.9	1
VTEVHcTLAGEGFK	CNAG_00084	glutamine-tRNA ligase	C6(Carbamidomethyl)	0	2	774.382	1547.76	2.31	120.0	5.75	13
IYPTYDFTHcLcDSIENITHSLcTIEFIPAR	CNAG_00084	glutamine-tRNA ligase	C10(Carbamidomethyl); C12(Carbamidomethyl); C23(Carbamidomethyl)	0	3	1262.92	3786.75	-1.92	44.0	5.56	3
MDLNSGNPYMWDTVAYR	CNAG_00084	glutamine-tRNA ligase		0	2	1016.95	2032.89	1.84	112.0	5.24	7
APYPVTcTSFTKDPVTGR	CNAG_00084	glutamine-tRNA ligase	C7(Carbamidomethyl)	1	2	998.995	1996.98	0.99	95.0	4.98	6
AVEQAAKPDTSSAPVEGSAAAQHKDDEPVATAEQLVGNENIR	CNAG_00084	glutamine-tRNA ligase		1	4	1076.03	4301.09	-0.55	-	4.94	1
DRPVEESLHEFER	CNAG_00084	glutamine-tRNA ligase		0	2	821.9	1642.79	6.38	63.0	4.93	12
SLIDEYGLADNKYDEK	CNAG_00084	glutamine-tRNA ligase		1	2	936.954	1872.9	7.46	92.0	4.79	13
YDDTNPEAEEGRYFQSILETVR	CNAG_00084	glutamine-tRNA ligase		1	2	1316.62	2632.23	6.25	50.0	4.73	3
IIIDNVPDDYRVQVEVPLHPK	CNAG_00084	glutamine-tRNA ligase		1	4	615.589	2459.33	1.43	33.0	4.54	1
IPAMGTVQTIFTK	CNAG_00084	glutamine-tRNA ligase		0	2	703.891	1406.78	3.14	80.0	4.53	3
SYLTSLPSPPEGWNSLGPILGGIK	CNAG_00084	glutamine-tRNA ligase		0	2	1242.17	2483.34	9.44	75.0	4.52	6
ITYSSDNFDRLYELAVELIR	CNAG_00084	glutamine-tRNA ligase		1	3	806.424	2417.26	9.38	47.0	4.23	2
mDLNSGNPYMWDTVAYR	CNAG_00084	glutamine-tRNA ligase	M1(Oxidation)	0	2	1024.95	2048.89	2.11	112.0	4.18	1
ESYEWLcDALGVYK	CNAG_00084	glutamine-tRNA ligase	C7(Carbamidomethyl)	0	2	866.899	1732.79	1.12	90.0	4.06	8
YDDTNPEAEEGR	CNAG_00084	glutamine-tRNA ligase		0	2	698.288	1395.57	1.67	87.0	4.04	4
VQVEVPLHPK	CNAG_00084	glutamine-tRNA ligase		0	2	573.339	1145.67	2.56	34.0	3.71	4
TPDQVTAAVK	CNAG_00084	glutamine-tRNA ligase		0	2	515.284	1029.56	2.84	62.0	3.66	1
DDEPVATAEQLVGNENIRFQGmR	CNAG_00084	glutamine-tRNA ligase	M22(Oxidation)	1	3	869.068	2605.19	-16.26	-	3.56	5
LYELAVELIR	CNAG_00084	glutamine-tRNA ligase		0	2	609.861	1218.72	4.79	64.0	3.42	7
IIIDNVPDDYR	CNAG_00084	glutamine-tRNA ligase		0	2	666.847	1332.69	5.79	104.0	3.38	5
RGIPPGALLSFVSELGVTNIPSTTEIQK	CNAG_00084	glutamine-tRNA ligase		1	3	975.548	2924.63	6.99	19.0	3.36	1
APYPVTcTSFTK	CNAG_00084	glutamine-tRNA ligase	C7(Carbamidomethyl)	0	2	686.334	1371.66	0.14	59.0	3.34	2
FSEKNPNLK	CNAG_00084	glutamine-tRNA ligase		1	2	538.791	1076.57	0.8	39.0	3.33	1
FDPNSPENAPLIQLFQNLGLASNSATELVR	CNAG_00084	glutamine-tRNA ligase		0	2	1628.35	3255.68	5.85	85.0	3.31	3
LKEEHLAWTK	CNAG_00084	glutamine-tRNA ligase		1	2	627.846	1254.68	0.18	60.0	3.2	2
AYIQWVNAPEAVK	CNAG_00084	glutamine-tRNA ligase		0	2	744.897	1488.79	2.04	56.0	3.19	5
LNLQGTFLSK	CNAG_00084	glutamine-tRNA ligase		0	2	560.823	1120.64	1.55	61.0	3.15	16
GKGYVcTcDAEK	CNAG_00084	glutamine-tRNA ligase	C6(Carbamidomethyl); C8(Carbamidomethyl)	1	2	694.304	1387.6	1.81	67.0	3.1	1
LmmVLNPIK	CNAG_00084	glutamine-tRNA ligase	M2(Oxidation); M3(Oxidation)	0	2	545.804	1090.6	0.16	41.0	3.04	1
YFQSILETVR	CNAG_00084	glutamine-tRNA ligase		0	2	628.339	1255.67	2.13	60.0	3.04	5
ITYSSDNFDR	CNAG_00084	glutamine-tRNA ligase		0	2	609.277	1217.55	2.24	56.0	2.95	4
AIMVDFGYAK	CNAG_00084	glutamine-tRNA ligase		0	2	557.783	1114.56	-0.52	65.0	2.93	8
STLESIFISLFGTK	CNAG_00084	glutamine-tRNA ligase		0	2	771.923	1542.84	-1.49	56.0	2.86	6
EVYVDADDFR	CNAG_00084	glutamine-tRNA ligase		0	2	614.778	1228.55	0.42	75.0	2.78	1
LMmVLNPIK	CNAG_00084	glutamine-tRNA ligase	M3(Oxidation)	0	2	537.806	1074.6	-0.25	59.0	2.72	1
LMMVLNPIK	CNAG_00084	glutamine-tRNA ligase		0	2	529.809	1058.61	0.82	57.0	2.49	4
GDVKTPDQVTAAVK	CNAG_00084	glutamine-tRNA ligase		1	2	714.893	1428.78	6.13	31.0	-	1
LmMVLNPIK	CNAG_00084	glutamine-tRNA ligase	M2(Oxidation)	0	2	537.807	1074.61	1.68	32.0	-	1
IPAmGTVQTIFTK	CNAG_00084	glutamine-tRNA ligase	M4(Oxidation)	0	2	711.884	1422.76	-3.71	32.0	-	1
GIPPGALLSFVSELGVTNIPSTTEIQK	CNAG_00084	glutamine-tRNA ligase		0	2	1384.77	2768.54	11.7	21.0	-	1
EVDSPDYFR	CNAG_00084	glutamine-tRNA ligase		0	2	564.254	1127.5	0.43	54.0	-	3
LAYFTLDR	CNAG_00084	glutamine-tRNA ligase		0	2	499.77	998.532	1.38	43.0	-	4
LYTIIALR	CNAG_00084	glutamine-tRNA ligase		0	2	481.806	962.605	1.67	53.0	-	9
WLGFEPWK	CNAG_00084	glutamine-tRNA ligase		0	2	531.774	1062.54	0.38	45.0	-	23
VGYYVNTYYEDEELKENPPSVVQWDK	CNAG_00085	histone chaperone ASF1		1	3	1055.5	3164.5	7.22	62.0	5.7	4
NIELLNNPAKFDDPYNFR	CNAG_00085	histone chaperone ASF1		1	2	1090.55	2180.09	5.83	109.0	5.08	2
IKFEAIAPLAEDLDWR	CNAG_00085	histone chaperone ASF1		1	2	944.012	1887.02	8.46	91.0	4.92	6
FEAIAPLAEDLDWR	CNAG_00085	histone chaperone ASF1		0	2	823.422	1645.84	9.38	88.0	4.22	5
NIELLNNPAK	CNAG_00085	histone chaperone ASF1		0	2	563.32	1125.63	5.39	58.0	2.7	2
NVLIEKPK	CNAG_00085	histone chaperone ASF1		0	2	470.795	940.583	0.57	27.0	-	1
FDDPYNFR	CNAG_00085	histone chaperone ASF1		0	2	537.238	1073.47	-0.38	54.0	-	2
NVEFNGVGMDYDAPVKQEQETK	CNAG_00086	tRNA (guanine-N2-)-methyltransferase		1	2	1249.58	2498.14	-2.67	87.0	7.11	2
FRAPSINILEALAATGLR	CNAG_00086	tRNA (guanine-N2-)-methyltransferase		1	3	638.376	1913.11	8.66	81.0	5.58	2
APSINILEALAATGLR	CNAG_00086	tRNA (guanine-N2-)-methyltransferase		0	2	805.474	1609.94	8.66	83.0	4.61	3
MLGMLTLASQELPDPWFFTANR	CNAG_00086	tRNA (guanine-N2-)-methyltransferase		0	3	846.763	2538.28	9.31	49.0	4.59	2
ETFYQVNPLPNWGPAPR	CNAG_00086	tRNA (guanine-N2-)-methyltransferase		0	2	993.5	1985.99	3.12	67.0	4.46	4
cYSNYGGTNVHAEYTHEAALR	CNAG_00086	tRNA (guanine-N2-)-methyltransferase	C1(Carbamidomethyl)	0	3	805.025	2413.06	-1.41	23.0	4.13	2
KAEVDAENDEADAVIGGEGVK	CNAG_00086	tRNA (guanine-N2-)-methyltransferase		1	2	1058.51	2116	0.24	68.0	4.13	2
ILAKPITHTIDFTPHPDASLER	CNAG_00086	tRNA (guanine-N2-)-methyltransferase		0	3	824.779	2472.32	-0.31	-	3.85	2
ILSALLNAGYK	CNAG_00086	tRNA (guanine-N2-)-methyltransferase		0	2	581.846	1162.69	2.27	91.0	3.47	2
LVMHSLASVAAR	CNAG_00086	tRNA (guanine-N2-)-methyltransferase		0	2	627.853	1254.7	-0.19	45.0	-	1
SFIYDIMR	CNAG_00086	tRNA (guanine-N2-)-methyltransferase		0	2	522.765	1044.52	3.89	25.0	-	1
KPWTHIFTNPALAFVISSK	CNAG_00087	conserved hypothetical protein		0	2	1079.1	2157.19	2.14	78.0	7.64	3
QAVDGLVFRPTTDLSK	CNAG_00087	conserved hypothetical protein		0	2	873.975	1746.94	2.28	79.0	5.55	2
SLDPSSDLSFSPLPQPGATQSR	CNAG_00087	conserved hypothetical protein		0	2	1144.07	2287.13	4.8	102.0	5.15	5
VDGKDVVVALcENELIVLK	CNAG_00087	conserved hypothetical protein	C11(Carbamidomethyl)	1	3	705.063	2113.17	7.86	63.0	4.95	1
YDLQVDGQNGDEPAPFLLR	CNAG_00087	conserved hypothetical protein		0	2	1074.03	2147.04	1.75	118.0	4.57	1
ENVDESGQEETEEEK	CNAG_00087	conserved hypothetical protein		0	2	876.359	1751.71	1.44	88.0	4.43	5
LGLGASLTADESAVAIDKK	CNAG_00087	conserved hypothetical protein		1	3	620.342	1859.01	-0.21	42.0	4.08	1
GPDEPEMMHPAMPALLR	CNAG_00087	conserved hypothetical protein		0	3	631.301	1891.89	0.51	-	3.92	1
MEYNQQHLSFK	CNAG_00087	conserved hypothetical protein		0	3	475.559	1424.66	0.15	41.0	3.92	1
ITWDHLSVSGR	CNAG_00087	conserved hypothetical protein		0	2	635.832	1270.66	2.17	56.0	3.76	2
WPSIFFPAEDDDDVYEEVPETLSASTLAAVR	CNAG_00087	conserved hypothetical protein		0	3	1157.21	3469.63	-1.74	39.0	3.67	2
HIIEVDLKK	CNAG_00087	conserved hypothetical protein		1	3	365.558	1094.66	1.81	38.0	3.5	1
SVQSTQFELLEISLNPSVR	CNAG_00087	conserved hypothetical protein		0	2	1074.08	2147.15	6.46	125.0	3.32	1
HIIEVDLK	CNAG_00087	conserved hypothetical protein		0	2	483.786	966.564	2.12	41.0	3.01	1
SLIYPQFETYR	CNAG_00087	conserved hypothetical protein		0	2	708.863	1416.72	2.53	56.0	2.86	3
AQHDLSDGDVR	CNAG_00087	conserved hypothetical protein		0	2	606.784	1212.56	0.55	33.0	-	1
GALLGVGcVK	CNAG_00087	conserved hypothetical protein	C8(Carbamidomethyl)	0	2	487.279	973.551	1.32	41.0	-	1
DVLVGYVEVGSGK	CNAG_00087	conserved hypothetical protein		0	2	661.354	1321.7	0.65	74.0	-	1
ATVAQFDASELITNR	CNAG_00088	prohibitin PHB1		0	2	818.427	1635.85	7.63	111.0	3.9	2
AEGQAEAANTISK	CNAG_00088	prohibitin PHB1		0	2	645.322	1289.64	1.97	74.0	3.85	10
LIVPLAIGATVAQSALYDVPGGYR	CNAG_00088	prohibitin PHB1		0	2	1222.69	2444.38	10.65	148.0	3.83	4
AGDAFVQFK	CNAG_00088	prohibitin PHB1		0	2	491.753	982.499	-0.12	55.0	2.9	1
AKEFNILLEDVSITHmTFGK	CNAG_00088	prohibitin PHB1	M16(Oxidation)	1	3	770.406	2309.2	7.65	-	2.83	1
IYQSLGLDYDER	CNAG_00088	prohibitin PHB1		0	2	736.357	1471.71	-0.2	72.0	2.82	1
VLPSIGNEVLK	CNAG_00088	prohibitin PHB1		0	2	584.853	1168.7	4.9	50.0	2.59	6
DMQMVSLTLR	CNAG_00088	prohibitin PHB1		0	2	597.304	1193.6	-0.43	41.0	-	1
AILYDVR	CNAG_00088	prohibitin PHB1		0	2	425.245	849.483	0.34	35.0	-	1
NHQAELDAMDLDDDEFGGAGPSK	CNAG_00089	exosome complex exonuclease rrp4		0	2	1216.52	2432.03	0	138.0	7.78	2
EAISLIANIIK	CNAG_00089	exosome complex exonuclease rrp4		0	2	592.867	1184.73	1.08	52.0	2.63	2
TNDGFYDLGLAVVK	CNAG_00090	conserved hypothetical protein		0	2	756.391	1511.78	0.88	58.0	3.97	1
LEAIDVLIR	CNAG_00090	conserved hypothetical protein		0	2	521.319	1041.63	-0.5	54.0	2.58	1
LAGGHSTTGAYDTPSSSHGIAGR	CNAG_00091	conserved hypothetical protein		0	2	1100.53	2200.05	3.58	118.0	8.88	119
EGNYERNPISGEEGAGQK	CNAG_00091	conserved hypothetical protein		1	2	967.947	1934.89	0.95	100.0	7.3	8
HGQGIGSGYGAHESSFAPPISSTTGTGAK	CNAG_00091	conserved hypothetical protein		0	2	1380.15	2759.29	-4.25	128.0	7.28	70
FGQTGEQHGVGGVAAGGVTGSGNPTHAGYGSGATSGLDTSR	CNAG_00091	conserved hypothetical protein		0	3	1253.92	3759.73	-0.62	74.0	7.19	38
HTGSGHTGSHSHDTSGNHGVGTSDSYGSGLPSALDK	CNAG_00091	conserved hypothetical protein		0	3	1168.85	3504.55	2.96	36.0	7.18	12
AENKLAGGHSTTGAYDTPSSSHGIAGR	CNAG_00091	conserved hypothetical protein		1	4	661.32	2642.26	0.39	39.0	6.9	1
GAYHDDQGLFKDNTSGPGGR	CNAG_00091	conserved hypothetical protein		1	2	1046.48	2091.95	2.14	120.0	6.8	38
GPVTGGAANTDKFDTDKPR	CNAG_00091	conserved hypothetical protein		1	2	973.983	1946.96	0.73	144.0	6.4	31
HTGAVGGAAHEAGK	CNAG_00091	conserved hypothetical protein		0	3	421.546	1262.62	0.07	81.0	6.15	31
EPFEDSATSGTTGTHSSNTTNPATSLHGGITHDENVR	CNAG_00091	conserved hypothetical protein		0	3	1275.91	3825.72	0.02	36.0	5.82	1
TAPHSGTEDPNKQQSGGAAGIFATSDK	CNAG_00091	conserved hypothetical protein		1	2	1336.63	2672.26	2.06	65.0	5.8	1
TGHLEEGAALYER	CNAG_00091	conserved hypothetical protein		0	2	723.359	1445.71	6.31	82.0	5.74	43
DRTGHLEEGAALYER	CNAG_00091	conserved hypothetical protein		1	2	858.922	1716.84	3.95	95.0	5.37	34
GAYHDDQGLFK	CNAG_00091	conserved hypothetical protein		0	2	625.794	1250.58	0.73	47.0	4.82	18
HTGAVGGAAHEAGKAENK	CNAG_00091	conserved hypothetical protein		1	2	852.927	1704.85	2.6	90.0	4.81	6
NPISGEEGAGQKR	CNAG_00091	conserved hypothetical protein		1	2	671.84	1342.67	1.29	77.0	4.53	5
TTGSTGSYTGTGVGNENIPAPHSSSTSTNVPGTHTGGGAPIGAQGTR	CNAG_00091	conserved hypothetical protein		0	3	1466.36	4397.07	1.13	29.0	4.4	3
DGTTTTTGQSGYGTGDR	CNAG_00091	conserved hypothetical protein		0	2	837.866	1674.73	3.23	94.0	4.4	22
LAGGHSTTGAYDTPSSSHGIAGRDGTTTTTGQSGYGTGDR	CNAG_00091	conserved hypothetical protein		1	3	1285.92	3855.75	1.49	21.0	3.84	2
TFFSGGPGTTGR	CNAG_00091	conserved hypothetical protein		0	2	592.792	1184.58	5.55	76.0	3.69	7
HTGSGHTGSHSHDTSGNHGVGTSDSYGSGLPSALDKNR	CNAG_00091	conserved hypothetical protein		1	3	1258.91	3774.71	6.21	-	2.91	3
VADYGTGSHTSSHHTGAAGTGAAAAGAGAGAAALGHHENK	CNAG_00091	conserved hypothetical protein		0	3	1199.56	3596.67	3.69	79.0	10.97	24
TGTYNETGTTGTHTSSTGESGTAVGGHDTSTGR	CNAG_00091	conserved hypothetical protein		0	3	1062.47	3185.39	1.27	130.0	10.28	36
SGMGATGTPDR	CNAG_00091	conserved hypothetical protein		0	2	525.237	1049.47	-1.2	50.0	-	1
NPISGEEGAGQK	CNAG_00091	conserved hypothetical protein		0	2	593.789	1186.57	-0.14	48.0	-	1
sGIANKLEDK	CNAG_00091	conserved hypothetical protein	N-Term(Acetyl)	1	2	558.802	1116.6	5.96	57.0	-	1
NTSGLTGHGTGK	CNAG_00091	conserved hypothetical protein		0	2	565.283	1129.56	-0.05	39.0	-	1
SHNYDGTTSR	CNAG_00091	conserved hypothetical protein		0	2	569.25	1137.49	0.13	30.0	-	3
FQAFLNHPAGPK	CNAG_00092	mitochondrial protein		0	3	442.903	1326.69	-0.82	59.0	3.98	4
TIFFWAPIAK	CNAG_00092	mitochondrial protein		0	2	597.343	1193.68	5.21	50.0	2.7	21
WGLVLAGVK	CNAG_00092	mitochondrial protein		0	2	471.795	942.582	5.21	51.0	2.52	4
sAPLGNAAAQQTTSK	CNAG_00092	mitochondrial protein	N-Term(Acetyl)	0	2	743.878	1486.75	0	41.0	-	1
EAIKDTTPAAVTADDDAEVLEAEHEGGTAEVAAK	CNAG_00093	conserved hypothetical protein		1	3	1142.21	3424.63	1	24.0	5.36	2
TKAEQAEEQAFEATSILR	CNAG_00093	conserved hypothetical protein		1	3	674.679	2022.02	3.52	76.0	4.93	2
VTEALGKPLPRPPPPPLSGTPK	CNAG_00093	conserved hypothetical protein		0	3	750.439	2249.3	0.35	29.0	4.83	1
NLPAAEPDLRPSALPNLPSHTDVLR	CNAG_00093	conserved hypothetical protein		0	3	898.486	2693.44	1.92	31.0	4.46	3
LTEDGLGAFADSFER	CNAG_00093	conserved hypothetical protein		0	2	814.387	1627.77	4.73	83.0	4.33	3
FVEAVPNWQELLDVR	CNAG_00093	conserved hypothetical protein		0	2	907.977	1814.95	1.41	82.0	4.27	4
LTNALSPPGPYPDSFAR	CNAG_00093	conserved hypothetical protein		0	2	901.959	1802.91	2.25	59.0	4.13	1
EFAAGPDAPKDDGETMHFR	CNAG_00093	conserved hypothetical protein		1	3	697.646	2090.92	0.46	56.0	4.11	3
KEGISMPTISFVPVSGTK	CNAG_00093	conserved hypothetical protein		1	3	626.676	1878.01	5.06	26.0	4.0	1
GNIKDDGSIDSYPAK	CNAG_00093	conserved hypothetical protein		1	2	790.386	1579.76	2.72	48.0	3.63	1
EGISMPTISFVPVSGTK	CNAG_00093	conserved hypothetical protein		0	2	875.46	1749.91	1.74	61.0	3.37	2
AHFVRPIDDIVEIK	CNAG_00093	conserved hypothetical protein		0	2	826.464	1651.92	2.05	40.0	-	2
KTGTDTGEESQRPGSIASQTSGSGISESTYR	CNAG_00096	conserved hypothetical protein		1	4	794.376	3174.48	1.35	31.0	3.5	1
SIEVVLADDLVDccKPGDR	CNAG_00099	ATP dependent DNA helicase	C13(Carbamidomethyl); C14(Carbamidomethyl)	0	2	1081.02	2161.03	0.07	74.0	4.23	3
GAADWIVNVYSSLR	CNAG_00099	ATP dependent DNA helicase		0	2	775.901	1550.79	-1.52	74.0	4.04	2
FVLNTAPLAIATTGR	CNAG_00099	ATP dependent DNA helicase		0	2	772.947	1544.89	4.26	69.0	3.39	1
DAMAAEEILR	CNAG_00099	ATP dependent DNA helicase		0	2	559.78	1118.55	0.62	51.0	-	1
EVLSIAFVK	CNAG_00099	ATP dependent DNA helicase		0	2	503.302	1005.6	-0.32	24.0	-	1
MVSLEGIVTR	CNAG_00099	ATP dependent DNA helicase		0	2	552.808	1104.61	0.76	65.0	-	1
NIALPDSLLSR	CNAG_00099	ATP dependent DNA helicase		0	2	599.844	1198.68	1.47	49.0	-	1
IQLVGVYK	CNAG_00099	ATP dependent DNA helicase		0	2	460.284	919.561	-0.35	54.0	-	1
GSSGVGLTAAVTTDKDTGER	CNAG_00099	ATP dependent DNA helicase		1	2	961.476	1921.95	-0.52	56.0	-	1
aDQQLSQGNLPVFNDDLVADR	CNAG_00099	ATP dependent DNA helicase	N-Term(Acetyl)	0	3	786.388	2357.15	5.55	66.0	-	1
RFPDAVMAYESGLQAEPNNAAcVK	CNAG_00100	chaperone	C22(Carbamidomethyl)	1	2	1319.63	2638.25	5.77	90.0	8.65	8
KQAEPATEPEAEPMEVEEDEGAK	CNAG_00100	chaperone		1	2	1257.56	2514.12	0.77	114.0	7.96	18
RFPDAVmAYESGLQAEPNNAAcVK	CNAG_00100	chaperone	M7(Oxidation); C22(Carbamidomethyl)	1	3	885.422	2654.25	6.34	80.0	7.42	3
AMRDPEVAEIMNDPIMR	CNAG_00100	chaperone		1	2	994.479	1987.95	5.12	87.0	6.93	9
ALVQEGMKEYTAALETLQK	CNAG_00100	chaperone		1	2	1062.05	2123.1	-4.88	96.0	6.66	4
LLALPEALKDAETAISIDPTFIK	CNAG_00100	chaperone		1	2	1235.19	2469.38	-2.04	95.0	6.39	30
AMDTDSSSPFAPGGDMGLGK	CNAG_00100	chaperone		0	2	970.921	1940.84	-0.56	95.0	6.38	10
KQAEPATEPEAEPmEVEEDEGAK	CNAG_00100	chaperone	M14(Oxidation)	1	2	1265.56	2530.12	1.61	70.0	5.99	11
AGLKDYEGALEDAEK	CNAG_00100	chaperone		1	2	804.89	1608.77	-1.7	104.0	5.95	19
LYSDAIALDPSNHVLYSNR	CNAG_00100	chaperone		0	2	1074.54	2148.08	4.43	104.0	5.94	19
EAEELKAQGNTSYK	CNAG_00100	chaperone		1	2	784.386	1567.76	2.82	92.0	5.72	23
AmDTDSSSPFAPGGDmGLGK	CNAG_00100	chaperone	M2(Oxidation); M16(Oxidation)	0	2	986.922	1972.84	4.85	96.0	5.62	1
QAEPATEPEAEPMEVEEDEGAK	CNAG_00100	chaperone		0	2	1193.52	2386.04	4.8	97.0	5.48	7
KFDEAIEFYTK	CNAG_00100	chaperone		1	2	695.849	1390.69	1	79.0	5.41	43
ALVQEGmKEYTAALETLQK	CNAG_00100	chaperone	M7(Oxidation)	1	2	1070.06	2139.11	5.41	91.0	5.24	3
AMRDPEVAEImNDPImR	CNAG_00100	chaperone	M11(Oxidation); M16(Oxidation)	1	3	673.985	2019.94	5.98	46.0	5.09	2
AmDTDSSSPFAPGGDMGLGK	CNAG_00100	chaperone	M2(Oxidation)	0	2	978.923	1956.84	3.98	106.0	5.01	3
AmRDPEVAEImNDPImR	CNAG_00100	chaperone	M2(Oxidation); M11(Oxidation); M16(Oxidation)	1	3	679.318	2035.94	7.06	45.0	4.87	1
DVTFLTNLSAVYFEQGEYQK	CNAG_00100	chaperone		0	2	1176.57	2352.13	-3.34	124.0	4.84	51
DAETAISIDPTFIK	CNAG_00100	chaperone		0	2	760.897	1520.79	1.69	67.0	4.6	29
RAmDTDSSSPFAPGGDmGLGK	CNAG_00100	chaperone	M3(Oxidation); M17(Oxidation)	1	2	1064.98	2128.95	10.44	70.0	3.99	1
AMDTDSSSPFAPGGDmGLGK	CNAG_00100	chaperone	M16(Oxidation)	0	2	978.924	1956.84	4.54	55.0	3.95	2
QILADAQQNPR	CNAG_00100	chaperone		0	2	627.34	1253.67	10.31	56.0	3.94	3
LGDLAQAIK	CNAG_00100	chaperone		0	2	464.779	928.55	4.39	65.0	3.64	10
TLTALGVLMGIDIDAMERPEGSNEYPPSSSSAPEPTPAPRPK	CNAG_00100	chaperone		0	4	1095.54	4379.13	-5.39	-	3.54	2
ANmLQLQAGGGR	CNAG_00100	chaperone	M3(Oxidation)	0	2	616.316	1231.62	2.68	65.0	3.48	7
TIELDPSFSK	CNAG_00100	chaperone		0	2	568.796	1136.58	0.53	77.0	3.33	30
ALNDHmKNPmIAQK	CNAG_00100	chaperone	M6(Oxidation); M10(Oxidation)	1	3	548.273	1642.8	-0.64	22.0	3.23	1
FDEAIEFYTK	CNAG_00100	chaperone		0	2	631.799	1262.59	-2.28	66.0	3.19	4
ANMLQLQAGGGR	CNAG_00100	chaperone		0	2	608.318	1215.63	1.25	56.0	3.18	4
SSETEEETYAR	CNAG_00100	chaperone		0	2	651.28	1301.55	2.92	85.0	3.1	6
VMNEIQQQR	CNAG_00100	chaperone		0	2	573.293	1145.58	4	71.0	2.91	2
EYTAALETLQK	CNAG_00100	chaperone		0	2	633.832	1266.66	-0.1	63.0	2.91	10
DYEGALEDAEK	CNAG_00100	chaperone		0	2	620.273	1239.54	0.52	59.0	2.82	7
TPDILTK	CNAG_00100	chaperone		0	2	394.232	787.456	-0.14	35.0	2.57	6
NMSTLMGDPR	CNAG_00100	chaperone		0	2	561.26	1121.51	4.79	64.0	2.54	1
LLALPEALK	CNAG_00100	chaperone		0	2	484.314	967.62	1.45	73.0	2.51	7
VmNEIQQQR	CNAG_00100	chaperone	M2(Oxidation)	0	2	581.288	1161.57	0.02	48.0	-	1
HYSEAIKR	CNAG_00100	chaperone		1	2	502.27	1003.53	0.35	32.0	-	1
AmRDPEVAEIMNDPIMR	CNAG_00100	chaperone	M2(Oxidation)	1	2	1002.48	2003.95	6.52	32.0	-	1
GLSEVKR	CNAG_00100	chaperone		1	2	394.735	788.463	0.14	41.0	-	1
GAALHGLR	CNAG_00100	chaperone		0	2	397.735	794.463	-0.4	40.0	-	1
KGAALHGLR	CNAG_00100	chaperone		1	2	461.783	922.558	0.12	47.0	-	1
AREEGNEAFK	CNAG_00100	chaperone		1	2	575.778	1150.55	-0.35	29.0	-	2
HYSEAIK	CNAG_00100	chaperone		0	2	424.219	847.431	-0.1	34.0	-	2
IFSDPGmIAK	CNAG_00100	chaperone	M7(Oxidation)	0	2	547.787	1094.57	10.24	39.0	-	2
IFSDPGMIAK	CNAG_00100	chaperone		0	2	539.787	1078.57	5.56	41.0	-	5
sDAVALKAEANK	CNAG_00100	chaperone	N-Term(Acetyl)	1	2	629.837	1258.67	2.46	94.0	-	7
AWDLYPK	CNAG_00100	chaperone		0	2	446.732	892.457	1.15	46.0	-	9
LINAGIIR	CNAG_00100	chaperone		0	2	435.283	869.558	1.32	57.0	-	9
TINSQAQQDLINLALSR	CNAG_00101	conserved hypothetical protein		0	2	943.009	1885.01	-1.62	125.0	5.93	3
GEINEPTGEGGQGTDELR	CNAG_00101	conserved hypothetical protein		0	2	929.925	1858.84	0.41	108.0	3.88	2
TALAGEIWER	CNAG_00101	conserved hypothetical protein		0	2	573.301	1145.59	-0.1	49.0	-	1
YLGPLFGGVQQIATGAAFPEIR	CNAG_00104	mRNA export factor elf1		0	2	1153.13	2305.26	12.34	166.0	7.11	42
VGYVAQHAFHHINQHLDK	CNAG_00104	mRNA export factor elf1		0	3	705.361	2114.07	0.45	45.0	5.48	2
EVLEAVGLDGDIAQYNEMSGLSGGQK	CNAG_00104	mRNA export factor elf1		0	3	894.098	2680.28	0.39	67.0	5.07	2
AATTLcGILPNADVLK	CNAG_00104	mRNA export factor elf1	C6(Carbamidomethyl)	0	2	828.955	1656.9	2.26	65.0	4.46	5
LLTGETVPQEGSVHK	CNAG_00104	mRNA export factor elf1		0	2	797.926	1594.84	0.37	67.0	4.13	7
VLTDEDKEMMERPIEGK	CNAG_00104	mRNA export factor elf1		1	2	1010.49	2019.97	-1.2	77.0	4.11	2
LTALANAPSNVEAK	CNAG_00104	mRNA export factor elf1		0	2	699.883	1398.76	0.29	70.0	4.06	1
LITQFDDLESSR	CNAG_00104	mRNA export factor elf1		0	2	712.357	1423.71	0.13	85.0	3.7	5
ESAVVLVER	CNAG_00104	mRNA export factor elf1		0	1	1001.56	1001.56	0.53	54.0	3.69	3
VALVEDAFDDPSRPGSR	CNAG_00104	mRNA export factor elf1		0	3	610.971	1830.9	0.66	59.0	3.62	6
FTFPPPGNLVGVR	CNAG_00104	mRNA export factor elf1		0	2	700.888	1400.77	0.11	53.0	3.52	6
WDAYIWEGK	CNAG_00104	mRNA export factor elf1		0	2	584.277	1167.55	0.16	69.0	3.36	7
RWDAYIWEGK	CNAG_00104	mRNA export factor elf1		1	2	662.329	1323.65	1.58	46.0	3.26	2
IVDVVLAWASSK	CNAG_00104	mRNA export factor elf1		0	2	644.369	1287.73	0.36	42.0	3.19	4
EALGGLAVAIK	CNAG_00104	mRNA export factor elf1		0	2	521.319	1041.63	-0.51	66.0	2.91	4
MTcVVIGNLVK	CNAG_00104	mRNA export factor elf1	C3(Carbamidomethyl)	0	2	617.339	1233.67	0.72	39.0	2.89	1
SIADGIALDLK	CNAG_00104	mRNA export factor elf1		0	2	558.319	1115.63	-0.39	52.0	2.81	3
KVFEVLTR	CNAG_00104	mRNA export factor elf1		1	2	496.3	991.592	-1.4	53.0	2.68	3
TLDALQDAR	CNAG_00104	mRNA export factor elf1		0	2	501.765	1002.52	0.88	77.0	2.67	1
TAVQYIQWR	CNAG_00104	mRNA export factor elf1		0	2	582.812	1164.62	-0.14	65.0	2.57	1
SAVNSAMTSLIK	CNAG_00104	mRNA export factor elf1		0	2	611.329	1221.65	0.09	44.0	2.56	1
KIEYILGR	CNAG_00104	mRNA export factor elf1		1	2	496.3	991.593	-0.53	40.0	2.56	3
YNAWIGR	CNAG_00104	mRNA export factor elf1		0	2	440.227	879.448	0.56	44.0	-	1
LLTGETVPQEGSVHKHPALR	CNAG_00104	mRNA export factor elf1		1	3	723.73	2169.18	-0.42	21.0	-	1
KLVYYPGNLSK	CNAG_00104	mRNA export factor elf1		1	2	641.364	1281.72	0.73	48.0	-	1
DVLIEK	CNAG_00104	mRNA export factor elf1		0	1	716.419	716.419	0.29	35.0	-	1
SPVVAPSTALPPSTHLEK	CNAG_00104	mRNA export factor elf1		0	2	916.003	1831	0.9	67.0	-	5
IVVDNNFEHFTPAVPK	CNAG_00106	two-component sensor molecule		0	2	913.977	1826.95	1.21	63.0	5.49	2
SLVSHLTPPSHPSTTSESALGSSLR	CNAG_00106	two-component sensor molecule		0	3	850.105	2548.3	0.27	-	4.66	2
MGGIGMGGGVPGVSLPVASGSGGK	CNAG_00106	two-component sensor molecule		0	2	1015.01	2029.02	-0.35	26.0	4.53	1
FVSYIFHEVR	CNAG_00106	two-component sensor molecule		0	3	432.896	1296.67	-0.74	40.0	3.42	1
NAVVEWVTDRLWPNVK	CNAG_00106	two-component sensor molecule		1	3	642.687	1926.05	11.56	-	3.16	1
IGGIFVGDEMR	CNAG_00106	two-component sensor molecule		0	2	597.303	1193.6	-0.28	69.0	3.01	1
TPGTNGTPGDGDIGDDEDEEGTR	CNAG_00106	two-component sensor molecule		0	2	1152.97	2304.93	-1.25	39.0	2.94	1
LEPTPATEPDDPLR	CNAG_00106	two-component sensor molecule		0	2	775.889	1550.77	0.51	87.0	2.71	3
IAADYDIEWR	CNAG_00107	conserved hypothetical protein		0	2	626.304	1251.6	0.12	82.0	3.45	3
GKGEVGVADVEELGELFLDAK	CNAG_00108	RuvB-like helicase 1		1	2	1088.07	2175.13	3.31	105.0	7.16	2
EVYEGEVTELTPSEAENPLSGYGK	CNAG_00108	RuvB-like helicase 1		0	2	1299.61	2598.21	-1.29	97.0	6.6	2
VPFcAMVGSEVYSGEVK	CNAG_00108	RuvB-like helicase 1	C4(Carbamidomethyl)	0	2	929.94	1858.87	0.94	90.0	5.77	5
SDAYASEYDLEAEEYVPLPK	CNAG_00108	RuvB-like helicase 1		0	2	1145.03	2289.05	1.66	106.0	5.39	2
GEVGVADVEELGELFLDAKR	CNAG_00108	RuvB-like helicase 1		1	3	716.043	2146.12	5.82	62.0	5.36	1
YSGRPLLLVGPPGTGK	CNAG_00108	RuvB-like helicase 1		0	3	537.979	1611.92	0.53	45.0	4.8	1
GTEYDGVAGSASEGIR	CNAG_00108	RuvB-like helicase 1		0	2	784.864	1568.72	1.8	87.0	4.79	5
YALQLLTPSGIVSK	CNAG_00108	RuvB-like helicase 1		0	2	745.44	1489.87	7.19	56.0	4.35	2
APHGLPVDLLDR	CNAG_00108	RuvB-like helicase 1		0	3	434.911	1302.72	0.51	51.0	4.26	2
TISHVIVGLK	CNAG_00108	RuvB-like helicase 1		0	2	533.835	1066.66	1.34	74.0	3.63	4
ALESPMSPYVVLASNR	CNAG_00108	RuvB-like helicase 1		0	2	867.454	1733.9	6.22	100.0	3.57	1
EALGLHLSLLK	CNAG_00108	RuvB-like helicase 1		0	2	597.367	1193.73	1.51	55.0	3.57	2
ALESPmSPYVVLASNR	CNAG_00108	RuvB-like helicase 1	M6(Oxidation)	0	2	875.448	1749.89	2.17	102.0	3.32	1
LDPSVYESIQK	CNAG_00108	RuvB-like helicase 1		0	2	639.836	1278.66	4.96	75.0	2.84	3
LAAmGGNTPYLGSATSPVAGQVHPR	CNAG_00111	pre-mRNA splicing factor	M4(Oxidation)	0	3	823.424	2468.26	8.44	95.0	9.29	1
LAAMGGNTPYLGSATSPVAGQVHPR	CNAG_00111	pre-mRNA splicing factor		0	3	818.086	2452.24	1.89	71.0	8.84	1
EYISTPYDPSFGGTPPPPPGSAPSIHPSR	CNAG_00111	pre-mRNA splicing factor		0	3	1003.49	3008.44	0.31	48.0	7.43	6
FAFLNDADPYHQYYR	CNAG_00111	pre-mRNA splicing factor		0	2	960.439	1919.87	0.05	86.0	5.5	5
AQAQQLQQGADIVSSLK	CNAG_00111	pre-mRNA splicing factor		0	2	892.979	1784.95	0.86	96.0	5.49	2
RAQAQQLQQGADIVSSLK	CNAG_00111	pre-mRNA splicing factor		1	3	647.689	1941.05	0.06	-	2.83	1
SPTPLLLEEK	CNAG_00111	pre-mRNA splicing factor		0	2	563.821	1126.64	-0.37	59.0	2.83	1
IMQPPPGLIDGIMK	CNAG_00111	pre-mRNA splicing factor		0	2	755.414	1509.82	1.91	32.0	2.68	1
IGIIYPPK	CNAG_00111	pre-mRNA splicing factor		0	2	450.781	900.555	-0.14	52.0	2.54	1
IGSFVLEEPMcLGHESAGVVVK	CNAG_00115	sorbitol dehydrogenase	C11(Carbamidomethyl)	0	2	1179.6	2358.18	-0.19	75.0	8.58	9
FDQRPVPEIHNDQVLIK	CNAG_00115	sorbitol dehydrogenase		0	2	1024.55	2048.09	0.19	62.0	6.97	68
TGIcGSDVHYLQHGR	CNAG_00115	sorbitol dehydrogenase	C4(Carbamidomethyl)	0	2	850.402	1699.8	-0.38	103.0	5.64	18
SYAATDIcIPGSKmDGEDGEAYTAR	CNAG_00115	sorbitol dehydrogenase	C8(Carbamidomethyl); M14(Oxidation)	1	2	1347.58	2694.16	-2.48	60.0	5.36	2
SDQTVIVFGAGPVGLLcMAVAR	CNAG_00115	sorbitol dehydrogenase	C17(Carbamidomethyl)	0	2	1131.1	2261.2	9.31	93.0	5.29	8
YGSGDYPLAISLVER	CNAG_00115	sorbitol dehydrogenase		0	2	820.428	1639.85	9.76	97.0	5.12	13
IGSFVLEEPmcLGHESAGVVVK	CNAG_00115	sorbitol dehydrogenase	M10(Oxidation); C11(Carbamidomethyl)	0	2	1187.59	2374.18	-1.13	55.0	5.06	3
SDQTVIVFGAGPVGLLcmAVAR	CNAG_00115	sorbitol dehydrogenase	C17(Carbamidomethyl); M18(Oxidation)	0	2	1139.1	2277.19	8.8	79.0	4.34	3
VAGELRQELGIPER	CNAG_00115	sorbitol dehydrogenase		1	2	783.935	1566.86	1.55	60.0	4.18	7
MDGEDGEAYTAR	CNAG_00115	sorbitol dehydrogenase		0	2	657.77	1314.53	4.58	90.0	4.04	3
GLINLKPLVTQR	CNAG_00115	sorbitol dehydrogenase		0	2	676.429	1351.85	5.98	61.0	3.95	9
SYAATDIcIPGSK	CNAG_00115	sorbitol dehydrogenase	C8(Carbamidomethyl)	0	2	691.838	1382.67	5.34	80.0	3.61	6
LGPNVREDLGVK	CNAG_00115	sorbitol dehydrogenase		1	2	648.865	1296.72	-3.11	49.0	3.41	2
RVIAVDINK	CNAG_00115	sorbitol dehydrogenase		1	2	514.315	1027.62	-2.27	54.0	3.19	2
VIAVDINKER	CNAG_00115	sorbitol dehydrogenase		1	2	578.837	1156.67	-1.91	63.0	3.04	1
AGLYELcPYMSFAATPPTIFGTLcR	CNAG_00115	sorbitol dehydrogenase	C7(Carbamidomethyl); C24(Carbamidomethyl)	0	2	1418.69	2836.38	8.89	41.0	2.95	1
mTVPVPLFYIISK	CNAG_00115	sorbitol dehydrogenase	M1(Oxidation)	0	2	762.44	1523.87	11.71	43.0	2.73	9
MTVPVPLFYIISK	CNAG_00115	sorbitol dehydrogenase		0	2	754.434	1507.86	0.86	61.0	2.61	38
VAMEPGVccR	CNAG_00115	sorbitol dehydrogenase	C8(Carbamidomethyl); C9(Carbamidomethyl)	0	2	589.76	1178.51	0.27	37.0	-	1
FKFEDAK	CNAG_00115	sorbitol dehydrogenase		1	2	442.729	884.451	-0.56	24.0	-	1
AGLYELcPYmSFAATPPTIFGTLcR	CNAG_00115	sorbitol dehydrogenase	C7(Carbamidomethyl); M10(Oxidation); C24(Carbamidomethyl)	0	2	1426.68	2852.35	3.09	41.0	-	1
VAmEPGVccR	CNAG_00115	sorbitol dehydrogenase	M3(Oxidation); C8(Carbamidomethyl); C9(Carbamidomethyl)	0	2	597.758	1194.51	1.05	37.0	-	1
VIAVDINK	CNAG_00115	sorbitol dehydrogenase		0	2	436.266	871.524	-0.45	63.0	-	2
QELGIPER	CNAG_00115	sorbitol dehydrogenase		0	2	471.256	941.505	-0.27	52.0	-	3
sTELNPDNTSFVLHGVEDVK	CNAG_00115	sorbitol dehydrogenase	N-Term(Acetyl)	0	2	1122.04	2243.08	-0.62	99.0	-	41
SDHKNPPVQAIPPAAAPAPEAQAAEAQY	CNAG_00116	ribosomal protein S3		1	2	1420.2	2839.4	-0.23	55.0	8.79	43
FKFPENALELYAEK	CNAG_00116	ribosomal protein S3		1	3	566.966	1698.88	5.89	94.0	6.81	144
KFVADGVFQAELNDFFTR	CNAG_00116	ribosomal protein S3		1	2	1052.54	2104.07	8.32	147.0	6.78	9
FVADGVFQAELNDFFTR	CNAG_00116	ribosomal protein S3		0	2	988.484	1975.96	2.5	134.0	5.42	37
GLSATAQAESLR	CNAG_00116	ribosomal protein S3		0	1	1203.63	1203.63	0.27	76.0	5.37	12
FPENALELYAEK	CNAG_00116	ribosomal protein S3		0	2	712.364	1423.72	7.25	86.0	5.17	7
FTEGFMVHSGQPAR	CNAG_00116	ribosomal protein S3		0	2	782.373	1563.74	0.94	96.0	5.11	51
ELAEEGYAGcEVR	CNAG_00116	ribosomal protein S3	C10(Carbamidomethyl)	0	1	1482.66	1482.66	5.89	92.0	4.41	23
ATHTQEVLGDK	CNAG_00116	ribosomal protein S3		0	2	599.806	1198.61	-0.54	64.0	4.38	8
ATHTQEVLGDKGR	CNAG_00116	ribosomal protein S3		1	3	471.248	1411.73	0.44	43.0	4.2	1
FTEGFmVHSGQPAR	CNAG_00116	ribosomal protein S3	M6(Oxidation)	0	2	790.37	1579.73	0.21	103.0	4.06	27
NLPDDVQITEPK	CNAG_00116	ribosomal protein S3		0	2	684.845	1368.68	-12.57	57.0	3.86	40
NPPVQAIPPAAAPAPEAQAAEAQY	CNAG_00116	ribosomal protein S3		0	3	791.402	2372.19	1.18	-	3.28	1
IMKPSDPAGR	CNAG_00116	ribosomal protein S3		0	3	357.859	1071.56	0.55	57.0	3.22	10
AEGVIEIR	CNAG_00116	ribosomal protein S3		0	2	443.753	886.499	-0.68	65.0	3.19	10
DFIDYAVR	CNAG_00116	ribosomal protein S3		0	1	998.493	998.493	-0.93	54.0	3.12	46
GcEVVVSGK	CNAG_00116	ribosomal protein S3	C2(Carbamidomethyl)	0	2	467.738	934.468	1.57	41.0	2.61	8
FVMESGAK	CNAG_00116	ribosomal protein S3		0	2	434.715	868.423	-0.4	36.0	-	1
QGVLGIK	CNAG_00116	ribosomal protein S3		0	2	357.729	714.451	0.46	38.0	-	1
ImKPSDPAGR	CNAG_00116	ribosomal protein S3	M2(Oxidation)	0	3	363.19	1087.56	-0.23	36.0	-	1
RAcYGVLR	CNAG_00116	ribosomal protein S3	C3(Carbamidomethyl)	1	2	497.766	994.524	-0.86	35.0	-	2
AcYGVLR	CNAG_00116	ribosomal protein S3	C2(Carbamidomethyl)	0	2	419.715	838.423	-0.68	36.0	-	2
sASQIISK	CNAG_00116	ribosomal protein S3	N-Term(Acetyl)	0	2	438.245	875.483	-0.47	62.0	-	7
TEIIIR	CNAG_00116	ribosomal protein S3		0	1	744.461	744.461	-0.03	38.0	-	13
LLGGLAMR	CNAG_00116	ribosomal protein S3		0	2	415.749	830.491	-0.35	58.0	-	14
DAFALVGNYPSSAGK	CNAG_00117	C-14 sterol reductase		0	2	748.873	1496.74	0.35	41.0	3.09	1
GNIPVTATPLFR	CNAG_00118	conserved hypothetical protein		0	2	643.371	1285.73	5.98	52.0	2.78	1
TEGPNKADGSLFDSEIVAR	CNAG_00119	conserved hypothetical protein		1	2	1003.5	2005.99	5.64	89.0	4.74	1
aDITPPSSQQNTPQR	CNAG_00119	conserved hypothetical protein	N-Term(Acetyl)	0	2	841.412	1681.82	1.06	53.0	-	1
LGIPcSALSGANIANEVAR	CNAG_00121	glycerol-3-phosphate dehydrogenase-2	C5(Carbamidomethyl)	0	3	638.336	1912.99	1.17	94.0	5.76	12
EESFLQESAGVSDVITScLSGR	CNAG_00121	glycerol-3-phosphate dehydrogenase-2	C18(Carbamidomethyl)	0	2	1186.05	2371.1	-2.41	114.0	5.56	4
VAVVGSGNWGSAISR	CNAG_00121	glycerol-3-phosphate dehydrogenase-2		0	2	730.387	1459.77	0.35	128.0	4.76	16
DATALVFVTPHQFLGK	CNAG_00121	glycerol-3-phosphate dehydrogenase-2		0	2	872.481	1743.96	7.07	54.0	4.68	3
DTFSETTIGYR	CNAG_00121	glycerol-3-phosphate dehydrogenase-2		0	2	645.307	1289.61	5.03	63.0	4.06	3
NKEDGELWLK	CNAG_00121	glycerol-3-phosphate dehydrogenase-2		1	2	616.32	1231.63	0.57	51.0	3.92	4
NIVAVAAGFIDGLGYGSNSK	CNAG_00121	glycerol-3-phosphate dehydrogenase-2		0	3	651.674	1953.01	-0.02	85.0	3.89	7
HFcQEFFVDVK	CNAG_00121	glycerol-3-phosphate dehydrogenase-2	C3(Carbamidomethyl)	0	2	728.341	1455.67	0.87	29.0	3.73	1
KLTEIINSEHENR	CNAG_00121	glycerol-3-phosphate dehydrogenase-2		1	2	791.913	1582.82	0.69	81.0	3.67	2
FEDNVVAIPDLK	CNAG_00121	glycerol-3-phosphate dehydrogenase-2		0	2	680.363	1359.72	1.95	87.0	3.61	3
VLDTLEGNVRK	CNAG_00121	glycerol-3-phosphate dehydrogenase-2		1	2	622.353	1243.7	-1.03	52.0	3.53	2
KHSDVFDDSR	CNAG_00121	glycerol-3-phosphate dehydrogenase-2		1	2	603.281	1205.55	-0.69	43.0	3.48	2
VLDTLEGNVR	CNAG_00121	glycerol-3-phosphate dehydrogenase-2		0	2	558.306	1115.61	-0.16	46.0	2.83	5
HSDVFDDSR	CNAG_00121	glycerol-3-phosphate dehydrogenase-2		0	2	539.233	1077.46	-1.23	57.0	2.75	2
LTEIINSEHENR	CNAG_00121	glycerol-3-phosphate dehydrogenase-2		0	2	727.865	1454.72	-0.09	45.0	-	1
AYPLFDKVYQIAWEGVPVEK	CNAG_00121	glycerol-3-phosphate dehydrogenase-2		1	3	784.754	2352.25	8.11	32.0	-	1
IGLIEMK	CNAG_00121	glycerol-3-phosphate dehydrogenase-2		0	2	402.239	803.47	0.61	46.0	-	2
ADIVVcDLGDSASVAK	CNAG_00126	LSDR	C6(Carbamidomethyl)	0	2	810.407	1619.81	7.16	101.0	4.7	2
AGADIILVQR	CNAG_00126	LSDR		0	2	528.317	1055.63	4.8	72.0	3.74	2
WGSPQDFEGAVVFLASR	CNAG_00126	LSDR		0	2	933.474	1865.94	12.54	110.0	3.68	1
TLDIVVNcGGIQR	CNAG_00126	LSDR	C8(Carbamidomethyl)	0	2	722.882	1444.76	-0.09	67.0	3.26	2
GGVAGEPVPEGGATGNPR	CNAG_00126	LSDR		0	2	811.402	1621.8	2.73	60.0	3.17	1
sYLQDLFGLTGK	CNAG_00126	LSDR	N-Term(Acetyl)	0	2	692.362	1383.72	0.17	80.0	-	5
GFLHGLNEEAEEEDEQAQVEEAR	CNAG_00130	CAMK/CAMK1 protein kinase		0	2	1315.09	2629.16	-0.52	101.0	9.99	7
IVWDEQTMTPcGTVGYTAPEIVKDER	CNAG_00130	CAMK/CAMK1 protein kinase	C11(Carbamidomethyl)	1	3	999.15	2995.43	5.63	73.0	8.08	5
SAGGFDLDLNNATLLGR	CNAG_00130	CAMK/CAMK1 protein kinase		0	2	867.446	1733.89	2.1	115.0	6.0	6
NPVHRPYDEEKEDEGEFQPGIGGGEIGR	CNAG_00130	CAMK/CAMK1 protein kinase		1	3	1037.82	3111.45	4.39	71.0	5.79	5
IVWDEQTmTPcGTVGYTAPEIVKDER	CNAG_00130	CAMK/CAMK1 protein kinase	M8(Oxidation); C11(Carbamidomethyl)	1	3	1004.48	3011.41	0.4	50.0	5.74	1
TTQTQPQQPmPAVQQQAQQPSQPQQQQQHR	CNAG_00130	CAMK/CAMK1 protein kinase	M10(Oxidation)	0	4	874.929	3496.69	5.42	24.0	5.07	2
DLISHLLcVDPAQR	CNAG_00130	CAMK/CAMK1 protein kinase	C8(Carbamidomethyl)	0	2	818.929	1636.85	1.61	56.0	5.06	19
IVWDEQTMTPcGTVGYTAPEIVK	CNAG_00130	CAMK/CAMK1 protein kinase	C11(Carbamidomethyl)	0	2	1298.13	2595.25	-0.73	78.0	4.97	2
YTIDEFLAHPWIR	CNAG_00130	CAMK/CAMK1 protein kinase		0	2	830.928	1660.85	-0.04	84.0	4.67	18
GYYTFLSPWWDDISHSAK	CNAG_00130	CAMK/CAMK1 protein kinase		0	2	1087	2172.99	-3.75	87.0	4.61	2
MPVYAGLEEFK	CNAG_00130	CAMK/CAMK1 protein kinase		0	2	642.325	1283.64	6.17	67.0	3.8	2
HVILQVAEGIR	CNAG_00130	CAMK/CAMK1 protein kinase		0	2	617.867	1234.73	0.13	76.0	3.76	7
EAEAVIYDGR	CNAG_00130	CAMK/CAMK1 protein kinase		0	2	561.775	1122.54	-0.09	40.0	2.85	2
MGDGAFSNVYK	CNAG_00130	CAMK/CAMK1 protein kinase		0	2	594.774	1188.54	4.94	46.0	2.54	1
LTYFSEALSR	CNAG_00130	CAMK/CAMK1 protein kinase		0	2	593.809	1186.61	-0.12	34.0	-	1
DIKPENLLFER	CNAG_00130	CAMK/CAMK1 protein kinase		0	2	687.38	1373.75	6.89	50.0	-	1
IADFGLSK	CNAG_00130	CAMK/CAMK1 protein kinase		0	2	425.737	850.467	0.24	33.0	-	1
IPIIPSR	CNAG_00130	CAMK/CAMK1 protein kinase		0	2	398.258	795.508	-0.57	41.0	-	3
TTVSLHSLADAALADASR	CNAG_00132	conserved hypothetical protein		0	2	899.96	1798.91	-9.75	-	2.61	1
ASEVTGSSGESGAEIEKNDDGEEFFK	CNAG_00133	conserved hypothetical protein		1	3	907.068	2719.19	1.12	41.0	3.69	1
LIPLPSADDPDLEDPPISVK	CNAG_00134	conserved hypothetical protein		0	2	1066.06	2131.12	-0.58	68.0	3.7	3
STIPSVSLAPWPK	CNAG_00134	conserved hypothetical protein		0	2	691.89	1382.77	4.13	62.0	2.9	1
SIFEEDVR	CNAG_00134	conserved hypothetical protein		0	2	497.741	994.474	-9.63	26.0	-	1
TAcGETFVPPFTEGK	CNAG_00134	conserved hypothetical protein	C3(Carbamidomethyl)	0	2	820.886	1640.76	1	63.0	-	1
NWPFVVFVR	CNAG_00134	conserved hypothetical protein		0	2	582.324	1163.64	3.32	35.0	-	3
AIWETEEWKAEHGERPEDGQEATE	CNAG_00135	cyclophilin		1	3	943.086	2827.24	-0.31	18.0	4.3	1
APAALAFNIDDPLDMEYLIAAANLHAFNYGLK	CNAG_00136	ubiquitin activating enzyme		0	3	1154.93	3462.76	6.15	109.0	9.77	6
APAALAFNIDDPLDmEYLIAAANLHAFNYGLK	CNAG_00136	ubiquitin activating enzyme	M15(Oxidation)	0	3	1160.26	3478.76	6.56	98.0	8.73	1
RAPAALAFNIDDPLDmEYLIAAANLHAFNYGLK	CNAG_00136	ubiquitin activating enzyme	M16(Oxidation)	1	4	909.472	3634.87	8.7	-	7.31	1
WDRPAVLHVGFQALSAFYEK	CNAG_00136	ubiquitin activating enzyme		0	3	778.74	2334.21	1.56	68.0	7.26	9
HGLEDGDFVTFSEIK	CNAG_00136	ubiquitin activating enzyme		0	2	847.41	1693.81	3.21	95.0	7.15	18
FKAESAAAAVADMNPNLK	CNAG_00136	ubiquitin activating enzyme		1	2	924.472	1847.94	2.21	117.0	6.97	14
ANTQVVVPHLTESYSSSQDPPEK	CNAG_00136	ubiquitin activating enzyme		0	2	1257.11	2513.21	-0.64	76.0	6.89	23
FHPmQQSmYFDSLESLPASLPSEADVQPLGSR	CNAG_00136	ubiquitin activating enzyme	M4(Oxidation); M8(Oxidation)	0	3	1199.56	3596.68	3.38	72.0	6.84	2
NWSMMGLATGPNGIIHVTDLDTIEK	CNAG_00136	ubiquitin activating enzyme		0	3	905.123	2713.36	8.46	103.0	6.8	6
FHPMQQSMYFDSLESLPASLPSEADVQPLGSR	CNAG_00136	ubiquitin activating enzyme		0	3	1188.9	3564.67	-1.15	63.0	6.73	3
TLKESLTNPEFFITDFAK	CNAG_00136	ubiquitin activating enzyme		1	2	1051.05	2101.1	4.86	118.0	6.6	18
ERPMSFEEcIMWAR	CNAG_00136	ubiquitin activating enzyme	C9(Carbamidomethyl)	0	2	921.419	1841.83	8.96	65.0	6.59	8
IIPAIATTTALAVGLVcLELYK	CNAG_00136	ubiquitin activating enzyme	C17(Carbamidomethyl)	0	2	1165.67	2330.34	-1.51	108.0	6.4	19
FKAESAAAAVADmNPNLK	CNAG_00136	ubiquitin activating enzyme	M13(Oxidation)	1	2	932.469	1863.93	2.36	108.0	6.18	9
MSELVEHVGKKPIPPHVK	CNAG_00136	ubiquitin activating enzyme		1	3	675.716	2025.13	0.89	36.0	6.11	1
EIHSAAGGEDVLDEK	CNAG_00136	ubiquitin activating enzyme		0	2	785.375	1569.74	2.64	92.0	6.09	26
DDDSNHHIDFITAASNLR	CNAG_00136	ubiquitin activating enzyme		0	2	1020.97	2040.93	-1.19	48.0	5.96	3
TVTIYDPSAVEIADLGTQFFLR	CNAG_00136	ubiquitin activating enzyme		0	2	1228.65	2456.29	8.22	130.0	5.92	24
LEDYKNGFVNLALPFFGFSEPIAAAK	CNAG_00136	ubiquitin activating enzyme		1	3	953.503	2858.5	6.66	59.0	5.88	4
FHPMQQSmYFDSLESLPASLPSEADVQPLGSR	CNAG_00136	ubiquitin activating enzyme	M8(Oxidation)	0	3	1194.24	3580.7	7.16	29.0	5.85	1
VGPETENVYGDEFFANIDGVTNALDNVSAR	CNAG_00136	ubiquitin activating enzyme		0	2	1607.26	3213.52	6.65	121.0	5.68	21
IIAHDDRVGPETENVYGDEFFANIDGVTNALDNVSAR	CNAG_00136	ubiquitin activating enzyme		1	3	1345.32	4033.94	6.25	52.0	5.47	10
KVVESMNIPEFTPK	CNAG_00136	ubiquitin activating enzyme		1	2	809.934	1618.86	5.81	88.0	5.4	4
FHPmQQSMYFDSLESLPASLPSEADVQPLGSR	CNAG_00136	ubiquitin activating enzyme	M4(Oxidation)	0	3	1194.24	3580.7	6.55	42.0	5.3	2
KPLLESGTLGTK	CNAG_00136	ubiquitin activating enzyme		0	2	622.367	1243.73	1.13	87.0	5.24	3
NGFVNLALPFFGFSEPIAAAK	CNAG_00136	ubiquitin activating enzyme		0	2	1105.6	2210.18	8.52	67.0	5.1	10
LQPVDFEKDDDSNHHIDFITAASNLR	CNAG_00136	ubiquitin activating enzyme		1	3	999.819	2997.44	2.42	49.0	5.07	17
KVVESmNIPEFTPK	CNAG_00136	ubiquitin activating enzyme	M6(Oxidation)	1	2	817.929	1634.85	2.37	74.0	4.98	1
NAADAQQVISLAK	CNAG_00136	ubiquitin activating enzyme		0	2	664.863	1328.72	1.41	104.0	4.92	10
YDGQIAVFGTAFQEK	CNAG_00136	ubiquitin activating enzyme		0	2	837.417	1673.83	5.2	89.0	4.86	21
AESAAAAVADMNPNLK	CNAG_00136	ubiquitin activating enzyme		0	2	786.889	1572.77	0.85	77.0	4.7	1
ERPmSFEEcIMWAR	CNAG_00136	ubiquitin activating enzyme	M4(Oxidation); C9(Carbamidomethyl)	0	3	619.941	1857.81	0.7	33.0	4.7	2
DQVNANGTPFWSGPK	CNAG_00136	ubiquitin activating enzyme		0	2	809.389	1617.77	2.94	103.0	4.64	6
EFLVGSGAIGcEmLK	CNAG_00136	ubiquitin activating enzyme	C11(Carbamidomethyl); M13(Oxidation)	0	2	813.901	1626.79	4.34	73.0	4.6	2
EFLVGSGAIGcEMLK	CNAG_00136	ubiquitin activating enzyme	C11(Carbamidomethyl)	0	2	805.904	1610.8	5.24	84.0	4.59	11
TVTIYDPSAVEIADLGTQFFLREEDIGRPR	CNAG_00136	ubiquitin activating enzyme		1	3	1136.92	3408.76	3.81	41.0	4.47	2
YGETEWTLWDR	CNAG_00136	ubiquitin activating enzyme		0	2	728.331	1455.66	1.01	61.0	4.41	4
mSELVEHVGKKPIPPHVK	CNAG_00136	ubiquitin activating enzyme	M1(Oxidation)	1	4	511.038	2041.13	2.26	-	4.25	1
ESLTNPEFFITDFAK	CNAG_00136	ubiquitin activating enzyme		0	2	879.938	1758.87	5.76	71.0	4.25	11
KQVEIDEYcR	CNAG_00136	ubiquitin activating enzyme	C9(Carbamidomethyl)	1	2	670.321	1339.63	2.48	67.0	4.21	6
AESAAAAVADmNPNLK	CNAG_00136	ubiquitin activating enzyme	M11(Oxidation)	0	2	794.887	1588.77	1.51	44.0	4.1	1
LQYENNYVNEIK	CNAG_00136	ubiquitin activating enzyme		0	2	763.877	1526.75	-1.2	48.0	4.07	11
NFPNAIEHTIQWAR	CNAG_00136	ubiquitin activating enzyme		0	2	848.933	1696.86	1.82	101.0	3.9	29
VVESMNIPEFTPK	CNAG_00136	ubiquitin activating enzyme		0	2	745.884	1490.76	3.77	71.0	3.73	3
ILPGAGEITPEMVEPYQVVVLTNATVR	CNAG_00136	ubiquitin activating enzyme		0	3	966.194	2896.57	6.15	46.0	3.71	4
VVESmNIPEFTPK	CNAG_00136	ubiquitin activating enzyme	M5(Oxidation)	0	2	753.88	1506.75	1.27	71.0	3.56	4
MATSNVLIVGMK	CNAG_00136	ubiquitin activating enzyme		0	2	632.343	1263.68	-1.68	88.0	3.52	2
LAELNSYVPIK	CNAG_00136	ubiquitin activating enzyme		0	2	623.86	1246.71	6.12	76.0	3.49	15
ERPMSFEEcImWAR	CNAG_00136	ubiquitin activating enzyme	C9(Carbamidomethyl); M11(Oxidation)	0	3	619.941	1857.81	-0.09	27.0	3.47	1
GPYTFSIGDTR	CNAG_00136	ubiquitin activating enzyme		0	2	607.3	1213.59	6.19	70.0	3.44	10
GLFGSVFNDFGK	CNAG_00136	ubiquitin activating enzyme		0	2	644.327	1287.65	7.12	66.0	3.16	33
QVEIDEYcR	CNAG_00136	ubiquitin activating enzyme	C8(Carbamidomethyl)	0	2	606.272	1211.54	0.12	42.0	2.97	1
EAFDSFFVNPPTTVNLYLSQPDFVETTLK	CNAG_00136	ubiquitin activating enzyme		0	3	1107.22	3319.66	4.83	-	2.86	1
mATSNVLIVGmK	CNAG_00136	ubiquitin activating enzyme	M1(Oxidation); M11(Oxidation)	0	2	648.338	1295.67	-0.57	71.0	2.79	1
SGGLFTQVK	CNAG_00136	ubiquitin activating enzyme		0	2	468.761	936.515	-0.01	51.0	2.76	2
KPIPPHVK	CNAG_00136	ubiquitin activating enzyme		0	2	458.292	915.577	-0.46	53.0	2.69	4
MATSNVLIVGmK	CNAG_00136	ubiquitin activating enzyme	M11(Oxidation)	0	2	640.342	1279.68	2.03	36.0	2.64	1
NYGITLADR	CNAG_00136	ubiquitin activating enzyme		0	2	511.767	1022.53	-0.21	57.0	2.58	12
QLLFNLPK	CNAG_00136	ubiquitin activating enzyme		0	2	486.799	972.591	3.55	42.0	2.47	12
RAPAALAFNIDDPLDMEYLIAAANLHAFNYGLK	CNAG_00136	ubiquitin activating enzyme		1	3	1206.96	3618.86	6.28	106.0	10.75	9
VLTELSYQATGDLSPMVAVIGGFVAQEVLK	CNAG_00136	ubiquitin activating enzyme		0	3	1045.9	3135.67	2.65	87.0	10.01	6
LQPVDFEK	CNAG_00136	ubiquitin activating enzyme		0	2	488.261	975.514	-0.36	30.0	-	1
VLTELSYQATGDLSPmVAVIGGFVAQEVLK	CNAG_00136	ubiquitin activating enzyme	M16(Oxidation)	0	3	1051.23	3151.68	5.68	30.0	-	1
GERDPALFR	CNAG_00136	ubiquitin activating enzyme		1	2	530.782	1060.56	2.91	26.0	-	1
AAPMQVDEAVPGDSIDEGLYSR	CNAG_00136	ubiquitin activating enzyme		0	2	1160.54	2320.08	-0.35	62.0	-	1
ILPGAGEITPEmVEPYQVVVLTNATVR	CNAG_00136	ubiquitin activating enzyme	M12(Oxidation)	0	2	1456.78	2912.56	5.47	49.0	-	2
EEDIGRPR	CNAG_00136	ubiquitin activating enzyme		0	2	486.25	971.492	1.56	24.0	-	2
GLGVEIAK	CNAG_00136	ubiquitin activating enzyme		0	2	393.74	786.472	0	48.0	-	2
NKLEDYK	CNAG_00136	ubiquitin activating enzyme		1	2	455.238	909.468	0.72	45.0	-	2
GIYFIAADVR	CNAG_00136	ubiquitin activating enzyme		0	2	562.812	1124.62	6.18	65.0	-	7
QFLFR	CNAG_00136|CNAG_05896|CNAG_01692	ubiquitin activating enzyme |Uba2 |NEDD8-activating enzyme E1 catalytic subunit		0	2	355.703	710.399	0.65	36.0	-	4
YNYGNPYIGTcQETFNGGLHLR	CNAG_00137	conserved hypothetical protein	C11(Carbamidomethyl)	0	3	858.734	2574.19	1.63	35.0	6.85	1
FTHGNAQHLPSHIADNSIDLYTIAFGIR	CNAG_00138	ubiquinone biosynthesis methyltransferase		0	3	1036.87	3108.58	5.4	69.0	7.45	2
ILAGDSESYQYLIESIERFPSQPEFAK	CNAG_00138	ubiquinone biosynthesis methyltransferase		1	3	1039.86	3117.57	10.56	65.0	5.94	1
ILAGDSESYQYLIESIER	CNAG_00138	ubiquinone biosynthesis methyltransferase		0	2	1043.52	2086.03	0.01	146.0	5.02	3
cLDVAGGTGDIALR	CNAG_00138	ubiquinone biosynthesis methyltransferase	C1(Carbamidomethyl)	0	2	709.363	1417.72	5.44	92.0	3.39	1
NPSDTVTEKPVFK	CNAG_00138	ubiquinone biosynthesis methyltransferase		0	2	731.383	1461.76	0.68	78.0	3.38	5
FPSQPEFAK	CNAG_00138	ubiquinone biosynthesis methyltransferase		0	2	525.766	1050.52	-0.78	34.0	2.76	2
TTHFGFR	CNAG_00138	ubiquinone biosynthesis methyltransferase		0	2	433.219	865.432	0.1	27.0	-	1
VTNPLFR	CNAG_00138	ubiquinone biosynthesis methyltransferase		0	2	423.745	846.483	0.01	44.0	-	1
IGVLEFGK	CNAG_00138	ubiquinone biosynthesis methyltransferase		0	2	431.757	862.508	4.9	68.0	-	3
GKVSSGASIIEEIHSAAIDPNATLLIATDDEDR	CNAG_00139	conserved hypothetical protein		1	3	1136.92	3408.74	7.5	80.0	9.76	1
VSSGASIIEEIHSAAIDPNATLLIATDDEDRK	CNAG_00139	conserved hypothetical protein		1	3	1117.91	3351.72	7.58	66.0	9.24	4
KAHYAQGQQLWNSVGDALR	CNAG_00139	conserved hypothetical protein		1	2	1071.55	2142.1	6.29	122.0	6.91	7
NNQGPYVGGSEPSEVDFHLITWLAR	CNAG_00139	conserved hypothetical protein		0	2	1393.69	2786.37	6.72	131.0	6.72	10
VSSGASIIEEIHSAAIDPNATLLIATDDEDR	CNAG_00139	conserved hypothetical protein		0	3	1075.21	3223.62	8.3	64.0	6.5	5
TGGGAFDDSIKLYWETWSAR	CNAG_00139	conserved hypothetical protein		1	2	1130.55	2260.08	7.74	108.0	6.3	2
AHYAQGQQLWNSVGDALR	CNAG_00139	conserved hypothetical protein		0	2	1007.5	2014	5.78	118.0	6.23	11
TITNTGVEPGTNVDQAIKK	CNAG_00139	conserved hypothetical protein		1	2	993.526	1986.05	-2.44	101.0	5.45	5
QLLEFFIAEPDEQTRK	CNAG_00139	conserved hypothetical protein		1	2	982.515	1964.02	4.87	65.0	5.29	2
TITNTGVEPGTNVDQAIK	CNAG_00139	conserved hypothetical protein		0	2	929.483	1857.96	1.79	106.0	5.08	7
IQLYQFEGSVWSNAPK	CNAG_00139	conserved hypothetical protein		0	2	933.981	1866.95	8.56	101.0	4.99	5
WITINLPEGENFEPNYLK	CNAG_00139	conserved hypothetical protein		0	2	1089.06	2177.11	7.48	97.0	4.95	8
LAANPPEEFKEFLTK	CNAG_00139	conserved hypothetical protein		1	2	867.46	1733.91	0.62	60.0	4.8	13
QLLEFFIAEPDEQTR	CNAG_00139	conserved hypothetical protein		0	2	918.473	1835.94	11.12	100.0	4.02	6
INPSGTVPTLVVGNDTFTDSISAVAEIIK	CNAG_00139	conserved hypothetical protein		0	3	986.871	2958.6	10.86	69.0	3.91	22
LALEEGGLKK	CNAG_00139	conserved hypothetical protein		1	2	529.318	1057.63	3.04	58.0	3.08	4
LAANPPEEFK	CNAG_00139	conserved hypothetical protein		0	2	558.29	1115.57	0.18	39.0	2.58	2
LALEEGGLK	CNAG_00139	conserved hypothetical protein		0	2	465.269	929.53	0.11	62.0	2.56	4
GFITEALTK	CNAG_00139	conserved hypothetical protein		0	2	490.279	979.551	5.13	51.0	-	4
LYWETWSAR	CNAG_00139	conserved hypothetical protein		0	2	606.3	1211.59	6.13	38.0	-	5
sDNKIQLYQFEGSVWSNAPK	CNAG_00139	conserved hypothetical protein	N-Term(Acetyl)	1	2	1177.08	2353.16	6.66	99.0	-	8
DKIAEMGIIGEEAVK	CNAG_00140	U1 snRNP 70K protein		1	2	801.925	1602.84	1.24	81.0	5.48	2
DYDNAGGPGGYGGGGGGGGGGFGGGGGGYQDRDPK	CNAG_00140	U1 snRNP 70K protein		1	3	1016.42	3047.25	-1.16	38.0	5.4	2
DYDNAGGPGGYGGGGGGGGGGFGGGGGGYQDR	CNAG_00140	U1 snRNP 70K protein		0	3	903.032	2707.08	1.43	79.0	4.96	2
NAESNYKPQDDAQAIGDPYK	CNAG_00140	U1 snRNP 70K protein		0	3	742.01	2224.02	0.22	51.0	4.66	3
IRGPNNLGGVAGLAR	CNAG_00140	U1 snRNP 70K protein		1	3	488.954	1464.85	5.1	30.0	4.0	1
IAEMGIIGEEAVK	CNAG_00140	U1 snRNP 70K protein		0	2	680.363	1359.72	-0.45	85.0	3.61	2
ILVDVER	CNAG_00140	U1 snRNP 70K protein		0	2	422.251	843.494	0.46	34.0	-	1
EFEMYGPIER	CNAG_00140	U1 snRNP 70K protein		0	2	635.792	1270.58	0.01	28.0	-	1
SNGYAFIVYER	CNAG_00140	U1 snRNP 70K protein		0	2	659.825	1318.64	0.44	39.0	-	1
DAEGIPIHHK	CNAG_00140	U1 snRNP 70K protein		0	2	558.793	1116.58	-0.15	40.0	-	1
FRDVLESEEFGGK	CNAG_00142	conserved hypothetical protein		1	2	756.87	1512.73	0.07	89.0	5.41	4
LKSPEAAEGEEEGFVDYAR	CNAG_00142	conserved hypothetical protein		1	3	699.666	2096.98	2.91	45.0	4.93	1
KGEDLEITFRPGLSVAK	CNAG_00142	conserved hypothetical protein		1	3	620.679	1860.02	0.51	33.0	4.39	1
AGTAWANELENIK	CNAG_00142	conserved hypothetical protein		0	2	708.86	1416.71	0.08	70.0	2.94	2
EEQEGPGGGIFIGSK	CNAG_00142	conserved hypothetical protein		0	2	752.868	1504.73	0.76	52.0	2.9	1
DVELGPNDWK	CNAG_00142	conserved hypothetical protein		0	2	586.783	1172.56	0.19	35.0	-	1
LTWDQDDPNR	CNAG_00142	conserved hypothetical protein		0	2	630.286	1259.57	-0.04	41.0	-	1
NIIPNHVLYPSPSAcFSAPAQAWEQFPR	CNAG_00143	phosphoribosylamidoimidazole-succinocarboxamide synthase	C15(Carbamidomethyl)	0	3	1066.52	3197.56	-1.02	68.0	9.65	8
IAGDEVALQTDQAADAIEEEARK	CNAG_00143	phosphoribosylamidoimidazole-succinocarboxamide synthase		1	2	1222.1	2443.19	-0.49	106.0	8.78	12
KAVQATTSNTTTScVTSTSLSK	CNAG_00143	phosphoribosylamidoimidazole-succinocarboxamide synthase	C14(Carbamidomethyl)	1	2	1137.07	2273.13	0.84	165.0	7.78	1
IAGDEVALQTDQAADAIEEEAR	CNAG_00143	phosphoribosylamidoimidazole-succinocarboxamide synthase		0	2	1158.06	2315.11	3.07	120.0	7.49	7
APVGEGSFVKPGAPEGTIFSISRPEK	CNAG_00143	phosphoribosylamidoimidazole-succinocarboxamide synthase		0	3	886.471	2657.4	1.53	53.0	7.26	12
SQTIHGIQMPAGLVESQK	CNAG_00143	phosphoribosylamidoimidazole-succinocarboxamide synthase		0	2	962.503	1924	1.02	87.0	6.88	3
TGVQEALIQFLSPIRK	CNAG_00143	phosphoribosylamidoimidazole-succinocarboxamide synthase		1	2	900.529	1800.05	7.06	68.0	6.71	6
GKEDVTLPEHVVSETR	CNAG_00143	phosphoribosylamidoimidazole-succinocarboxamide synthase		1	2	898.464	1795.92	1.61	86.0	6.29	9
TAYPSSSVAPAAEEPKK	CNAG_00143	phosphoribosylamidoimidazole-succinocarboxamide synthase		1	2	866.944	1732.88	2.68	83.0	4.44	2
TGVQEALIQFLSPIR	CNAG_00143	phosphoribosylamidoimidazole-succinocarboxamide synthase		0	2	836.48	1671.95	6.14	108.0	4.26	3
IADFLTAGVNVK	CNAG_00143	phosphoribosylamidoimidazole-succinocarboxamide synthase		0	2	624.354	1247.7	0.22	70.0	4.05	10
AVNEGTAPPVPPVEDITAAQLAQSSK	CNAG_00143	phosphoribosylamidoimidazole-succinocarboxamide synthase		0	2	1295.67	2590.34	1.4	61.0	3.89	1
YWAAADYVVGQPQPSFDK	CNAG_00143	phosphoribosylamidoimidazole-succinocarboxamide synthase		0	2	1021.49	2041.97	1.38	47.0	3.78	3
TAYPSSSVAPAAEEPK	CNAG_00143	phosphoribosylamidoimidazole-succinocarboxamide synthase		0	2	802.895	1604.78	1.6	60.0	3.69	5
AALcPPGEVENNGVIAFIK	CNAG_00143	phosphoribosylamidoimidazole-succinocarboxamide synthase	C4(Carbamidomethyl)	0	2	1000.02	1999.03	-1.55	49.0	3.64	1
SLDEYRDQLEGR	CNAG_00143	phosphoribosylamidoimidazole-succinocarboxamide synthase		1	2	740.856	1480.7	0.88	50.0	3.42	7
SFDEDKEWQEVER	CNAG_00143	phosphoribosylamidoimidazole-succinocarboxamide synthase		1	2	848.881	1696.76	6	64.0	3.41	1
TTLILIDEVLTPDSSR	CNAG_00143	phosphoribosylamidoimidazole-succinocarboxamide synthase		0	2	886.987	1772.97	1.48	62.0	3.39	5
NLQEVTSGDVIR	CNAG_00143	phosphoribosylamidoimidazole-succinocarboxamide synthase		0	2	665.852	1330.7	0.03	53.0	3.29	4
STLETVQYR	CNAG_00143	phosphoribosylamidoimidazole-succinocarboxamide synthase		0	2	548.785	1096.56	-0.61	52.0	3.2	1
AHLMNPMVPGLSGGKMSASDPK	CNAG_00143	phosphoribosylamidoimidazole-succinocarboxamide synthase		1	3	742.378	2225.12	14.76	-	3.17	1
GYITGSAWSEYKK	CNAG_00143	phosphoribosylamidoimidazole-succinocarboxamide synthase		1	2	745.37	1489.73	0.91	66.0	3.07	1
IDFLDTAADIK	CNAG_00143	phosphoribosylamidoimidazole-succinocarboxamide synthase		0	2	611.323	1221.64	1.35	67.0	2.88	1
AYVAGDIHPGDLK	CNAG_00143	phosphoribosylamidoimidazole-succinocarboxamide synthase		0	2	678.352	1355.7	0.83	39.0	2.81	3
TVLIPIQALR	CNAG_00143	phosphoribosylamidoimidazole-succinocarboxamide synthase		0	2	562.365	1123.72	3.12	51.0	2.67	1
VMGLGEFGK	CNAG_00143	phosphoribosylamidoimidazole-succinocarboxamide synthase		0	2	469.244	937.481	0.02	50.0	2.66	1
GYITGSAWSEYK	CNAG_00143	phosphoribosylamidoimidazole-succinocarboxamide synthase		0	2	681.323	1361.64	0.91	62.0	2.64	2
FGGDIHVK	CNAG_00143	phosphoribosylamidoimidazole-succinocarboxamide synthase		0	2	436.735	872.462	-0.71	41.0	-	1
aAPSETTIQLSPEAEAQYER	CNAG_00143	phosphoribosylamidoimidazole-succinocarboxamide synthase	N-Term(Acetyl)	0	2	1117.03	2233.06	-0.3	61.0	-	3
FLAPEILFNPELVGQEYPGVHQVIVDSINR	CNAG_00145	actin II		0	3	1131.94	3393.8	4.45	48.0	7.05	2
DQGGAWEEFRLPDGK	CNAG_00145	actin II		1	3	568.938	1704.8	0.35	35.0	3.33	1
IWGWVYGEGLK	CNAG_00145	actin II		0	2	654.343	1307.68	0.41	57.0	2.91	1
RIDLAGR	CNAG_00145	actin II		1	2	400.74	800.473	-0.48	33.0	-	1
FHFAPNMHPLLFPPEGSVPEGTDAWAFAK	CNAG_00146	cytoplasmic protein		0	3	1070.86	3210.55	0.69	37.0	6.49	1
SYAISDIVTANYFYPLEPDGLKGEITQTR	CNAG_00146	cytoplasmic protein		1	3	1087.88	3261.64	2.3	51.0	6.24	2
TYTDKPVVLLTNDDGPPcASSPNIYAFcK	CNAG_00146	cytoplasmic protein	C18(Carbamidomethyl); C28(Carbamidomethyl)	0	3	1081.85	3243.54	0.94	91.0	5.65	1
ILELASETAVDVcQQLFDNWGEDKEVGGK	CNAG_00146	cytoplasmic protein	C13(Carbamidomethyl)	1	3	1084.2	3250.57	4.97	55.0	5.35	1
TSTAGPAALPTPAPPSPIVPK	CNAG_00146	cytoplasmic protein		0	2	985.552	1970.1	0.22	41.0	4.85	1
GLVPIYSINIPLVEAALEKNER	CNAG_00146	cytoplasmic protein		1	3	813.465	2438.38	6.18	31.0	4.38	1
GLVPIYSINIPLVEAALEK	CNAG_00146	cytoplasmic protein		0	2	1020.1	2039.19	5.61	54.0	3.7	2
GWISVTPMR	CNAG_00146	cytoplasmic protein		0	2	523.777	1046.55	1.04	28.0	-	1
THEGLEDLVcTHNHILSMYK	CNAG_00147	splicing factor Prp8	C10(Carbamidomethyl)	0	4	600.038	2397.13	-1.2	50.0	7.7	1
EELALVEQAYDNPHEcLSR	CNAG_00147	splicing factor Prp8	C16(Carbamidomethyl)	0	3	758.355	2273.05	0.41	45.0	7.18	1
NLNYLHLDYNLNLKPIK	CNAG_00147	splicing factor Prp8		0	3	695.722	2085.15	0.45	37.0	6.92	1
ADGSEVLVEDVQEGDQLLGPDGTSR	CNAG_00147	splicing factor Prp8		0	2	1293.61	2586.22	1.09	121.0	6.28	7
LATLLHINSIELEEEPTK	CNAG_00147	splicing factor Prp8		0	3	684.046	2050.12	8.17	52.0	5.76	2
QLLSDYSDNNAFYLFDKK	CNAG_00147	splicing factor Prp8		1	3	727.689	2181.05	1.02	55.0	5.13	2
TDDPDLPAFYFDPLINPISQR	CNAG_00147	splicing factor Prp8		0	2	1217.6	2434.19	0.22	82.0	4.96	15
ASEIAGLPEAPNGFLQFK	CNAG_00147	splicing factor Prp8		0	2	944.992	1888.98	-2.09	65.0	4.91	4
TFEGNLTTKPINGAIFIFNPR	CNAG_00147	splicing factor Prp8		0	3	784.091	2350.26	1.73	35.0	4.54	2
LIMDHNLADYITSK	CNAG_00147	splicing factor Prp8		0	3	545.28	1633.82	-0.75	54.0	4.53	4
VDVISALGGVEGILEHSLFK	CNAG_00147	splicing factor Prp8		0	3	695.057	2083.16	6.4	75.0	4.5	4
NTITESYHIWPSLSDDEWMK	CNAG_00147	splicing factor Prp8		0	3	818.043	2452.11	0.7	44.0	4.22	2
LSDAYLDQFLWYEADK	CNAG_00147	splicing factor Prp8		0	2	988.967	1976.93	-0.33	71.0	4.1	3
SGMTHEEDQLIPNLYR	CNAG_00147	splicing factor Prp8		0	3	634.971	1902.9	-0.92	-	4.07	1
LFPSWIKPSDSEPPPLLVYK	CNAG_00147	splicing factor Prp8		0	2	1157.13	2313.25	0.29	35.0	4.01	9
DMDAFDEDWNEFNDINK	CNAG_00147	splicing factor Prp8		0	2	1059.42	2117.84	-0.58	64.0	3.98	2
YLQPWEAEFLDSAR	CNAG_00147	splicing factor Prp8		0	2	862.924	1724.84	6.93	66.0	3.7	4
LLENIPMPWEQVR	CNAG_00147	splicing factor Prp8		0	2	812.931	1624.85	1.7	35.0	3.68	2
ADWWTSVAHYNR	CNAG_00147	splicing factor Prp8		0	2	753.35	1505.69	0.8	79.0	3.64	6
LTLEDLEDSWDR	CNAG_00147	splicing factor Prp8		0	2	746.352	1491.7	0.55	87.0	3.52	5
VPGMPAAIENIILR	CNAG_00147	splicing factor Prp8		0	2	747.429	1493.85	0.04	81.0	3.42	6
GTAFPTWEGLFWEK	CNAG_00147	splicing factor Prp8		0	2	834.908	1668.81	2.1	60.0	3.26	7
DNPQLLFSMcGFEVR	CNAG_00147	splicing factor Prp8	C10(Carbamidomethyl)	0	2	906.93	1812.85	6.07	77.0	3.18	1
ALNIALPGGPK	CNAG_00147	splicing factor Prp8		0	2	525.82	1050.63	2.55	62.0	3.17	2
VAFPHLYNSLPR	CNAG_00147	splicing factor Prp8		0	3	471.926	1413.76	0.65	42.0	3.12	3
LIPcYDVEPLEK	CNAG_00147	splicing factor Prp8	C4(Carbamidomethyl)	0	2	738.379	1475.75	3.85	45.0	2.99	1
VDVTVDDFVR	CNAG_00147	splicing factor Prp8		0	2	582.798	1164.59	-0.16	76.0	2.96	6
ATQPQMVLFNLYDDWLK	CNAG_00147	splicing factor Prp8		0	2	1041.52	2082.04	-0.65	71.0	2.87	1
FAPIPFPPLSYK	CNAG_00147	splicing factor Prp8		0	2	688.884	1376.76	-0.84	45.0	2.77	4
TAEEVAALVR	CNAG_00147	splicing factor Prp8		0	2	529.795	1058.58	-0.65	61.0	2.74	1
AISATNLPLR	CNAG_00147	splicing factor Prp8		0	2	528.314	1055.62	0.42	41.0	2.7	1
AVFWNVK	CNAG_00147	splicing factor Prp8		0	2	432.243	863.478	1.02	27.0	-	1
IIHTSVWAGQK	CNAG_00147	splicing factor Prp8		0	2	620.346	1239.68	-0.09	38.0	-	1
FTMWWSPTINR	CNAG_00147	splicing factor Prp8		0	2	719.851	1438.69	0.91	44.0	-	1
VYVLNALHNKPPK	CNAG_00147	splicing factor Prp8		0	3	498.293	1492.86	-0.17	42.0	-	1
LLVLALEK	CNAG_00147	splicing factor Prp8		0	2	449.804	898.601	3.72	52.0	-	1
NLYLEHcPDGQPVK	CNAG_00147	splicing factor Prp8	C7(Carbamidomethyl)	0	2	835.403	1669.8	-0.58	26.0	-	1
QYFSQFFR	CNAG_00147	splicing factor Prp8		0	2	561.772	1122.54	-0.38	30.0	-	1
KFAPIPFPPLSYK	CNAG_00147	splicing factor Prp8		1	3	502.29	1504.86	0.17	32.0	-	1
EGAHSPSAGTSLTESHER	CNAG_00147	splicing factor Prp8		0	3	618.286	1852.84	0.06	24.0	-	1
FEPLYR	CNAG_00147	splicing factor Prp8		0	2	412.719	824.43	0.03	41.0	-	1
DDAGSYTYVIPK	CNAG_00147	splicing factor Prp8		0	2	664.821	1328.63	-1.67	38.0	-	1
YFQLALPQMANLYR	CNAG_00147	splicing factor Prp8		0	2	864.453	1727.9	2.27	31.0	-	1
EAGIEFFDTYDKLIPcYDVEPLEK	CNAG_00147	splicing factor Prp8	C16(Carbamidomethyl)	1	3	964.464	2891.38	2.3	24.0	-	1
DLEPLGWIK	CNAG_00147	splicing factor Prp8		0	2	535.799	1070.59	2.67	26.0	-	1
QGYNMLNLLIHR	CNAG_00147	splicing factor Prp8		0	3	491.266	1471.78	0.43	54.0	-	2
TILQHLSEAWR	CNAG_00147	splicing factor Prp8		0	2	677.367	1353.73	-0.41	39.0	-	2
EAGIEFFDTYDK	CNAG_00147	splicing factor Prp8		0	2	717.825	1434.64	0.15	73.0	-	2
ISLIQIFR	CNAG_00147	splicing factor Prp8		0	2	495.313	989.618	3.67	62.0	-	3
LIVDAHVQFR	CNAG_00147	splicing factor Prp8		0	2	599.341	1197.67	-0.14	63.0	-	7
TSAPSPMTHIPAPPLSEEPTFYAPPGVQQK	CNAG_00148	conserved hypothetical protein		0	3	1059.2	3175.58	1.69	42.0	7.94	1
AELQAITEGDAPAPAAQMEGSR	CNAG_00148	conserved hypothetical protein		0	2	1107.03	2213.05	0.07	115.0	6.54	2
DQSPVPPVPTLPTLPVELPR	CNAG_00148	conserved hypothetical protein		0	2	1076.6	2152.2	-2.44	64.0	4.11	5
VAYSPEETEEVESGGK	CNAG_00148	conserved hypothetical protein		0	2	855.89	1710.77	0.86	65.0	3.1	1
ANLGEETSMVYDPDQK	CNAG_00148	conserved hypothetical protein		0	2	898.905	1796.8	1.51	73.0	3.08	1
LAELGEVDLAK	CNAG_00148	conserved hypothetical protein		0	2	579.33	1157.65	9.58	50.0	2.59	6
IPIPANVLGK	CNAG_00148	conserved hypothetical protein		0	2	511.324	1021.64	0.88	51.0	2.51	2
SGTTNDPSPYAPPQVTR	CNAG_00148	conserved hypothetical protein		0	2	894.433	1787.86	2.09	38.0	-	1
GATGASAAPAAPPPPPR	CNAG_00148	conserved hypothetical protein		0	2	743.394	1485.78	0.4	25.0	-	1
LSQGPEVVWDR	CNAG_00149	conserved hypothetical protein		0	2	643.33	1285.65	0.02	70.0	3.73	2
SSDWRPWDK	CNAG_00149	conserved hypothetical protein		0	2	588.776	1176.54	0.48	39.0	2.92	2
YITVNPEFWAQR	CNAG_00149	conserved hypothetical protein		0	2	762.388	1523.77	2.97	59.0	-	1
FTAPTGLDAQTFPIYSGFIK	CNAG_00150	peptidase		0	2	1087.57	2174.13	5.87	85.0	4.66	1
IGIIDGGVDYTREPLGGcFGSGcK	CNAG_00150	peptidase	C18(Carbamidomethyl); C23(Carbamidomethyl)	1	3	843.404	2528.2	2.2	-	3.84	1
IGIIDGGVDYTR	CNAG_00150	peptidase		0	2	639.838	1278.67	0.45	48.0	-	1
TPALNTPYDDVYPQIIDDPLVK	CNAG_00151	peptide-binding protein		0	2	1244.14	2487.27	2.55	66.0	4.29	1
DISPFAPWDQSLPLFINDPR	CNAG_00151	peptide-binding protein		0	2	1164.59	2328.17	2.95	73.0	3.74	4
DYLENVEAASGSK	CNAG_00151	peptide-binding protein		0	2	691.826	1382.65	1.15	65.0	2.72	1
mKAVAAEFAEK	CNAG_00151	peptide-binding protein	M1(Oxidation)	1	2	605.808	1210.61	-3.85	44.0	-	3
VVAPSEISFLDGDYPDPIEASIEYLESLKK	CNAG_00154	oxidoreductase		1	3	1108.91	3324.71	8.8	74.0	7.98	13
HGVTELQGQEGQETK	CNAG_00154	oxidoreductase		0	2	820.898	1640.79	0.45	100.0	7.09	1
ATDHHFVHLGSMALR	CNAG_00154	oxidoreductase		0	3	564.62	1691.85	1.88	42.0	6.05	2
KVQGYPIFLPEQPQPIGSLLDDNEYK	CNAG_00154	oxidoreductase		1	3	996.851	2988.54	0.53	84.0	5.81	7
KTYPNLLIGSVGIITDAK	CNAG_00154	oxidoreductase		1	3	635.038	1903.1	4.83	68.0	5.65	1
LSATDWLEESLGKEK	CNAG_00154	oxidoreductase		1	2	853.44	1705.87	4.67	81.0	5.44	3
NLDWPLDAAVELGVAVAPAVQYER	CNAG_00154	oxidoreductase		0	2	1298.69	2596.37	9.46	123.0	5.36	4
LAELGVDLVDVSSGGNDLR	CNAG_00154	oxidoreductase		0	2	965.003	1929	3.67	124.0	5.11	6
LRLPLEIAEIVR	CNAG_00154	oxidoreductase		1	2	711.448	1421.89	3.1	76.0	5.04	6
ISPEDMGLWDDSQIAELQR	CNAG_00154	oxidoreductase		0	2	1102.02	2203.03	0.46	137.0	5.0	10
VQGYPIFLPEQPQPIGSLLDDNEYKQNK	CNAG_00154	oxidoreductase		1	3	1077.55	3230.64	-0.3	30.0	4.91	1
LSATDWLEESLGK	CNAG_00154	oxidoreductase		0	2	724.87	1448.73	4.07	99.0	4.68	4
TYPNLLIGSVGIITDAK	CNAG_00154	oxidoreductase		0	2	888.008	1775.01	8.07	107.0	4.4	11
IAPGPSYQLPFAAHLKK	CNAG_00154	oxidoreductase		1	2	919.524	1838.04	5.05	60.0	4.39	3
ISPEDmGLWDDSQIAELQR	CNAG_00154	oxidoreductase	M6(Oxidation)	0	2	1110.02	2219.03	2.64	136.0	4.16	1
GVIGIQIAHAGR	CNAG_00154	oxidoreductase		0	2	596.351	1191.69	-0.72	89.0	3.96	6
KHGVTELQGQEGQETK	CNAG_00154	oxidoreductase		1	3	590.298	1768.88	-0.94	45.0	3.86	2
GWGSIMVEATAVVPEGR	CNAG_00154	oxidoreductase		0	2	879.951	1758.9	6.25	112.0	3.53	2
NANGEWVWWGIEQTTTFVGK	CNAG_00154	oxidoreductase		0	2	1162.06	2323.12	1.57	43.0	3.35	1
LPLEIAEIVR	CNAG_00154	oxidoreductase		0	2	576.854	1152.7	1.61	55.0	3.27	5
IAPGPSYQLPFAAHLK	CNAG_00154	oxidoreductase		0	3	570.652	1709.94	2.64	-	3.22	1
QKWDKPLFYR	CNAG_00154	oxidoreductase		1	3	460.92	1380.75	2.09	-	3.2	1
ATDHHFVHLGSmALR	CNAG_00154	oxidoreductase	M12(Oxidation)	0	3	569.953	1707.84	2.98	-	3.16	1
GVIGIQIAHAGRK	CNAG_00154	oxidoreductase		1	3	440.603	1319.79	1.79	40.0	3.11	1
AFVAPmcmYSSDQGR	CNAG_00154	oxidoreductase	M6(Oxidation); C7(Carbamidomethyl); M8(Oxidation)	0	2	876.366	1751.73	3.83	50.0	2.62	1
VVAPSEISFLDGDYPDPIEASIEYLESLK	CNAG_00154	oxidoreductase		0	3	1066.2	3196.58	-0.05	33.0	-	1
GSVVPEENGGWPSK	CNAG_00154	oxidoreductase		0	2	721.851	1442.7	3.03	40.0	-	1
LFQPITIR	CNAG_00154	oxidoreductase		0	2	494.303	987.598	-0.68	36.0	-	3
ADVILIGR	CNAG_00154	oxidoreductase		0	2	428.767	856.527	2.14	64.0	-	4
SFGGGEHPAMGAGTPGYGMEFSSPFAGK	CNAG_00156	conserved hypothetical protein		0	3	911.069	2731.19	0.04	51.0	3.67	1
SEQGQEcAITHPLPTNFDGSPMSESQYK	CNAG_00156	conserved hypothetical protein	C7(Carbamidomethyl)	0	3	1046.8	3138.38	-0.51	-	3.22	1
IIPGR	CNAG_00156|CNAG_01984	conserved hypothetical protein |transaldolase		0	1	555.361	555.361	-0.35	35.0	-	3
LLPGR	CNAG_00156|CNAG_01984	conserved hypothetical protein |transaldolase		0	1	555.361	555.361	-0.35	35.0	-	3
EQQQGVQPSSITDQLK	CNAG_00157	conserved hypothetical protein		0	2	893.451	1785.89	-1.6	61.0	4.46	3
LSWEER	CNAG_00157	conserved hypothetical protein		0	2	410.203	819.399	-0.29	47.0	-	1
PTPPIQNLASGPPR	CNAG_00159	conserved hypothetical protein		0	2	722.896	1444.79	-3.76	62.0	-	1
FVGALEEEAVR	CNAG_00162	alternative oxidase		0	2	610.319	1219.63	-0.13	61.0	3.44	1
DMPAPAIAIDYWR	CNAG_00162	alternative oxidase		0	2	759.875	1518.74	1.43	69.0	2.78	2
IILLESIAGVPGMVGGTLR	CNAG_00162	alternative oxidase		0	2	948.554	1896.1	0.84	19.0	-	1
TIHIETPWGKPSSPINISSLPSGALVAFISR	CNAG_00165	5'-methylthioadenosine phosphorylase		0	2	1638.41	3275.81	8.73	83.0	8.42	10
VFVGcIGGSGLYHLDNLTFVK	CNAG_00165	5'-methylthioadenosine phosphorylase	C5(Carbamidomethyl)	0	2	1148.59	2296.18	-0.45	101.0	7.86	25
AVAAGILQDVHDAVVEGK	CNAG_00165	5'-methylthioadenosine phosphorylase		0	2	896.486	1791.96	2.16	123.0	7.71	61
EDIAPGHFIIPDQIIDR	CNAG_00165	5'-methylthioadenosine phosphorylase		0	2	975.016	1949.02	5.67	68.0	6.12	17
GEGLVVHSMFGEPFSQK	CNAG_00165	5'-methylthioadenosine phosphorylase		0	2	924.957	1848.91	6.84	81.0	6.11	3
HGSHHSITPSEVPcR	CNAG_00165	5'-methylthioadenosine phosphorylase	C14(Carbamidomethyl)	0	2	850.902	1700.8	2.12	75.0	6.03	6
EAELDYTLIcTSTDFDAWR	CNAG_00165	5'-methylthioadenosine phosphorylase	C10(Carbamidomethyl)	0	2	1153.53	2306.05	8.84	96.0	5.55	8
GEGLVVHSmFGEPFSQK	CNAG_00165	5'-methylthioadenosine phosphorylase	M9(Oxidation)	0	2	932.954	1864.9	6.11	80.0	5.18	3
QWGGDIINMSVIPEAK	CNAG_00165	5'-methylthioadenosine phosphorylase		0	2	879.457	1757.91	9.53	89.0	4.36	2
TGYEPVTVEEVVK	CNAG_00165	5'-methylthioadenosine phosphorylase		0	2	725.382	1449.76	6.67	58.0	3.8	9
QWGGDIINmSVIPEAK	CNAG_00165	5'-methylthioadenosine phosphorylase	M9(Oxidation)	0	2	887.453	1773.9	8.11	78.0	3.44	2
TVVcmEGPAFSTR	CNAG_00165	5'-methylthioadenosine phosphorylase	C4(Carbamidomethyl); M5(Oxidation)	0	2	735.844	1470.68	6.58	74.0	3.41	3
GIREDTFFR	CNAG_00165	5'-methylthioadenosine phosphorylase		1	2	570.793	1140.58	-0.9	38.0	3.28	4
TVVcMEGPAFSTR	CNAG_00165	5'-methylthioadenosine phosphorylase	C4(Carbamidomethyl)	0	2	727.842	1454.68	0.47	62.0	3.23	4
EDTFFR	CNAG_00165	5'-methylthioadenosine phosphorylase		0	2	407.69	814.372	-0.67	25.0	-	1
DIQPETAR	CNAG_00165	5'-methylthioadenosine phosphorylase		0	2	465.238	929.468	-0.85	50.0	-	1
KLSYILPYFSD	CNAG_00165	5'-methylthioadenosine phosphorylase		1	2	673.359	1345.71	5.75	27.0	-	1
MEVYLTHGGEPWIADPNHYSYR	CNAG_00176	glutamate carboxypeptidase protein		0	2	1318.11	2635.21	1.35	83.0	8.71	4
NPSLSLHGIEGAFSAPGSK	CNAG_00176	glutamate carboxypeptidase protein		0	2	934.98	1868.95	1.4	110.0	8.33	12
GDDGAHSTNEKIDTDNYIR	CNAG_00176	glutamate carboxypeptidase protein		1	2	1060.98	2120.95	-0.79	102.0	7.13	7
NKMEVYLTHGGEPWIADPNHYSYR	CNAG_00176	glutamate carboxypeptidase protein		1	3	959.785	2877.34	-0.3	60.0	7.09	2
DLHSGVFGGTVHEPMTDLVALMSR	CNAG_00176	glutamate carboxypeptidase protein		0	3	857.097	2569.28	8.83	58.0	6.65	1
DVEAMGDFLLEQLTSLGVNAEKR	CNAG_00176	glutamate carboxypeptidase protein		1	2	1268.15	2535.3	7.74	103.0	6.64	5
NKmEVYLTHGGEPWIADPNHYSYR	CNAG_00176	glutamate carboxypeptidase protein	M3(Oxidation)	1	3	965.12	2893.35	3.02	48.0	6.41	1
AIGTHTLEGKEVDLPPVIIGQIGQDPK	CNAG_00176	glutamate carboxypeptidase protein		1	3	942.519	2825.54	0.86	62.0	6.39	3
MRNPSLSLHGIEGAFSAPGSK	CNAG_00176	glutamate carboxypeptidase protein		1	2	1078.55	2156.09	0.92	71.0	5.69	4
DVEAMGDFLLEQLTSLGVNAEK	CNAG_00176	glutamate carboxypeptidase protein		0	2	1190.09	2379.18	2.63	132.0	5.57	4
LVTPDGQILVSGVKDLIAPVTDDER	CNAG_00176	glutamate carboxypeptidase protein		1	3	884.154	2650.45	6.81	68.0	5.37	5
mRNPSLSLHGIEGAFSAPGSK	CNAG_00176	glutamate carboxypeptidase protein	M1(Oxidation)	1	2	1086.55	2172.09	1.12	78.0	5.26	4
VcFEGMEENGSVNLDK	CNAG_00176	glutamate carboxypeptidase protein	C2(Carbamidomethyl)	0	2	914.399	1827.79	1.13	76.0	5.23	1
FLQYVDDHKDDYINR	CNAG_00176	glutamate carboxypeptidase protein		1	2	970.96	1940.91	-0.33	97.0	5.17	26
DVEAmGDFLLEQLTSLGVNAEKR	CNAG_00176	glutamate carboxypeptidase protein	M5(Oxidation)	1	3	851.1	2551.28	5.14	71.0	5.03	1
EVDLPPVIIGQIGQDPK	CNAG_00176	glutamate carboxypeptidase protein		0	2	909.506	1818	1.71	73.0	4.91	51
KLGIELPVNLK	CNAG_00176	glutamate carboxypeptidase protein		1	2	612.391	1223.78	2.5	71.0	4.86	1
ATESVYGQVPDYTR	CNAG_00176	glutamate carboxypeptidase protein		0	2	793.381	1585.75	3.31	93.0	4.37	17
AVSIPSVSGNLSYVK	CNAG_00176	glutamate carboxypeptidase protein		0	2	760.92	1520.83	0.49	72.0	4.04	12
LVTPDGQILVSGVK	CNAG_00176	glutamate carboxypeptidase protein		0	2	713.423	1425.84	5.3	92.0	3.92	12
DLHSGVFGGTVHEPmTDLVALMSR	CNAG_00176	glutamate carboxypeptidase protein	M15(Oxidation)	0	2	1293.12	2585.24	-2.83	99.0	3.9	1
LVPNLTVASVTDLVVK	CNAG_00176	glutamate carboxypeptidase protein		0	2	834.505	1668	5.36	102.0	3.75	11
LGIELPVNLK	CNAG_00176	glutamate carboxypeptidase protein		0	2	548.346	1095.68	6.58	63.0	3.53	15
DLIAPVTDDERAK	CNAG_00176	glutamate carboxypeptidase protein		1	2	721.88	1442.75	2.25	67.0	3.41	1
DLIAPVTDDER	CNAG_00176	glutamate carboxypeptidase protein		0	2	622.313	1243.62	1.44	83.0	2.97	9
TLLVYGHYDVQPALLEDGWLYPPFELTPDPNGSGR	CNAG_00176	glutamate carboxypeptidase protein		0	3	1310.66	3929.97	8.99	29.0	2.91	1
AIGTHTLEGK	CNAG_00176	glutamate carboxypeptidase protein		0	2	513.783	1026.56	0.26	64.0	2.89	1
TPcLTYGLR	CNAG_00176	glutamate carboxypeptidase protein	C3(Carbamidomethyl)	0	2	540.782	1080.56	5.56	58.0	2.83	7
IDTDNYIR	CNAG_00176	glutamate carboxypeptidase protein		0	2	505.252	1009.5	2.77	59.0	2.53	3
EGGSIPVTLDFANILNLNVLLLPVGR	CNAG_00176	glutamate carboxypeptidase protein		0	3	912.191	2734.56	2.48	14.0	-	1
YVEEEFKK	CNAG_00176	glutamate carboxypeptidase protein		1	2	536.271	1071.53	-1.07	42.0	-	1
GINYYEIK	CNAG_00176	glutamate carboxypeptidase protein		0	2	500.261	999.514	-0.32	36.0	-	2
QTIPNAcGSIGLLHALLNLPERGPDALSPDSK	CNAG_00180	carboxyl-terminal proteinase	C7(Carbamidomethyl)	1	3	1118.93	3354.78	9.65	-	4.18	1
GASNNFLQDVAK	CNAG_00180	carboxyl-terminal proteinase		0	2	632.323	1263.64	5.22	89.0	3.68	1
AESLPLTGLER	CNAG_00180	carboxyl-terminal proteinase		0	2	593.331	1185.65	6.03	66.0	3.11	3
GEGIWWIK	CNAG_00180	carboxyl-terminal proteinase		0	2	494.769	988.531	5.56	51.0	2.66	3
AVLLLFPSK	CNAG_00180	carboxyl-terminal proteinase		0	2	494.319	987.631	7.71	55.0	-	3
ALAEMAKNNFDVVTcPR	CNAG_00181	macrophage erythroblast attacher isoform 1	C15(Carbamidomethyl)	1	3	645.98	1935.92	-8.87	-	3.05	1
IGQIIcTGNVcDKETYDYLR	CNAG_00182	retrograde transporter	C6(Carbamidomethyl); C11(Carbamidomethyl)	1	2	1209.57	2418.14	-0.21	114.0	6.49	6
IGVVHGQQVVPAGDPDMLAALAR	CNAG_00182	retrograde transporter		0	2	1157.62	2314.24	0.92	91.0	5.96	2
IGVVHGQQVVPAGDPDmLAALAR	CNAG_00182	retrograde transporter	M17(Oxidation)	0	2	1165.62	2330.23	0.79	63.0	4.53	1
VLVLVIGDLHIPNLVHDLPAK	CNAG_00182	retrograde transporter		0	3	759.128	2275.37	7.12	51.0	-	1
FESFEFEGR	CNAG_00182	retrograde transporter		0	2	574.256	1147.51	-0.2	46.0	-	1
VEQWVSDAITLPSTAASSSQTEK	CNAG_00184	cleavage/polyadenylation specificity factor		0	2	1218.1	2435.19	0.26	70.0	4.8	4
LPLLYLLDSISK	CNAG_00184	cleavage/polyadenylation specificity factor		0	2	687.916	1374.82	0.13	62.0	3.8	2
AEWSDSEEEWIWK	CNAG_00184	cleavage/polyadenylation specificity factor		0	2	847.871	1694.74	1.2	67.0	3.14	1
LLQAIVPR	CNAG_00184	cleavage/polyadenylation specificity factor		0	2	455.301	909.594	6.44	47.0	-	1
LPSTLNLAVSGGVK	CNAG_00185	conserved hypothetical protein		0	2	678.399	1355.79	0.54	90.0	5.02	5
SLASQTcYSSNEAcSGATNcNDR	CNAG_00185	conserved hypothetical protein	C7(Carbamidomethyl); C14(Carbamidomethyl); C20(Carbamidomethyl)	0	3	851.674	2553.01	1.1	60.0	3.44	2
VSFPLLLDLTR	CNAG_00187	conserved hypothetical protein		0	2	637.38	1273.75	1.15	58.0	-	1
LSASEGSEHEAGEDLISSVHTGTSTSSR	CNAG_00190	conserved hypothetical protein		0	3	944.435	2831.29	-1.25	64.0	6.46	1
VLVYDPDDPSTFPPFHR	CNAG_00190	conserved hypothetical protein		0	3	667.995	2001.97	0.66	56.0	6.16	3
SLLATLTLR	CNAG_00190	conserved hypothetical protein		0	2	494.313	987.618	-1.31	33.0	-	1
GIFQPTVSGPLAPDASDIER	CNAG_00194	conserved hypothetical protein		0	2	1035.53	2070.05	-1.52	81.0	4.35	3
LIPGQEVETIGDDDVMIGEDGQR	CNAG_00195	conserved hypothetical protein		0	2	1243.59	2486.17	-1.27	108.0	4.44	2
TNVHHYDGSNVDLGTAAGK	CNAG_00232	60s ribosomal protein l30-1		0	2	978.465	1955.92	1.14	137.0	8.38	27
KSEIEYYAMLSK	CNAG_00232	60s ribosomal protein l30-1		1	2	731.368	1461.73	0.07	97.0	5.9	4
SEIEYYAMLSK	CNAG_00232	60s ribosomal protein l30-1		0	2	667.324	1333.64	5.02	65.0	3.59	5
KSEIEYYAmLSK	CNAG_00232	60s ribosomal protein l30-1	M9(Oxidation)	1	2	739.365	1477.72	-1.53	46.0	3.26	1
NSESINSKLQLVVK	CNAG_00232	60s ribosomal protein l30-1		1	2	779.943	1558.88	-0.49	51.0	-	1
SEIEYYAmLSK	CNAG_00232	60s ribosomal protein l30-1	M8(Oxidation)	0	2	675.318	1349.63	-0.14	42.0	-	1
LILISK	CNAG_00232	60s ribosomal protein l30-1		0	1	686.481	686.481	0.38	41.0	-	4
LQLVVK	CNAG_00232	60s ribosomal protein l30-1		0	2	350.242	699.477	0.52	44.0	-	15
FTLGYK	CNAG_00232	60s ribosomal protein l30-1		0	1	728.397	728.397	-0.43	54.0	-	26
aSPLVVGLGLLGAGLAGR	CNAG_00233	chaperone protein	N-Term(Acetyl)	0	2	832.002	1663	3.78	117.0	-	1
AVGcSGAVLLcSPTVR	CNAG_00236	8-amino-7-oxononanoatesynthase	C4(Carbamidomethyl); C11(Carbamidomethyl)	0	2	823.924	1646.84	3.05	37.0	3.06	1
VFDDHVVHSGEGDTLIYIDR	CNAG_00237	3-isopropylmalate dehydratase		0	3	763.039	2287.1	1.65	91.0	8.91	7
HcLINGLDDIGLTLVHR	CNAG_00237	3-isopropylmalate dehydratase	C2(Carbamidomethyl)	0	3	649.347	1946.03	-0.49	80.0	8.4	3
TLMGSHVNDDDGLKITSYFDYLTPVEVPAR	CNAG_00237	3-isopropylmalate dehydratase		1	3	1118.56	3353.65	4.69	75.0	7.97	1
TLmGSHVNDDDGLKITSYFDYLTPVEVPAR	CNAG_00237	3-isopropylmalate dehydratase	M3(Oxidation)	1	3	1123.89	3369.65	5.89	72.0	7.35	1
HLVHEVTSPQAFEGLR	CNAG_00237	3-isopropylmalate dehydratase		0	2	910.477	1819.95	1.12	76.0	6.96	45
YDVQTNEEIPDFVLNKEPYR	CNAG_00237	3-isopropylmalate dehydratase		1	2	1235.1	2469.2	1.81	164.0	6.76	15
QQAEAEGLDVIFKK	CNAG_00237	3-isopropylmalate dehydratase		1	2	788.424	1575.84	2.04	71.0	6.36	2
TLYDKVFDDHVVHSGEGDTLIYIDR	CNAG_00237	3-isopropylmalate dehydratase		1	4	727.611	2907.42	2.23	23.0	6.35	1
THLMSPAMVAAASLTGYLTDVR	CNAG_00237	3-isopropylmalate dehydratase		0	3	769.068	2305.19	9.29	85.0	6.07	4
EAGcSMcLGMNPDQLKPGER	CNAG_00237	3-isopropylmalate dehydratase	C4(Carbamidomethyl); C7(Carbamidomethyl)	0	2	1125.49	2249.97	-0.99	122.0	5.93	6
HASIIVcTGPNFGcGSSR	CNAG_00237	3-isopropylmalate dehydratase	C7(Carbamidomethyl); C14(Carbamidomethyl)	0	2	960.445	1919.88	-0.88	97.0	5.92	8
RPDcTLVTVDHNIPTISR	CNAG_00237	3-isopropylmalate dehydratase	C4(Carbamidomethyl)	0	2	1047.54	2094.08	0.39	86.0	5.8	24
THLmSPAmVAAASLTGYLTDVR	CNAG_00237	3-isopropylmalate dehydratase	M4(Oxidation); M8(Oxidation)	0	3	779.728	2337.17	5	80.0	5.52	1
EGEEWDKAVEYWK	CNAG_00237	3-isopropylmalate dehydratase		1	2	834.883	1668.76	2.76	65.0	5.0	14
EHAPWALNDFGIR	CNAG_00237	3-isopropylmalate dehydratase		0	2	763.383	1525.76	2.22	79.0	4.72	37
AGmIAPDEITFEYLK	CNAG_00237	3-isopropylmalate dehydratase	M3(Oxidation)	0	2	857.426	1713.84	2	61.0	4.56	4
YDVQTNEEIPDFVLNK	CNAG_00237	3-isopropylmalate dehydratase		0	2	962.469	1923.93	-1.02	77.0	4.56	5
INVEGILAEGVSSK	CNAG_00237	3-isopropylmalate dehydratase		0	2	708.397	1415.79	8.7	95.0	4.49	16
GIAAPMWEANIDTDK	CNAG_00237	3-isopropylmalate dehydratase		0	2	816.391	1631.77	0.75	68.0	4.4	2
GIAAPMWEANIDTDKIIPK	CNAG_00237	3-isopropylmalate dehydratase		1	2	1042.05	2083.09	-0.57	43.0	4.39	9
AGMIAPDEITFEYLK	CNAG_00237	3-isopropylmalate dehydratase		0	2	849.429	1697.85	3.34	70.0	4.3	21
SAEPTEETEEGKTPVK	CNAG_00237	3-isopropylmalate dehydratase		1	2	866.42	1731.83	2.69	82.0	4.29	2
ITSYFDYLTPVEVPAR	CNAG_00237	3-isopropylmalate dehydratase		0	2	935.989	1870.97	6.89	103.0	4.22	6
TAVWPWLDGVGYAK	CNAG_00237	3-isopropylmalate dehydratase		0	2	781.91	1562.81	7.86	65.0	4.14	30
QQAEAEGLDVIFK	CNAG_00237	3-isopropylmalate dehydratase		0	2	724.375	1447.74	0.45	71.0	4.08	3
NVNTFIGEADSR	CNAG_00237	3-isopropylmalate dehydratase		0	2	661.821	1322.63	0.65	82.0	4.06	10
VADGVYAMIVPGSGLVK	CNAG_00237	3-isopropylmalate dehydratase		0	2	838.462	1675.92	4.81	68.0	3.95	2
MSIcNMAIEGGAR	CNAG_00237	3-isopropylmalate dehydratase	C4(Carbamidomethyl)	0	2	705.321	1409.63	1.02	88.0	3.85	4
RTAVWPWLDGVGYAK	CNAG_00237	3-isopropylmalate dehydratase		1	2	859.956	1718.91	2.43	57.0	3.76	1
VRRPDcTLVTVDHNIPTISR	CNAG_00237	3-isopropylmalate dehydratase	C6(Carbamidomethyl)	1	3	783.755	2349.25	2.43	-	3.61	1
GIAAPmWEANIDTDKIIPK	CNAG_00237	3-isopropylmalate dehydratase	M6(Oxidation)	1	2	1050.05	2099.09	1.05	48.0	3.61	1
cVMAPSFGDIFR	CNAG_00237	3-isopropylmalate dehydratase	C1(Carbamidomethyl)	0	2	700.329	1399.65	1.16	71.0	3.58	4
AQVAALEDNVK	CNAG_00237	3-isopropylmalate dehydratase		0	2	579.312	1157.62	0.73	57.0	3.14	1
VADGVYAmIVPGSGLVK	CNAG_00237	3-isopropylmalate dehydratase	M8(Oxidation)	0	2	846.459	1691.91	4.31	34.0	3.1	1
VIAVPVK	CNAG_00237	3-isopropylmalate dehydratase		0	2	363.25	725.492	0.2	54.0	-	1
AGFDWR	CNAG_00237	3-isopropylmalate dehydratase		0	2	376.181	751.354	2.17	31.0	-	1
ALEYMGLTSGTPMEK	CNAG_00237	3-isopropylmalate dehydratase		0	2	814.39	1627.77	1.72	38.0	-	1
PAPITTPR	CNAG_00237	3-isopropylmalate dehydratase		0	2	426.751	852.494	0.43	41.0	-	1
VIAVPVKK	CNAG_00237	3-isopropylmalate dehydratase		1	2	427.297	853.587	-0.48	49.0	-	1
YDIEVEIK	CNAG_00237	3-isopropylmalate dehydratase		0	2	504.766	1008.53	0.53	41.0	-	3
ALFWPLR	CNAG_00237	3-isopropylmalate dehydratase		0	2	451.767	902.528	3.08	39.0	-	7
IIADTYVTDSDGTGIVHQAPAFGEDDHR	CNAG_00238	isoleucine-tRNA ligase		0	3	1000.81	3000.4	1.71	90.0	8.69	21
THDPSKPIHIPTTEDEVLQYWR	CNAG_00238	isoleucine-tRNA ligase		0	3	888.118	2662.34	4.65	47.0	7.12	11
FGWDTHGLPVEHEIDK	CNAG_00238	isoleucine-tRNA ligase		0	2	940.452	1879.9	-0.86	76.0	6.75	36
RHPELENmSLLR	CNAG_00238	isoleucine-tRNA ligase	M8(Oxidation)	1	3	504.265	1510.78	0.2	69.0	6.61	2
LSEGKPEYSFFDGPPFATGKPHYGHLLAGTIK	CNAG_00238	isoleucine-tRNA ligase		0	3	1154.59	3461.75	-0.91	35.0	6.45	2
MPLKELVIFHHDQEYLDDVR	CNAG_00238	isoleucine-tRNA ligase		1	3	833.092	2497.26	2.53	37.0	6.26	1
ELVIFHHDQEYLDDVR	CNAG_00238	isoleucine-tRNA ligase		0	2	1014.5	2027.99	4.35	76.0	6.2	6
WILATcQTLIQHVETEMAAYR	CNAG_00238	isoleucine-tRNA ligase	C6(Carbamidomethyl)	0	3	845.427	2534.27	5.76	58.0	5.91	3
IcVANEIVRDDEIPPcPIDESGR	CNAG_00238	isoleucine-tRNA ligase	C2(Carbamidomethyl); C16(Carbamidomethyl)	1	3	885.426	2654.26	2.93	57.0	5.74	5
RFGWDTHGLPVEHEIDK	CNAG_00238	isoleucine-tRNA ligase		1	3	679.338	2036	0.91	41.0	5.23	2
VDIFYEYDAGEEDAIRPAISGNEEYLNK	CNAG_00238	isoleucine-tRNA ligase		0	3	1074.17	3220.5	0.49	50.0	5.22	2
EAGLKPSDKVDIFYEYDAGEEDAIRPAISGNEEYLNK	CNAG_00238	isoleucine-tRNA ligase		1	4	1037.26	4146	3.84	18.0	4.97	1
VMPYSTGcTTPLSNFEAGEDYR	CNAG_00238	isoleucine-tRNA ligase	C8(Carbamidomethyl)	0	2	1248.05	2495.08	-0.76	113.0	4.95	2
EADSSLIKDLQK	CNAG_00238	isoleucine-tRNA ligase		1	2	673.863	1346.72	1.26	67.0	4.76	2
IHDFERDQNFILLESLLGTVYK	CNAG_00238	isoleucine-tRNA ligase		1	4	663.357	2650.41	7.08	38.0	4.71	2
SDImHSYPFcWR	CNAG_00238	isoleucine-tRNA ligase	M4(Oxidation); C10(Carbamidomethyl)	0	3	538.899	1614.68	-0.16	59.0	4.66	2
VmPYSTGcTTPLSNFEAGEDYR	CNAG_00238	isoleucine-tRNA ligase	M2(Oxidation); C8(Carbamidomethyl)	0	2	1256.05	2511.09	2.73	93.0	4.43	1
SDIMHSYPFcWR	CNAG_00238	isoleucine-tRNA ligase	C10(Carbamidomethyl)	0	3	533.567	1598.69	-0.33	63.0	4.4	6
RIEEVFDcWFESGSmPYAQSHYPFENVER	CNAG_00238	isoleucine-tRNA ligase	C8(Carbamidomethyl); M15(Oxidation)	1	3	1209.21	3625.6	6.62	20.0	4.39	1
IRAEYFDPTIER	CNAG_00238	isoleucine-tRNA ligase		1	2	755.392	1509.78	4.78	35.0	4.19	4
YVPMFDYFTEQYEDR	CNAG_00238	isoleucine-tRNA ligase		0	2	1001.93	2002.85	-1.45	77.0	4.15	6
DQNFILLESLLGTVYK	CNAG_00238	isoleucine-tRNA ligase		0	3	618.344	1853.02	6.21	72.0	4.13	6
YVPmFDYFTEQYEDR	CNAG_00238	isoleucine-tRNA ligase	M4(Oxidation)	0	2	1009.93	2018.85	3.44	65.0	3.94	1
LLDLISDLTNWYIR	CNAG_00238	isoleucine-tRNA ligase		0	2	867.983	1734.96	9.35	92.0	3.93	2
SYPADFISEGIDQTR	CNAG_00238	isoleucine-tRNA ligase		0	2	849.903	1698.8	0.95	58.0	3.91	9
NLIVTGLVLAADGK	CNAG_00238	isoleucine-tRNA ligase		0	2	692.415	1383.82	1.72	89.0	3.79	9
QIGGVPVELSQK	CNAG_00238	isoleucine-tRNA ligase		0	2	627.857	1254.71	0.45	56.0	3.78	2
ATADWPSLGKK	CNAG_00238	isoleucine-tRNA ligase		1	2	587.316	1173.63	-0.76	43.0	3.47	1
SVHFLPFPK	CNAG_00238	isoleucine-tRNA ligase		0	3	357.87	1071.6	-2.12	50.0	3.43	5
FTSEVPEHQGK	CNAG_00238	isoleucine-tRNA ligase		0	2	629.808	1258.61	2.39	63.0	3.4	4
HPELENMSLLR	CNAG_00238	isoleucine-tRNA ligase		0	2	669.846	1338.68	0.83	40.0	3.39	1
YDTASDNDVIILLDIR	CNAG_00238	isoleucine-tRNA ligase		0	2	918.479	1835.95	6.27	143.0	3.33	1
ATADWPSLGK	CNAG_00238	isoleucine-tRNA ligase		0	2	523.269	1045.53	-0.39	71.0	3.16	4
ESIDGITIPSK	CNAG_00238	isoleucine-tRNA ligase		0	2	580.316	1159.62	3.35	92.0	3.14	19
LFLVNSPVVR	CNAG_00238	isoleucine-tRNA ligase		0	2	572.351	1143.69	4.71	57.0	2.93	10
WIDFETGYK	CNAG_00238	isoleucine-tRNA ligase		0	1	1158.55	1158.55	-1.06	63.0	2.72	17
IVVNGVELVAGDLVVTR	CNAG_00238	isoleucine-tRNA ligase		0	2	877.02	1753.03	6.12	78.0	2.7	2
FAEVPTGEVK	CNAG_00238	isoleucine-tRNA ligase		0	2	538.785	1076.56	-0.23	58.0	2.63	5
NYPDPMEVVNK	CNAG_00238	isoleucine-tRNA ligase		0	2	653.311	1305.61	-0.09	40.0	2.62	4
LKGSGGIEDTR	CNAG_00238	isoleucine-tRNA ligase		1	2	566.801	1132.6	-0.1	67.0	2.61	2
AEYFDPTIER	CNAG_00238	isoleucine-tRNA ligase		0	2	620.796	1240.59	0.52	49.0	2.54	4
WVPGAIGEGR	CNAG_00238	isoleucine-tRNA ligase		0	2	521.277	1041.55	-0.02	52.0	2.51	5
IHDFER	CNAG_00238	isoleucine-tRNA ligase		0	2	408.704	816.401	0.79	22.0	-	1
NYPDPmEVVNK	CNAG_00238	isoleucine-tRNA ligase	M6(Oxidation)	0	2	661.309	1321.61	1.45	37.0	-	1
FREEGVR	CNAG_00238	isoleucine-tRNA ligase		1	2	446.735	892.463	-1.07	35.0	-	1
MKEAEGLGQGER	CNAG_00238	isoleucine-tRNA ligase		1	2	652.816	1304.63	-1.05	33.0	-	1
YGADcVR	CNAG_00238	isoleucine-tRNA ligase	C5(Carbamidomethyl)	0	2	420.687	840.368	0.84	39.0	-	1
EAEGLGQGER	CNAG_00238	isoleucine-tRNA ligase		0	2	523.249	1045.49	-0.98	49.0	-	1
DWNISR	CNAG_00238	isoleucine-tRNA ligase		0	2	395.696	790.385	1.16	26.0	-	1
FVLSLALR	CNAG_00238	isoleucine-tRNA ligase		0	2	459.794	918.58	3.49	59.0	-	1
FVYDHDAK	CNAG_00238	isoleucine-tRNA ligase		0	2	497.735	994.463	0.53	23.0	-	1
AVIDLGR	CNAG_00238	isoleucine-tRNA ligase		0	2	372.224	743.441	0.45	56.0	-	2
LYTVIPK	CNAG_00238	isoleucine-tRNA ligase		0	2	417.26	833.514	0.55	32.0	-	2
GISDLHR	CNAG_00238	isoleucine-tRNA ligase		0	2	399.217	797.427	1.2	37.0	-	3
FGGWLR	CNAG_00238	isoleucine-tRNA ligase		0	2	368.2	735.394	-0.15	38.0	-	7
EILTNVILK	CNAG_00238	isoleucine-tRNA ligase		0	2	521.829	1042.65	0.9	66.0	-	10
AIPSWFVR	CNAG_00238	isoleucine-tRNA ligase		0	2	488.275	975.543	2.27	55.0	-	11
SDNEVIHVVDEK	CNAG_00239	conserved hypothetical protein		0	2	692.342	1383.68	0.52	73.0	2.71	1
AYGTQIENENLR	CNAG_00239	conserved hypothetical protein		0	2	704.348	1407.69	1.3	43.0	-	1
IIEEWTSVINEPANAPPPPSSANSRPR	CNAG_00243	conserved hypothetical protein		0	3	977.166	2929.48	0.99	60.0	5.42	1
GVTGPYEQEVWSGVLGSLEGEGVVVEEKWH	CNAG_00247	saccharopine dehydrogenase		1	3	1086.2	3256.6	5.61	89.0	9.45	1
GRPNVEAIALDVADDAK	CNAG_00247	saccharopine dehydrogenase		0	2	877.46	1753.91	2.99	103.0	6.49	6
DTcLLHHSFTIAAPSGDTQQVTASLR	CNAG_00247	saccharopine dehydrogenase	C3(Carbamidomethyl)	0	3	942.801	2826.39	1.53	61.0	6.39	1
YGLGPAEGLTDLFR	CNAG_00247	saccharopine dehydrogenase		0	2	754.897	1508.79	8.67	98.0	4.94	10
SFVSWcGGLPELSASK	CNAG_00247	saccharopine dehydrogenase	C6(Carbamidomethyl)	0	2	862.929	1724.85	11.13	49.0	3.98	1
AVLTAAQNDASFK	CNAG_00247	saccharopine dehydrogenase		0	2	668.349	1335.69	0.63	73.0	3.89	1
LWDGLPLEGLANR	CNAG_00247	saccharopine dehydrogenase		0	2	727.395	1453.78	1.9	69.0	3.8	4
SWTEFLAMTVER	CNAG_00247	saccharopine dehydrogenase		0	2	735.365	1469.72	8.55	78.0	3.37	2
YQGFSSLLESFR	CNAG_00247	saccharopine dehydrogenase		0	2	717.358	1433.71	1.35	87.0	2.87	5
IPGNELLAR	CNAG_00247	saccharopine dehydrogenase		0	2	491.788	982.569	0.91	76.0	2.72	1
LAYLPDER	CNAG_00247	saccharopine dehydrogenase		0	2	488.758	976.51	-0.17	36.0	-	1
DVDVVLGIK	CNAG_00247	saccharopine dehydrogenase		0	2	479.285	957.563	1.26	55.0	-	2
RFPEVK	CNAG_00247|CNAG_02182	saccharopine dehydrogenase |D-lactaldehyde dehydrogenase		1	2	388.227	775.446	0.17	41.0	-	21
EKPEKQQVVR	CNAG_00248	conserved hypothetical protein		1	2	620.86	1240.71	9.23	27.0	-	3
LASGASFNSTLSVAQSR	CNAG_00253	rsec15		0	2	848.437	1695.87	0.88	127.0	4.63	1
YLPFLPVFGGGITR	CNAG_00254	NADH dehydrogenase		0	2	768.933	1536.86	1.49	61.0	3.08	6
IIEAGGPDIFTYR	CNAG_00254	NADH dehydrogenase		0	2	726.383	1451.76	4.29	77.0	2.9	2
HMVVQEcKPDAPGFAEcGVVFSGLDADVAGDIEK	CNAG_00256	aspartate-semialdehyde dehydrogenase	C7(Carbamidomethyl); C17(Carbamidomethyl)	0	3	1216.57	3647.68	0.72	70.0	8.12	1
RDPLcPLIVPLVNPSHLSIIPHQR	CNAG_00256	aspartate-semialdehyde dehydrogenase	C5(Carbamidomethyl)	1	3	924.525	2771.56	3.7	62.0	7.67	3
EYTcEAQELGVPSAPGQAIVVHDAPDRPQPR	CNAG_00256	aspartate-semialdehyde dehydrogenase	C4(Carbamidomethyl)	0	3	1129.88	3387.63	-1.23	105.0	7.67	16
KGYIVTNANcSTTGIVVPLAALEK	CNAG_00256	aspartate-semialdehyde dehydrogenase	C10(Carbamidomethyl)	1	2	1260.18	2519.36	1.13	85.0	7.46	2
FIELLAAHPYFSIHALGASSR	CNAG_00256	aspartate-semialdehyde dehydrogenase		0	2	1150.61	2300.22	1.74	91.0	7.35	3
DPLcPLIVPLVNPSHLSIIPHQR	CNAG_00256	aspartate-semialdehyde dehydrogenase	C4(Carbamidomethyl)	0	2	1308.23	2615.45	1.92	72.0	6.97	7
HmVVQEcKPDAPGFAEcGVVFSGLDADVAGDIEK	CNAG_00256	aspartate-semialdehyde dehydrogenase	M2(Oxidation); C7(Carbamidomethyl); C17(Carbamidomethyl)	0	3	1221.9	3663.67	-0.67	60.0	5.76	1
LDKNLYNGAcVSVGR	CNAG_00256	aspartate-semialdehyde dehydrogenase	C10(Carbamidomethyl)	1	2	833.423	1665.84	0.17	86.0	5.14	1
LGAATSSVINAEIAVEK	CNAG_00256	aspartate-semialdehyde dehydrogenase		0	2	836.966	1672.92	7.44	111.0	4.97	7
GYIVTNANcSTTGIVVPLAALEK	CNAG_00256	aspartate-semialdehyde dehydrogenase	C9(Carbamidomethyl)	0	2	1196.13	2391.26	0.68	95.0	4.85	1
VPVIDGHTGcVSVK	CNAG_00256	aspartate-semialdehyde dehydrogenase	C10(Carbamidomethyl)	0	2	734.383	1467.76	-2.16	92.0	4.61	15
VGILGATGTVGQR	CNAG_00256	aspartate-semialdehyde dehydrogenase		0	2	614.855	1228.7	1.37	101.0	3.94	8
AADLVVYSNAK	CNAG_00256	aspartate-semialdehyde dehydrogenase		0	2	575.812	1150.62	5.7	71.0	3.72	3
SPAPSVAEVEK	CNAG_00256	aspartate-semialdehyde dehydrogenase		0	2	557.296	1113.58	5.45	63.0	3.21	2
QINVSATcTR	CNAG_00256	aspartate-semialdehyde dehydrogenase	C8(Carbamidomethyl)	0	2	575.289	1149.57	1.73	49.0	3.08	3
LATPIPDSVR	CNAG_00256	aspartate-semialdehyde dehydrogenase		0	2	534.809	1068.61	6.23	64.0	3.05	8
IREcPVFDVK	CNAG_00256	aspartate-semialdehyde dehydrogenase	C4(Carbamidomethyl)	1	2	631.836	1262.66	6.14	25.0	2.99	3
NLYNGAcVSVGR	CNAG_00256	aspartate-semialdehyde dehydrogenase	C7(Carbamidomethyl)	0	2	655.32	1309.63	0.07	66.0	2.94	4
FVcLIDNVR	CNAG_00256	aspartate-semialdehyde dehydrogenase	C3(Carbamidomethyl)	0	2	568.304	1135.6	6.49	64.0	2.56	6
ILGGVTPDNK	CNAG_00256	aspartate-semialdehyde dehydrogenase		0	2	507.285	1013.56	-0.45	38.0	-	1
sAPARPQIK	CNAG_00256	aspartate-semialdehyde dehydrogenase	N-Term(Acetyl)	0	2	505.295	1009.58	3.7	32.0	-	1
AFDLHAPK	CNAG_00256	aspartate-semialdehyde dehydrogenase		0	2	449.743	898.479	0.71	47.0	-	2
EKEMVK	CNAG_00257	kinesin family member 21A		1	2	382.211	763.416	17.83	27.0	-	1
ALDGEEMDVDEETIEK	CNAG_00259	bud site selection protein		0	2	911.9	1822.79	1.06	97.0	4.5	2
AGFGGGLVVDYPNSR	CNAG_00259	bud site selection protein		0	2	754.879	1508.75	0.5	69.0	4.27	4
FFTTLHAcLR	CNAG_00259	bud site selection protein	C8(Carbamidomethyl)	0	3	422.553	1265.64	-0.83	27.0	-	1
sRPEEISPPEIFYGDTEAAK	CNAG_00259	bud site selection protein	N-Term(Acetyl)	0	2	1139.55	2278.09	0.84	88.0	-	5
RPAQAPPPVNPNPVLGVFGLSIR	CNAG_00260	transformer-2-beta isoform 3		0	2	1198.69	2396.36	3.57	72.0	7.05	12
VDYSATQKPHSSTPGQYmGAK	CNAG_00260	transformer-2-beta isoform 3	M18(Oxidation)	0	3	757.025	2269.06	2.16	33.0	5.43	2
YDDELRDDSYSAK	CNAG_00260	transformer-2-beta isoform 3		1	2	788.844	1576.68	2.38	63.0	4.81	9
DYAEDKYSTRPPPAR	CNAG_00260	transformer-2-beta isoform 3		1	2	883.432	1765.86	3.14	38.0	3.4	1
VDYSATQKPHSSTPGQYMGAK	CNAG_00260	transformer-2-beta isoform 3		0	3	751.692	2253.06	-0.06	23.0	3.31	2
DDTYRNDRPAFEAPR	CNAG_00260	transformer-2-beta isoform 3		1	3	608.288	1822.85	0.7	-	2.98	1
STAAPAPEVPRY	CNAG_00260	transformer-2-beta isoform 3		1	2	629.828	1258.65	5.48	59.0	2.75	2
NDRPAFEAPR	CNAG_00260	transformer-2-beta isoform 3		0	2	586.794	1172.58	-0.65	28.0	-	1
GFGFITmR	CNAG_00260	transformer-2-beta isoform 3	M7(Oxidation)	0	2	472.737	944.467	1.06	32.0	-	2
GFGFITMR	CNAG_00260	transformer-2-beta isoform 3		0	2	464.741	928.475	4.01	46.0	-	3
DLEDEFMR	CNAG_00260	transformer-2-beta isoform 3		0	1	1054.45	1054.45	-0.12	49.0	-	6
VVIVYDQR	CNAG_00260	transformer-2-beta isoform 3		0	2	496.285	991.562	5.33	55.0	-	6
FLVHFIGDSHQPLHLSGR	CNAG_00264	nuclease I		0	2	1030.55	2060.09	5.82	86.0	7.69	10
EANcHLAPVAAWADIVR	CNAG_00264	nuclease I	C4(Carbamidomethyl)	0	2	946.978	1892.95	2.7	76.0	5.85	11
NLHSVWDSGIITK	CNAG_00264	nuclease I		0	2	735.395	1469.78	5.19	71.0	5.05	11
ERNLHSVWDSGIITK	CNAG_00264	nuclease I		1	3	585.644	1754.92	0.01	33.0	4.75	1
VLNEALAEEGDNVR	CNAG_00264	nuclease I		0	2	764.884	1528.76	0.67	92.0	3.85	4
SAASFALSLLPGR	CNAG_00264	nuclease I		0	2	645.37	1289.73	8.58	101.0	3.78	5
cLLGAIFDPYVR	CNAG_00264	nuclease I	C1(Carbamidomethyl)	0	2	712.375	1423.74	1.36	101.0	3.35	8
WIVWEGIR	CNAG_00264	nuclease I		0	2	529.793	1058.58	-0.29	46.0	2.7	12
FLFEGR	CNAG_00264	nuclease I		0	2	384.706	768.404	0.45	46.0	-	4
LPQELGIPESQLKPEDFHFLTR	CNAG_00265	isopentenyl-diphosphate delta-isomerase		0	3	865.468	2594.39	10.68	56.0	6.33	3
YVSKSELEDmFVDPSNSFTPWFK	CNAG_00265	isopentenyl-diphosphate delta-isomerase	M10(Oxidation)	1	3	923.771	2769.3	8.26	87.0	5.84	1
KLPQELGIPESQLKPEDFHFLTR	CNAG_00265	isopentenyl-diphosphate delta-isomerase		1	3	908.162	2722.47	5.71	55.0	5.83	9
VcHLMSNINTGLLHR	CNAG_00265	isopentenyl-diphosphate delta-isomerase	C2(Carbamidomethyl)	0	3	588.971	1764.9	-0.37	65.0	5.76	4
VcHLmSNINTGLLHR	CNAG_00265	isopentenyl-diphosphate delta-isomerase	C2(Carbamidomethyl); M5(Oxidation)	0	3	594.304	1780.9	1.73	32.0	5.14	1
SELEDmFVDPSNSFTPWFK	CNAG_00265	isopentenyl-diphosphate delta-isomerase	M6(Oxidation)	0	2	1146.52	2292.04	8.21	85.0	4.41	1
cILVTPEDKVYGEGSK	CNAG_00265	isopentenyl-diphosphate delta-isomerase	C1(Carbamidomethyl)	1	2	897.939	1794.87	-12.97	73.0	3.84	1
SAGWDEESGVGEVR	CNAG_00265	isopentenyl-diphosphate delta-isomerase		0	2	739.331	1477.66	0.07	93.0	3.84	6
AELVEEDQAGVK	CNAG_00265	isopentenyl-diphosphate delta-isomerase		0	2	644.324	1287.64	-0.86	69.0	3.6	8
AFSVFLFRPADGR	CNAG_00265	isopentenyl-diphosphate delta-isomerase		0	3	494.936	1482.79	5.69	34.0	3.25	2
DLLFPWWDEMLAK	CNAG_00265	isopentenyl-diphosphate delta-isomerase		0	2	832.412	1663.82	-0.85	43.0	2.69	3
DLLFPWWDEmLAK	CNAG_00265	isopentenyl-diphosphate delta-isomerase	M10(Oxidation)	0	2	840.42	1679.83	11.56	36.0	-	1
SELEDMFVDPSNSFTPWFK	CNAG_00265	isopentenyl-diphosphate delta-isomerase		0	2	1138.51	2276.02	-1.58	35.0	-	1
REELDGFDDPQDAHWR	CNAG_00266	conserved hypothetical protein		1	3	662.63	1985.87	0.22	35.0	5.38	1
NWEAGIVEDVKK	CNAG_00266	conserved hypothetical protein		1	2	694.368	1387.73	4.61	49.0	2.89	1
mQVTPEQLVNEIVK	CNAG_00266	conserved hypothetical protein	N-Term(Acetyl)	0	2	835.446	1669.88	0.49	31.0	-	1
IPVTTTLQGLGAFDERDEK	CNAG_00268	acetolactate synthase		1	2	1045.54	2090.08	0.67	95.0	7.22	11
AKRPIIFAGNGVLSSPEGPK	CNAG_00268	acetolactate synthase		1	2	1019.58	2038.14	-0.26	60.0	6.59	5
RPIVLEcLVSSEHVYPMIPAGK	CNAG_00268	acetolactate synthase	C7(Carbamidomethyl)	0	3	832.442	2495.31	-0.9	59.0	5.92	3
ERYPFTYTPSQEGQK	CNAG_00268	acetolactate synthase		1	2	915.943	1830.88	7.14	90.0	5.89	3
IPVTTTLQGLGAFDER	CNAG_00268	acetolactate synthase		0	2	859.461	1717.92	1.79	109.0	5.74	5
QVFGYPGGAILPVFDAIYNSPHFEFVLPR	CNAG_00268	acetolactate synthase		0	3	1084.23	3250.68	1.44	49.0	5.67	1
RPIIFAGNGVLSSPEGPK	CNAG_00268	acetolactate synthase		0	2	920.011	1839.01	1.31	81.0	5.66	3
SVQPGHSPYLPSNPLNPSSQPSDPLPGDADLITEAAQMINK	CNAG_00268	acetolactate synthase		0	3	1428.37	4283.09	-0.98	40.0	5.43	1
SWVSSGGLGTMGFGLPSAIGAK	CNAG_00268	acetolactate synthase		0	2	1040.53	2080.04	-4.36	126.0	5.2	1
LKPQEVVQELDR	CNAG_00268	acetolactate synthase		0	3	485.273	1453.8	2.46	69.0	5.1	12
RPIVLEcLVSSEHVYPmIPAGK	CNAG_00268	acetolactate synthase	C7(Carbamidomethyl); M17(Oxidation)	0	3	837.776	2511.31	0.82	27.0	4.61	1
ALHEQLLHPLLR	CNAG_00268	acetolactate synthase		0	2	720.428	1439.85	-0.18	55.0	4.45	9
GGIIHFEIQPK	CNAG_00268	acetolactate synthase		0	2	619.849	1238.69	0.7	50.0	4.03	10
IATTGRPGPVLVDLPK	CNAG_00268	acetolactate synthase		0	2	817.487	1633.97	1.72	46.0	3.78	4
SWVSSGGLGTmGFGLPSAIGAK	CNAG_00268	acetolactate synthase	M11(Oxidation)	0	2	1048.52	2096.04	-4.82	109.0	3.76	1
HEQGAGHMAEGYAR	CNAG_00268	acetolactate synthase		0	3	505.225	1513.66	-0.1	32.0	3.44	1
IVEAQIPVLGDVVASLGELVPQIEAVDR	CNAG_00268	acetolactate synthase		0	2	1465.33	2929.64	6.31	16.0	-	1
MTNPDFVK	CNAG_00268	acetolactate synthase		0	2	476.23	951.452	-9.03	26.0	-	1
WNVMVK	CNAG_00268	acetolactate synthase		0	2	388.71	776.413	0.16	31.0	-	1
MGLATLTEPMcLGHESSGIIVQLGSNIVQQAAR	CNAG_00269	sorbitol dehydrogenase	C11(Carbamidomethyl)	0	3	1161.26	3481.77	2.15	49.0	6.14	1
GEAEESNKGTVSNRPLQVGDK	CNAG_00269	sorbitol dehydrogenase		1	3	739.038	2215.1	1.53	43.0	4.86	2
IVAVDINEER	CNAG_00269	sorbitol dehydrogenase		0	2	579.31	1157.61	-2.22	60.0	-	1
NYLLFAcHATNAAAQLTQEAR	CNAG_00270	mitochondrial protein	C7(Carbamidomethyl)	0	2	1182.08	2363.15	-0.57	141.0	8.25	15
FINYWYFGGK	CNAG_00270	mitochondrial protein		0	2	647.817	1294.63	1.12	51.0	2.76	20
IQEGVEK	CNAG_00270	mitochondrial protein		0	2	401.719	802.43	-0.18	32.0	-	1
MTSEGTTPTLEEDEDMDVDQK	CNAG_00271	nuclear protein		0	2	1185.99	2370.98	-1.87	72.0	3.72	1
SIGATYIASPVFGRPPAAEAAK	CNAG_00275	conserved hypothetical protein		0	3	725.396	2174.17	6.6	44.0	5.0	1
FGYIGLGNMGVPIVR	CNAG_00275	conserved hypothetical protein		0	2	796.935	1592.86	1.09	103.0	4.66	5
DAIPDAFYADNVEDVVK	CNAG_00275	conserved hypothetical protein		0	2	940.95	1880.89	0.55	84.0	4.39	3
YAASSGFPSISIWNR	CNAG_00275	conserved hypothetical protein		0	2	828.418	1655.83	6.85	104.0	4.09	1
LLVVLSGPANVK	CNAG_00275	conserved hypothetical protein		0	2	605.386	1209.76	6.29	31.0	3.34	1
FGYIGLGNmGVPIVR	CNAG_00275	conserved hypothetical protein	M9(Oxidation)	0	2	804.938	1608.87	7.2	45.0	2.72	1
NVIFVDQSSLK	CNAG_00275	conserved hypothetical protein		0	2	625.346	1249.69	5.2	45.0	-	1
HLIPAIGDR	CNAG_00275	conserved hypothetical protein		0	2	496.288	991.568	-0.6	34.0	-	1
FVDVGEDVK	CNAG_00275	conserved hypothetical protein		0	2	504.256	1007.5	-0.38	65.0	-	2
DVTITYTPVAR	CNAG_00277	conserved hypothetical protein		0	2	618.335	1235.66	-0.34	51.0	-	1
AGDDIVKPGITTAQVDK	CNAG_00278	methionyl aminopeptidase		0	3	576.645	1727.92	1.84	26.0	4.63	1
NVDGASSAGEVTSGGETSGAEGK	CNAG_00279	conserved hypothetical protein		0	2	1033.96	2066.91	-0.26	137.0	5.1	8
DSVYPEVKPYEEEWIPEQLLK	CNAG_00279	conserved hypothetical protein		0	2	1296.15	2591.29	0.15	58.0	4.22	6
AQGVWNIEDAAGSDDVVLTRK	CNAG_00280	mitochondrial Mrb1		1	2	1122.57	2244.13	0.29	96.0	7.61	2
GVDESLADFVLSYcEHKEQK	CNAG_00280	mitochondrial Mrb1	C14(Carbamidomethyl)	1	3	785.372	2354.1	2.45	62.0	7.31	4
GVDESLADFVLSYcEHK	CNAG_00280	mitochondrial Mrb1	C14(Carbamidomethyl)	0	2	984.96	1968.91	5.68	108.0	6.58	15
AQGVWNIEDAAGSDDVVLTR	CNAG_00280	mitochondrial Mrb1		0	2	1058.52	2116.03	-0.85	142.0	6.07	15
YMGPQFDHLDETVQEAFGSYLAER	CNAG_00280	mitochondrial Mrb1		0	2	1402.15	2803.28	6	108.0	6.04	9
YmGPQFDHLDETVQEAFGSYLAER	CNAG_00280	mitochondrial Mrb1	M2(Oxidation)	0	2	1410.14	2819.27	3.96	113.0	5.88	6
SRYmGPQFDHLDETVQEAFGSYLAER	CNAG_00280	mitochondrial Mrb1	M4(Oxidation)	1	4	766.357	3062.4	3.24	23.0	5.2	1
YELESAAAQPEVPAFIESFK	CNAG_00280	mitochondrial Mrb1		0	2	1113.56	2226.11	5	55.0	4.88	2
EQKDYVSWIDQVR	CNAG_00280	mitochondrial Mrb1		1	2	833.418	1665.83	2.78	80.0	4.09	3
DYVSWIDQVR	CNAG_00280	mitochondrial Mrb1		0	2	640.818	1280.63	1.13	69.0	3.26	28
GAEGDWERR	CNAG_00280	mitochondrial Mrb1		1	2	538.249	1075.49	-0.44	23.0	-	1
KFGNETIK	CNAG_00280	mitochondrial Mrb1		1	2	468.761	936.515	-0.4	34.0	-	4
GTVVNHSPINGNFIHQQPPQQTQPGFRPR	CNAG_00286	conserved hypothetical protein		0	5	651.137	3251.66	-0.6	-	5.92	1
SSNTGPIPDKPTSVALcK	CNAG_00286	conserved hypothetical protein	C17(Carbamidomethyl)	0	2	936.481	1871.95	0.56	82.0	5.37	3
KPLQSSHTHPGNAAIGIAGGMSK	CNAG_00286	conserved hypothetical protein		0	3	753.727	2259.17	0.67	-	3.71	1
YQNcNNPScPFR	CNAG_00286	conserved hypothetical protein	C4(Carbamidomethyl); C9(Carbamidomethyl)	0	2	778.823	1556.64	1.37	42.0	2.97	1
DLLDGQLADGPK	CNAG_00286	conserved hypothetical protein		0	2	621.321	1241.64	-1.4	52.0	2.67	2
TGMVLSEEAcDKGK	CNAG_00286	conserved hypothetical protein	C10(Carbamidomethyl)	1	2	762.856	1524.7	1.01	45.0	-	1
TFASASPHSEASVPQSSTDISETDKIK	CNAG_00287	cytoplasmic protein		1	3	940.79	2820.36	0.54	73.0	8.27	13
TFASASPHSEASVPQSSTDISETDK	CNAG_00287	cytoplasmic protein		0	2	1290.1	2579.2	10	138.0	7.1	5
LYDSAIEQYTEAIKLDPNPVYYSNR	CNAG_00287	cytoplasmic protein		1	3	988.157	2962.46	2.81	80.0	6.66	9
AYSIKPASLVSILDVFLK	CNAG_00287	cytoplasmic protein		0	2	982.587	1964.17	10.32	81.0	5.36	15
LYDSAIEQYTEAIK	CNAG_00287	cytoplasmic protein		0	2	822.418	1643.83	7.64	96.0	5.22	13
KQLVYNIIDFLR	CNAG_00287	cytoplasmic protein		1	2	761.45	1521.89	9.06	86.0	4.39	1
QLVYNIIDFLR	CNAG_00287	cytoplasmic protein		0	2	697.396	1393.78	0.61	81.0	3.43	17
LDPNPVYYSNR	CNAG_00287	cytoplasmic protein		0	2	669.331	1337.66	5.3	58.0	3.09	8
DLAQQFMGGR	CNAG_00287	cytoplasmic protein		0	2	561.775	1122.54	5.38	35.0	-	1
AAAWGGAGQHEK	CNAG_00287	cytoplasmic protein		0	2	591.786	1182.56	-0.72	46.0	-	1
SGLTQAcLDSPYSYDTVVEK	CNAG_00288	oligoribonuclease	C7(Carbamidomethyl)	0	2	1117.03	2233.04	5.26	91.0	5.93	2
DNIFLPLEPVTFGRPSTSQQENIGHK	CNAG_00288	oligoribonuclease		0	3	975.507	2924.51	5.25	-	3.07	1
GAGLLAGSSVHADMR	CNAG_00288	oligoribonuclease		0	2	721.364	1441.72	-0.58	56.0	-	2
TWEEcIGGcYYIKPNYPGR	CNAG_00289	conserved hypothetical protein	C5(Carbamidomethyl); C9(Carbamidomethyl)	0	2	1182.03	2363.06	0.4	72.0	5.37	4
NNIPSLSIWDQLGFQR	CNAG_00289	conserved hypothetical protein		0	2	944.505	1888	16.93	95.0	3.74	3
SSHNcNAGFIVPTNHR	CNAG_00289	conserved hypothetical protein	C5(Carbamidomethyl)	0	3	604.284	1810.84	-1.14	-	3.05	1
IDIPGDLETAR	CNAG_00289	conserved hypothetical protein		0	2	600.317	1199.63	0.24	77.0	2.68	3
GSVFNLVYK	CNAG_00289	conserved hypothetical protein		0	2	513.787	1026.57	4.8	51.0	-	1
TAAccSDHQSFVTYGFPATQVFER	CNAG_00290	aminopeptidase	C4(Carbamidomethyl); C5(Carbamidomethyl)	0	2	1390.11	2779.22	-1.96	56.0	6.87	6
APGGDDDGSGSGHLLSLAR	CNAG_00290	aminopeptidase		0	2	891.427	1781.85	3.27	148.0	5.66	4
EGYDFEQIVSIAK	CNAG_00290	aminopeptidase		0	2	749.876	1498.74	1.56	75.0	4.41	3
VTLSALLTVAGYK	CNAG_00290	aminopeptidase		0	2	668.402	1335.8	6.47	115.0	3.8	7
WLTGEAPSGIESR	CNAG_00290	aminopeptidase		0	2	701.852	1402.7	0.36	73.0	3.78	5
ILSEGISLNQIR	CNAG_00290	aminopeptidase		0	2	671.889	1342.77	0.74	67.0	3.63	4
AISNQGIVFEK	CNAG_00290	aminopeptidase		0	2	603.331	1205.65	1.11	48.0	2.7	2
LASFLTLFR	CNAG_00291	conserved hypothetical protein		0	2	534.317	1067.63	1.68	59.0	2.47	2
TFDQNVTLGLVARPEDISEEQPEGVPIVAADHK	CNAG_00292	zinc-finger protein zpr1		0	3	1192.27	3574.81	1.92	51.0	7.7	4
ASIDMEEEDEDDGGVGIDDDEKPVHHEPSNASSK	CNAG_00292	zinc-finger protein zpr1		0	3	1218.51	3653.53	-0.22	77.0	6.7	2
AGDSTTAGIGQADSNVGEDEAKFGDFLK	CNAG_00292	zinc-finger protein zpr1		1	3	934.1	2800.28	-2.18	74.0	6.49	1
AGDSTTAGIGQADSNVGEDEAK	CNAG_00292	zinc-finger protein zpr1		0	2	1046.97	2092.93	-0.5	110.0	6.43	6
cDHcGHRDTEIQSAGEIQPK	CNAG_00292	zinc-finger protein zpr1	C1(Carbamidomethyl); C4(Carbamidomethyl)	1	3	780.013	2338.03	-1.83	47.0	6.27	1
EEKPFVPFSVIVDDPSGNSYFQFK	CNAG_00292	zinc-finger protein zpr1		0	3	926.123	2776.35	1.11	55.0	5.39	3
SDTAGLSIPEIDLVLQPGTLGGR	CNAG_00292	zinc-finger protein zpr1		0	2	1155.12	2309.24	1.62	96.0	5.19	5
ASIDmEEEDEDDGGVGIDDDEKPVHHEPSNASSK	CNAG_00292	zinc-finger protein zpr1	M5(Oxidation)	0	3	1223.85	3669.52	-0.8	52.0	4.94	2
FTTLEGLLNEIYTELSTK	CNAG_00292	zinc-finger protein zpr1		0	2	1036.55	2072.08	2.25	85.0	4.94	2
GQINTVEGIIRDTVR	CNAG_00292	zinc-finger protein zpr1		1	3	557.646	1670.92	2.52	24.0	3.94	1
GESAGLEQEGDDR	CNAG_00292	zinc-finger protein zpr1		0	2	681.8	1362.59	11.26	74.0	3.87	1
GVTYTVHLLTR	CNAG_00292	zinc-finger protein zpr1		0	2	630.362	1259.72	5.09	57.0	3.76	2
GQINTVEGIIR	CNAG_00292	zinc-finger protein zpr1		0	2	600.341	1199.68	1.15	71.0	3.72	9
TFEQNEELGLNDMVVEGYNK	CNAG_00292	zinc-finger protein zpr1		0	2	1165.03	2329.06	-2.26	76.0	3.71	1
TNLFPTLSEVADR	CNAG_00292	zinc-finger protein zpr1		0	2	731.878	1462.75	-3	87.0	3.47	3
DTEIQSAGEIQPK	CNAG_00292	zinc-finger protein zpr1		0	2	708.355	1415.7	0.61	68.0	3.24	2
LLLTSIPYFK	CNAG_00292	zinc-finger protein zpr1		0	2	597.862	1194.72	2.55	75.0	2.54	13
VEDEEDLSR	CNAG_00292	zinc-finger protein zpr1		0	2	546.246	1091.48	-0.7	44.0	-	1
FGDFLK	CNAG_00292	zinc-finger protein zpr1		0	2	363.695	726.383	0.57	46.0	-	1
EIVVSSFR	CNAG_00292	zinc-finger protein zpr1		0	2	468.762	936.516	0.9	50.0	-	1
sSDKTNLFPTLSEVADR	CNAG_00292	zinc-finger protein zpr1	N-Term(Acetyl)	1	2	961.477	1921.95	-2.03	72.0	-	4
SSFEEVSTFHQQILR	CNAG_00293	ras-like protein		0	2	904.455	1807.9	2.42	91.0	5.12	5
SALTIQFIQSHFVDEYDPTIEDSYR	CNAG_00293	ras-like protein		0	3	992.149	2974.43	7.58	25.0	4.94	1
VNVDEAFIAVVR	CNAG_00293	ras-like protein		0	2	666.37	1331.73	0.46	79.0	4.07	7
DKDYFPVVVVANK	CNAG_00293	ras-like protein		1	2	747.405	1493.8	1.26	53.0	3.19	1
LVVVGGGGVGK	CNAG_00293	ras-like protein		0	2	471.293	941.578	-0.11	67.0	2.59	13
ESGPPQAVNAPTK	CNAG_00293	ras-like protein		0	2	648.334	1295.66	0.69	40.0	-	1
RFNAQcIETSAK	CNAG_00293	ras-like protein	C6(Carbamidomethyl)	1	2	712.851	1424.7	0.07	47.0	-	1
VNPLLDSSLLSLVK	CNAG_00300	gamma-tubulin complex component 2		0	2	749.448	1497.89	0.39	58.0	-	2
LNSFRPALLAAHGSAAADAASTPGSGASTPAAYTPAPPTK	CNAG_00305	chaperone activator		0	3	1255.3	3763.9	-1	64.0	6.36	4
ADLQASADDLWGLLTDENKIPMWSR	CNAG_00305	chaperone activator		1	2	1423.2	2845.4	6.33	97.0	5.47	4
REEKPMGATATVEVK	CNAG_00305	chaperone activator		1	2	823.436	1645.86	4.13	75.0	5.07	2
REEKPmGATATVEVK	CNAG_00305	chaperone activator	M6(Oxidation)	1	3	554.623	1661.85	1.19	58.0	4.88	6
ADLQASADDLWGLLTDENKIPmWSR	CNAG_00305	chaperone activator	M22(Oxidation)	1	2	1431.2	2861.39	5.26	61.0	4.75	5
NKNcAPFAYDWIK	CNAG_00305	chaperone activator	C4(Carbamidomethyl)	1	2	813.894	1626.78	4.86	58.0	4.7	2
NADEPIKGEEK	CNAG_00305	chaperone activator		1	2	615.304	1229.6	-0.11	58.0	4.0	6
ADLQASADDLWGLLTDENK	CNAG_00305	chaperone activator		0	2	1038.01	2075.01	7.7	93.0	3.83	4
LLTIYDLEVQASWIGK	CNAG_00305	chaperone activator		0	2	925.016	1849.02	7.34	77.0	3.53	3
ALNSFYIQGLK	CNAG_00305	chaperone activator		0	2	627.35	1253.69	2.53	51.0	3.29	2
KSFPPLLSGK	CNAG_00305	chaperone activator		1	2	537.321	1073.64	-0.1	55.0	3.16	4
EEKPmGATATVEVK	CNAG_00305	chaperone activator	M5(Oxidation)	0	2	753.385	1505.76	7.35	49.0	3.14	1
NcAPFAYDWIK	CNAG_00305	chaperone activator	C2(Carbamidomethyl)	0	2	692.822	1384.64	0.48	34.0	3.03	6
AGSPYELFGGNVR	CNAG_00305	chaperone activator		0	2	683.841	1366.68	0.12	66.0	2.7	2
mEPKPLTAYQQTYHWR	CNAG_00305	chaperone activator	N-Term(Acetyl)	0	3	697.678	2091.02	3.14	66.0	-	1
VISADPPKK	CNAG_00305	chaperone activator		1	2	477.785	954.562	0.03	26.0	-	1
LVQTWQVR	CNAG_00305	chaperone activator		0	2	515.298	1029.59	5.22	58.0	-	2
SFPPLLSGK	CNAG_00305	chaperone activator		0	2	473.275	945.543	2.27	37.0	-	4
mEPKPLTAYQQTYHWR	CNAG_00305	chaperone activator	N-Term(Acetyl); M1(Oxidation)	0	2	1054.01	2107.01	1.97	106.0	-	5
DRYNAVLGIAK	CNAG_00307	predicted protein		1	2	610.344	1219.68	0.37	36.0	3.16	1
YNAVLGIAK	CNAG_00307	predicted protein		0	2	474.779	948.551	-0.4	50.0	-	2
DGSDPSFDKHYAFADFIESEYPK	CNAG_00308	gly-X carboxypeptidase		1	3	889.06	2665.17	-2.91	52.0	7.61	1
KASNFHITLDAPSGFESAPITPSDSK	CNAG_00308	gly-X carboxypeptidase		1	3	906.458	2717.36	6.49	63.0	7.24	1
FTPALLSENVNQHTVDER	CNAG_00308	gly-X carboxypeptidase		0	2	1035.52	2070.03	4.74	116.0	5.75	2
ASNFHITLDAPSGFESAPITPSDSK	CNAG_00308	gly-X carboxypeptidase		0	3	863.761	2589.27	7.9	53.0	5.15	1
HYAFADFIESEYPK	CNAG_00308	gly-X carboxypeptidase		0	2	858.897	1716.79	-2.28	60.0	5.08	1
TLNSFLATTQAIDLISGGVK	CNAG_00308	gly-X carboxypeptidase		0	3	683.71	2049.12	-3.26	73.0	4.77	2
NSLLGIYGAVER	CNAG_00308	gly-X carboxypeptidase		0	2	646.357	1291.71	5.26	66.0	4.36	1
NPFEPTLVPSTPYFK	CNAG_00308	gly-X carboxypeptidase		0	2	868.943	1736.88	-5.77	95.0	4.0	2
VNALPEYVEATINHR	CNAG_00308	gly-X carboxypeptidase		0	2	863.455	1725.9	6	130.0	3.89	2
YGTEGISFLVDEGFTGVSQDYGALVASLGMAEK	CNAG_00308	gly-X carboxypeptidase		0	3	1137.88	3411.62	-3.01	62.0	3.55	1
TIIISNGYDEEIGGLR	CNAG_00308	gly-X carboxypeptidase		0	2	875.456	1749.9	1.16	89.0	3.28	1
LLIEGFKPER	CNAG_00308	gly-X carboxypeptidase		0	2	601.353	1201.7	3.77	76.0	2.85	2
DTIVSPSGMFANTDTK	CNAG_00308	gly-X carboxypeptidase		0	2	842.402	1683.8	4.69	31.0	2.65	1
LGVWIDTYYPVMNTPVYAAATLLTDPPFHAK	CNAG_00309	membrane protein		0	3	1155.6	3464.78	4.35	66.0	7.31	1
YTGYAHPAGSGYDYASALTLK	CNAG_00309	membrane protein		0	2	1103.53	2206.04	-0.42	78.0	5.4	2
DAWVLGGSDPNSGTASQFEVIR	CNAG_00309	membrane protein		0	2	1153.55	2306.1	-2.05	143.0	5.06	2
YPGDPSTPGEPAYK	CNAG_00309	membrane protein		0	2	739.847	1478.69	4.46	79.0	4.34	3
VSGPQEFIYDAGSPESQAR	CNAG_00309	membrane protein		0	2	1019.48	2037.95	1.27	107.0	3.94	2
LPFPLPTPR	CNAG_00309	membrane protein		0	2	519.31	1037.61	-0.8	34.0	2.57	1
FFSASSPHVVGKPEIEFTPSSASK	CNAG_00311	3-hydroxyisobutyryl-CoA hydrolase		0	2	1268.65	2536.28	4.27	94.0	6.08	7
AAVDGYAPGSGAFALLEEELIEQFVDAQGDVK	CNAG_00311	3-hydroxyisobutyryl-CoA hydrolase		0	3	1103.88	3309.62	1.32	111.0	6.05	3
LNSLNLEMINSLSNK	CNAG_00311	3-hydroxyisobutyryl-CoA hydrolase		0	2	845.451	1689.9	6.72	95.0	4.96	3
ATDDFITGVSAVLIDR	CNAG_00311	3-hydroxyisobutyryl-CoA hydrolase		0	2	846.953	1692.9	10.77	115.0	4.8	20
DINEESLSPQNINSR	CNAG_00311	3-hydroxyisobutyryl-CoA hydrolase		0	2	858.415	1715.82	2.11	102.0	4.65	5
LNSLNLEmINSLSNK	CNAG_00311	3-hydroxyisobutyryl-CoA hydrolase	M8(Oxidation)	0	2	853.449	1705.89	7.21	74.0	4.54	2
SPTGMAVALQNYR	CNAG_00311	3-hydroxyisobutyryl-CoA hydrolase		0	2	704.36	1407.71	5.75	89.0	4.5	2
TLLNDISmATAYcGTNR	CNAG_00311	3-hydroxyisobutyryl-CoA hydrolase	M8(Oxidation); C13(Carbamidomethyl)	0	2	958.951	1916.89	5.06	86.0	3.98	3
SPTGmAVALQNYR	CNAG_00311	3-hydroxyisobutyryl-CoA hydrolase	M5(Oxidation)	0	2	712.357	1423.71	5.05	76.0	3.82	1
TLLNDISMATAYcGTNR	CNAG_00311	3-hydroxyisobutyryl-CoA hydrolase	C13(Carbamidomethyl)	0	3	634.305	1900.9	5.5	45.0	3.6	1
EELVLFESQQDTR	CNAG_00311	3-hydroxyisobutyryl-CoA hydrolase		0	2	797.396	1593.78	5.9	42.0	3.57	1
SEFQLNWLFAR	CNAG_00311	3-hydroxyisobutyryl-CoA hydrolase		0	2	705.862	1410.72	0.06	79.0	3.38	6
SIQEIYAALDK	CNAG_00311	3-hydroxyisobutyryl-CoA hydrolase		0	2	625.84	1250.67	7.24	80.0	3.07	5
QTAVPFFK	CNAG_00311	3-hydroxyisobutyryl-CoA hydrolase		0	2	469.263	937.518	4.41	54.0	2.52	1
VIIGTGDSR	CNAG_00311	3-hydroxyisobutyryl-CoA hydrolase		0	2	459.257	917.507	2.39	62.0	-	1
GKDGYLEWIA	CNAG_00311	3-hydroxyisobutyryl-CoA hydrolase		1	2	576.292	1151.58	3.15	23.0	-	1
TIFAMPETK	CNAG_00311	3-hydroxyisobutyryl-CoA hydrolase		0	2	519.273	1037.54	5.38	28.0	-	1
QLVLDLK	CNAG_00311	3-hydroxyisobutyryl-CoA hydrolase		0	2	414.765	828.523	4.34	46.0	-	1
DSTWGQFR	CNAG_00311	3-hydroxyisobutyryl-CoA hydrolase		0	2	498.732	996.457	4.05	35.0	-	2
AFcAGGDVK	CNAG_00311	3-hydroxyisobutyryl-CoA hydrolase	C3(Carbamidomethyl)	0	2	462.715	924.423	-2.06	45.0	-	2
YGLPSEEAVR	CNAG_00311	3-hydroxyisobutyryl-CoA hydrolase		0	2	560.786	1120.57	1.56	68.0	-	3
RAPNQSPFAESPFASSDPLFRPNHPPSSR	CNAG_00312	synaptobrevin		1	4	799.145	3193.56	0.9	28.0	5.74	2
VVEGGLDGVMNVGESR	CNAG_00314	conserved hypothetical protein		0	2	809.399	1617.79	0.53	105.0	3.54	1
ELEQYYDHIINATDADTK	CNAG_00315	HHE domain-containing protein		0	2	1070	2139	4.73	133.0	7.07	3
HSVGEELVVYPALEK	CNAG_00315	HHE domain-containing protein		0	2	835.444	1669.88	0.62	105.0	6.54	8
HDHRELEQYYDHIINATDADTK	CNAG_00315	HHE domain-containing protein		1	2	1342.62	2684.23	-0.16	61.0	6.15	3
SHPSAPDKPPFETVAGLLAAPIDK	CNAG_00315	HHE domain-containing protein		0	2	1229.65	2458.3	0.45	55.0	6.04	8
TRYQNLFTWELAR	CNAG_00315	HHE domain-containing protein		1	2	849.444	1697.88	3.04	62.0	5.8	1
FQQLSPSDSEFEPTIKK	CNAG_00315	HHE domain-containing protein		1	2	991	1980.99	0.31	80.0	5.67	5
FQQLSPSDSEFEPTIK	CNAG_00315	HHE domain-containing protein		0	2	926.958	1852.91	7.18	69.0	4.76	5
LEQAVPNSESHTLAASFK	CNAG_00315	HHE domain-containing protein		0	2	964.988	1928.97	-0.86	76.0	4.74	4
LEQAVPNSESHTLAASFKR	CNAG_00315	HHE domain-containing protein		1	3	695.697	2085.08	1.25	44.0	4.73	1
LMSDLAEHIKEEESEDLVK	CNAG_00315	HHE domain-containing protein		1	3	739.032	2215.08	0.64	35.0	3.85	1
YQNLFTWELAR	CNAG_00315	HHE domain-containing protein		0	2	720.873	1440.74	7.98	57.0	3.31	3
LmSDLAEHIKEEESEDLVK	CNAG_00315	HHE domain-containing protein	M2(Oxidation)	1	3	744.364	2231.08	1.58	-	3.25	1
LGDIFR	CNAG_00315	HHE domain-containing protein		0	2	360.706	720.404	0.39	49.0	-	2
ATALcTFAYSPGPGEEPILFEGR	CNAG_00316	inosine triphosphate pyrophosphatase	C5(Carbamidomethyl)	0	2	1242.11	2483.2	5	81.0	4.92	2
VFGWDPIFQPLEGGGR	CNAG_00316	inosine triphosphate pyrophosphatase		0	2	887.952	1774.9	3.54	83.0	4.14	15
KIDIDALDEDVLLPSDLYDPDPR	CNAG_00318	arp2/3 complex 16 kda subunit		1	2	1314.17	2627.33	7.93	90.0	5.98	7
GDVTGALSTILTDPPYGDGVDEAK	CNAG_00318	arp2/3 complex 16 kda subunit		0	2	1196.08	2391.16	-0.41	53.0	4.6	6
LTEAAGVGcIVR	CNAG_00318	arp2/3 complex 16 kda subunit	C9(Carbamidomethyl)	0	2	623.342	1245.68	12.04	72.0	4.48	7
IDIDALDEDVLLPSDLYDPDPR	CNAG_00318	arp2/3 complex 16 kda subunit		0	2	1250.12	2499.23	7.75	56.0	3.47	1
NLTTSSLLLILNSTR	CNAG_00318	arp2/3 complex 16 kda subunit		0	2	823.485	1645.96	8.18	99.0	3.47	2
LMAYLYK	CNAG_00318	arp2/3 complex 16 kda subunit		0	2	451.244	901.481	-4.33	44.0	-	1
SADIPTMIK	CNAG_00318	arp2/3 complex 16 kda subunit		0	2	488.262	975.517	-1.45	53.0	-	1
GLLNGFSSGEEDEEFRPFIR	CNAG_00319	RER1 protein		0	3	767.039	2299.1	0.99	55.0	4.34	3
ANAIALLcTITR	CNAG_00319	RER1 protein	C8(Carbamidomethyl)	0	2	658.872	1316.74	1.28	60.0	4.18	3
FWYSATK	CNAG_00319	RER1 protein		0	2	451.723	902.439	-1.8	27.0	-	1
ENTNVWAR	CNAG_00319	RER1 protein		0	2	495.243	989.479	-1.1	40.0	-	1
KWQGLLDR	CNAG_00319	RER1 protein		1	2	508.288	1015.57	-0.16	37.0	-	2
ILEGNEIDPTPPWTAK	CNAG_00322	conserved hypothetical protein		0	2	890.961	1780.91	1.71	66.0	4.13	1
GLILDEQALDMIER	CNAG_00322	conserved hypothetical protein		0	2	808.422	1615.84	0.17	112.0	3.91	5
ETLEYILSGSIDK	CNAG_00322	conserved hypothetical protein		0	2	734.384	1467.76	1.47	51.0	3.29	1
AIYLQEIK	CNAG_00322	conserved hypothetical protein		0	2	489.287	977.567	0.87	38.0	-	1
LESFGVEMLHTIGQVYITK	CNAG_00326	conserved hypothetical protein		0	3	722.38	2165.13	-2.56	51.0	5.47	1
GDASQEEIEALAQELSSK	CNAG_00326	conserved hypothetical protein		0	2	952.956	1904.9	-1.84	96.0	5.34	5
ADAEASAEATEPSSK	CNAG_00326	conserved hypothetical protein		0	2	732.329	1463.65	1.25	91.0	4.53	19
WEVINVLNVVVDR	CNAG_00326	conserved hypothetical protein		0	2	777.936	1554.87	1.03	73.0	3.64	1
AIMTIGGIFK	CNAG_00326	conserved hypothetical protein		0	2	525.807	1050.61	5.16	53.0	3.25	4
FFGGGFFGR	CNAG_00326	conserved hypothetical protein		0	2	496.243	991.478	-0.39	65.0	2.58	9
AImTIGGIFK	CNAG_00326	conserved hypothetical protein	M3(Oxidation)	0	2	533.804	1066.6	4.24	53.0	-	1
AVEADESDDERR	CNAG_00326	conserved hypothetical protein		1	2	696.306	1391.6	1.07	36.0	-	1
MLLTTWR	CNAG_00326	conserved hypothetical protein		0	2	460.757	920.507	5.07	41.0	-	2
NFGEVVHESEDVLGMWGPDVHK	CNAG_00329	conserved hypothetical protein		0	3	827.723	2481.15	1.12	46.0	8.14	2
KNFGEVVHESEDVLGMWGPDVHK	CNAG_00329	conserved hypothetical protein		1	4	653.067	2609.25	0.12	27.0	5.53	1
YPFGWWDIQER	CNAG_00329	conserved hypothetical protein		0	2	748.853	1496.7	1.68	68.0	3.89	17
ELGGINVAR	CNAG_00329	conserved hypothetical protein		0	2	464.764	928.521	-0.14	57.0	-	2
LDADDVR	CNAG_00332	conserved hypothetical protein		0	2	402.206	803.405	19.03	26.0	-	1
AVVKNAIGR	CNAG_00333	conserved hypothetical protein		1	2	464.282	927.557	-17.51	28.0	-	1
ATAGDTHLGGEDFDNNLLEHFK	CNAG_00334	heat shock protein		0	2	1201.06	2401.11	-0.14	88.0	9.71	118
SDLEAYLHTcEQSISAPELSMK	CNAG_00334	heat shock protein	C10(Carbamidomethyl)	0	2	1255.08	2509.16	1.31	99.0	6.93	8
HWPFSVIDKDGSPYVEVDYLNEK	CNAG_00334	heat shock protein		1	3	913.107	2737.31	-2.96	66.0	6.87	4
VFTTVEDNQTTVmFPVYEGER	CNAG_00334	heat shock protein	M13(Oxidation)	0	2	1239.58	2478.15	-0.97	113.0	6.84	25
IINEPTAAAIAYGLDEKTEEER	CNAG_00334	heat shock protein		1	3	811.743	2433.22	0.41	80.0	6.64	7
NQSAMNPLNTIFDAKR	CNAG_00334	heat shock protein		1	2	910.466	1819.92	6.91	93.0	6.57	2
VFTTVEDNQTTVMFPVYEGER	CNAG_00334	heat shock protein		0	2	1231.58	2462.15	0.03	132.0	6.55	83
KTFSPQEISAMVLTK	CNAG_00334	heat shock protein		1	2	840.463	1679.92	9.07	88.0	6.42	2
IINEPTAAAIAYGLDEK	CNAG_00334	heat shock protein		0	3	596.985	1788.94	2.02	88.0	6.39	10
LSSEEIQAMIKDAEQFK	CNAG_00334	heat shock protein		1	2	983.988	1966.97	-5.31	79.0	5.86	4
SDLEAYLHTcEQSISAPELSmK	CNAG_00334	heat shock protein	C10(Carbamidomethyl); M21(Oxidation)	0	2	1263.07	2525.14	-5.96	79.0	5.84	3
KAVVTVPAYFNDSQR	CNAG_00334	heat shock protein		1	2	847.951	1694.9	5.5	101.0	5.26	14
SINPDEAVAYGAAVQAAVLTGQTSDK	CNAG_00334	heat shock protein		0	2	1288.65	2576.29	3.98	118.0	5.22	6
NQSAMNPLNTIFDAK	CNAG_00334	heat shock protein		0	2	832.412	1663.82	3.18	91.0	4.96	12
LLGEFELSGIPPMPR	CNAG_00334	heat shock protein		0	2	828.446	1655.89	1.75	99.0	4.92	162
ARFEEINAVAFK	CNAG_00334	heat shock protein		1	2	697.879	1394.75	6.28	67.0	4.85	20
DGSPYVEVDYLNEK	CNAG_00334	heat shock protein		0	2	814.378	1627.75	-0.12	91.0	4.81	21
LEQEDATADELKK	CNAG_00334	heat shock protein		1	2	745.373	1489.74	0.3	88.0	4.59	27
GQAELVcTFEVDANGLLK	CNAG_00334	heat shock protein	C7(Carbamidomethyl)	0	2	982.492	1963.98	-1.51	111.0	4.58	11
KAQITIQNSVGR	CNAG_00334	heat shock protein		1	2	657.88	1314.75	3.58	82.0	4.54	20
NQSAmNPLNTIFDAK	CNAG_00334	heat shock protein	M5(Oxidation)	0	2	840.41	1679.81	4.22	90.0	4.41	4
DAGAIAGLEVLR	CNAG_00334	heat shock protein		0	2	592.835	1184.66	-0.36	82.0	4.37	11
DGSPYVEVDYLNEKK	CNAG_00334	heat shock protein		1	2	878.432	1755.86	7.6	68.0	4.26	2
LLGEFELSGIPPmPR	CNAG_00334	heat shock protein	M13(Oxidation)	0	2	836.443	1671.88	0.84	65.0	4.23	19
VDDIVLVGGSTR	CNAG_00334	heat shock protein		0	2	615.838	1230.67	0.66	89.0	4.13	69
ATAGDTHLGGEDFDNNLLEHFKAEFK	CNAG_00334	heat shock protein		1	4	719.85	2876.38	10.63	-	3.86	2
ALEKLEQEDATADELK	CNAG_00334	heat shock protein		1	2	901.955	1802.9	0.33	92.0	3.83	1
TFSPQEISAMVLTK	CNAG_00334	heat shock protein		0	2	776.408	1551.81	-0.4	89.0	3.75	5
LSSEEIQAMIK	CNAG_00334	heat shock protein		0	2	624.833	1248.66	6.52	80.0	3.73	4
IQSLVSEYFGGR	CNAG_00334	heat shock protein		0	2	678.357	1355.71	7.86	74.0	3.61	8
FEEINAVAFK	CNAG_00334	heat shock protein		0	2	584.306	1167.6	-0.08	64.0	3.47	3
AQITIQNSVGR	CNAG_00334	heat shock protein		0	2	593.835	1186.66	7.98	54.0	3.42	2
LEQEDATADELK	CNAG_00334	heat shock protein		0	2	681.326	1361.64	0.69	82.0	3.42	2
HWPFSVIDK	CNAG_00334	heat shock protein		0	2	564.795	1128.58	-0.03	62.0	3.41	95
TTPSYVAFTEGER	CNAG_00334	heat shock protein		0	2	729.353	1457.7	5.51	74.0	3.31	22
TFSPQEISAmVLTK	CNAG_00334	heat shock protein	M10(Oxidation)	0	2	784.411	1567.82	7.59	68.0	3.26	2
TKLDISDDAR	CNAG_00334	heat shock protein		1	2	567.293	1133.58	-0.21	84.0	3.09	15
LDISDDAR	CNAG_00334	heat shock protein		0	2	452.722	904.437	-0.05	75.0	2.67	12
TLSSVTQTTVEVDSLYQGTDFSSNITR	CNAG_00334	heat shock protein		0	2	1475.22	2949.44	2.3	56.0	2.58	2
LSSEEIQAmIK	CNAG_00334	heat shock protein	M9(Oxidation)	0	2	632.83	1264.65	5.82	26.0	-	1
MKEIAEAK	CNAG_00334	heat shock protein		1	2	460.249	919.492	-0.11	61.0	-	1
AQLGVK	CNAG_00334	heat shock protein		0	1	615.383	615.383	0.06	32.0	-	2
STVDPVEK	CNAG_00334	heat shock protein		0	2	437.729	874.451	-0.39	42.0	-	2
RYDDADVK	CNAG_00334	heat shock protein		1	2	491.235	981.463	-0.22	35.0	-	2
NTPIPSNK	CNAG_00334	heat shock protein		0	1	870.468	870.468	0.31	39.0	-	6
AAVESEIAK	CNAG_00334	heat shock protein		0	2	459.252	917.497	3.78	66.0	-	7
NADKDFSAR	CNAG_00334	heat shock protein		1	2	512.246	1023.48	-0.53	56.0	-	9
AVVTVPAYFNDSQR	CNAG_00334|CNAG_01750|CNAG_01727	heat shock protein |chaperone |Hsc70-4		0	2	783.905	1566.8	7.04	77.0	3.64	35
VEIIANDQGNR	CNAG_00334|CNAG_06443|CNAG_01750|CNAG_01727	heat shock protein |heat shock protein 70 |chaperone |Hsc70-4		0	2	614.819	1228.63	2.58	83.0	3.46	27
LIGDAAK	CNAG_00334|CNAG_06443|CNAG_01750|CNAG_01727	heat shock protein |heat shock protein 70 |chaperone |Hsc70-4		0	1	687.404	687.404	0.02	54.0	-	4
LPTMTIDEYLDIEK	CNAG_00335	conserved hypothetical protein		0	2	840.923	1680.84	-0.29	75.0	4.55	2
VLRPFTILPSNSGVEQR	CNAG_00335	conserved hypothetical protein		0	2	957.035	1913.06	1.44	39.0	4.1	1
LDQLPTSLTR	CNAG_00335	conserved hypothetical protein		0	2	572.324	1143.64	2.59	63.0	3.17	1
KEALLK	CNAG_00335	conserved hypothetical protein		1	2	351.238	701.468	17.97	27.0	-	1
ADLSSLLDSLPGLGEGIDGNK	CNAG_00337	conserved hypothetical protein		0	2	1036.03	2071.06	2.59	63.0	4.22	1
SmLIYPIFISDDPDAEQEVATLPGQKR	CNAG_00345	porphobilinogen synthase	M2(Oxidation)	1	3	1017.18	3049.53	5.11	43.0	4.05	1
TAHFQVPPLQISSVLHGGIHHPTLR	CNAG_00345	porphobilinogen synthase		0	5	549.308	2742.51	5.26	-	3.67	1
SVILFGVPVTMEKDPR	CNAG_00345	porphobilinogen synthase		1	2	894.497	1787.99	8.02	45.0	3.53	2
GSAADDESTPVIQALK	CNAG_00345	porphobilinogen synthase		0	2	801.405	1601.8	0.39	65.0	3.13	3
IAEVAVAYAK	CNAG_00345	porphobilinogen synthase		0	2	517.798	1034.59	0.3	71.0	3.13	5
YGLMQVGLANR	CNAG_00345	porphobilinogen synthase		0	2	611.326	1221.64	2.6	60.0	2.74	2
LEAFLKPLVEK	CNAG_00345	porphobilinogen synthase		0	2	643.893	1286.78	4.92	45.0	2.73	1
SVILFGVPVTMEK	CNAG_00345	porphobilinogen synthase		0	2	710.399	1419.79	-0.44	75.0	2.64	1
YGLmQVGLANR	CNAG_00345	porphobilinogen synthase	M4(Oxidation)	0	2	619.326	1237.64	6.58	45.0	2.56	1
FASGLYGPFR	CNAG_00345	porphobilinogen synthase		0	2	557.79	1114.57	3.71	50.0	2.48	5
DAAGSAPSFGNR	CNAG_00345	porphobilinogen synthase		0	2	575.269	1149.53	1.57	59.0	2.47	1
SMLIYPIFISDDPDAEQEVATLPGQK	CNAG_00345	porphobilinogen synthase		0	2	1439.23	2877.45	8.18	29.0	-	1
SmLIYPIFISDDPDAEQEVATLPGQK	CNAG_00345	porphobilinogen synthase	M2(Oxidation)	0	2	1447.23	2893.45	9.98	22.0	-	1
FGSTDFVVWPLHSSISSEGQSAVFKRPPEGAR	CNAG_00347	DEAH box polypeptide 36		1	3	1159.25	3475.74	0.1	-	3.12	1
AGLEIGWQGGGR	CNAG_00347	DEAH box polypeptide 36		0	2	600.809	1200.61	-0.38	58.0	2.85	1
VVLMSATVDAEK	CNAG_00347	DEAH box polypeptide 36		0	2	631.837	1262.67	0.03	30.0	-	1
SLNPLPSRPHVVPESDVLSR	CNAG_00351	predicted protein		0	2	1100.1	2199.19	-0.16	44.0	5.48	5
SLTSHITPTISQTVIGPDGK	CNAG_00352	conserved hypothetical protein		0	2	1026.55	2052.1	2.25	63.0	6.08	2
NLASAIWGEVEEGTAWTDLER	CNAG_00352	conserved hypothetical protein		0	2	1174.08	2347.14	10.28	119.0	5.46	1
FLPPGLHFIAWSPPSSTAGPSVIQIR	CNAG_00352	conserved hypothetical protein		0	3	925.849	2775.53	12.66	57.0	5.26	3
TLDKELAPYPFER	CNAG_00352	conserved hypothetical protein		1	3	526.944	1578.82	1.02	34.0	5.22	2
VEIEALPDGVFDTELPEMDVFYLDQLESLRR	CNAG_00352	conserved hypothetical protein		1	3	1213.61	3638.81	5.68	54.0	4.17	1
SWLLGNVIDEQLDR	CNAG_00352	conserved hypothetical protein		0	2	829.432	1657.86	1.13	98.0	3.66	1
SLWNALR	CNAG_00352	conserved hypothetical protein		0	2	430.243	859.479	1.07	43.0	-	1
DGAVGEEVTVYSK	CNAG_00352	conserved hypothetical protein		0	2	677.331	1353.65	1.03	86.0	-	2
ILDLTEVGEEGDEFGER	CNAG_00354	beta-catenin		0	2	954.448	1907.89	0.39	105.0	5.43	12
EAVADLLQYLENR	CNAG_00354	beta-catenin		0	2	767.4	1533.79	1.6	87.0	4.07	7
NAYEPLLLETER	CNAG_00354	beta-catenin		0	2	724.375	1447.74	0.54	62.0	3.19	5
GAIVEAGAVEK	CNAG_00354	beta-catenin		0	2	522.29	1043.57	-0.4	70.0	-	2
HSGSPTEGETYNITASLEK	CNAG_00356	survival factor 1		0	2	1010.98	2020.95	2.16	129.0	7.28	4
GLTAMTGTNAYIYQYHNPATLEVKLDEEVIPVK	CNAG_00356	survival factor 1		1	3	1226.97	3678.89	3.72	61.0	7.18	1
VPGEGGLIEKVDVLAEIPYVIK	CNAG_00356	survival factor 1		1	3	780.118	2338.34	5.95	54.0	7.12	1
FHPFIHSSGTVIINGQAVDAK	CNAG_00356	survival factor 1		0	3	746.728	2238.17	1.77	79.0	6.68	3
GLTAMTGTNAYIYQYHNPATLEVK	CNAG_00356	survival factor 1		0	3	886.111	2656.32	3.96	62.0	6.54	2
WNFcFFSTAPGQDEEKLGSVR	CNAG_00356	survival factor 1	C4(Carbamidomethyl)	1	3	825.724	2475.16	7.46	52.0	6.38	2
LGSGPDGGISTFGKDK	CNAG_00356	survival factor 1		1	2	768.392	1535.78	4.67	94.0	5.89	3
DVQITVEYTKPADAPGFK	CNAG_00356	survival factor 1		0	2	990.01	1979.01	0.75	86.0	5.78	7
VDVLAEIPYVIKK	CNAG_00356	survival factor 1		1	3	496.307	1486.9	11.43	64.0	4.89	4
LGSGPDGGISTFGK	CNAG_00356	survival factor 1		0	2	646.827	1292.65	-0.52	100.0	4.82	4
WNFcFFSTAPGQDEEK	CNAG_00356	survival factor 1	C4(Carbamidomethyl)	0	2	981.92	1962.83	0.08	61.0	4.51	6
AFQMEFETTDDFGPK	CNAG_00356	survival factor 1		0	2	881.888	1762.77	3.4	70.0	4.01	2
TKVNIGGIYcSK	CNAG_00356	survival factor 1	C10(Carbamidomethyl)	1	3	447.241	1339.71	3.39	51.0	3.91	3
GEGIFIHAIQGMRPNLIASR	CNAG_00356	survival factor 1		0	3	727.399	2180.18	3.52	25.0	3.66	1
GEGIFIHAIQGmRPNLIASR	CNAG_00356	survival factor 1	M12(Oxidation)	0	3	732.73	2196.18	2.2	-	3.52	1
AGATLVIEK	CNAG_00356	survival factor 1		0	2	451.276	901.544	10.05	71.0	3.48	7
AFQmEFETTDDFGPK	CNAG_00356	survival factor 1	M4(Oxidation)	0	2	889.885	1778.76	2.87	88.0	3.3	1
LDEEVIPVK	CNAG_00356	survival factor 1		0	2	521.297	1041.59	4.55	53.0	3.18	5
VDVLAEIPYVIK	CNAG_00356	survival factor 1		0	2	679.911	1358.82	16.42	70.0	3.07	12
VNIGGIYcSK	CNAG_00356	survival factor 1	C8(Carbamidomethyl)	0	2	555.784	1110.56	-0.15	42.0	2.56	4
VPGEGGLIEK	CNAG_00356	survival factor 1		0	2	499.78	998.552	0.12	38.0	-	1
SDLFEIR	CNAG_00356	survival factor 1		0	2	440.234	879.461	4.62	63.0	-	7
AVDFAGVVTcSPK	CNAG_00360	nuclear protein SNF4	C10(Carbamidomethyl)	0	2	675.84	1350.67	-0.09	64.0	3.27	1
LVVVAGQDDEQPGR	CNAG_00360	nuclear protein SNF4		0	2	741.881	1482.76	0.43	60.0	3.17	1
DSLSAIFSLIK	CNAG_00360	nuclear protein SNF4		0	2	597.342	1193.68	-0.21	56.0	2.65	1
LIVLDTQLK	CNAG_00360	nuclear protein SNF4		0	2	521.828	1042.65	-1.33	41.0	-	1
LVGVISLSDIMR	CNAG_00360	nuclear protein SNF4		0	2	651.877	1302.75	1.2	83.0	-	2
VEQDFELASGEYEHYNNLLK	CNAG_00361	Hob1p		0	3	800.045	2398.12	0.01	47.0	7.19	4
KDIENIYLEQR	CNAG_00361	Hob1p		1	2	710.876	1420.75	1.7	88.0	4.53	2
ETLLPELELIESR	CNAG_00361	Hob1p		0	2	771.425	1541.84	0.65	61.0	3.69	7
IEIVEQTESAEDWWTGR	CNAG_00361	Hob1p		0	2	1024.98	2048.95	-1.53	93.0	3.5	4
DIENIYLEQR	CNAG_00361	Hob1p		0	2	646.828	1292.65	-0.31	43.0	2.77	2
IEELQITK	CNAG_00361	Hob1p		0	2	487.282	973.556	-0.1	43.0	-	1
ANPYGAAENTSPVLER	CNAG_00363	two-component sensor molecule		0	2	844.917	1688.83	1.44	90.0	3.51	1
SESFGPVNPFPVLAAVPTAK	CNAG_00363	two-component sensor molecule		0	2	1014.54	2028.08	0.52	56.0	3.48	2
EcLEMDSASSTSDAQTVNK	CNAG_00363	two-component sensor molecule	C2(Carbamidomethyl)	0	2	1036.94	2072.87	-0.82	71.0	3.4	1
FFMGDSDIGSFYAPPAPTGIVPK	CNAG_00363	two-component sensor molecule		0	2	1207.59	2414.17	0.02	27.0	-	1
HTYITPPGEGFLPSDTAR	CNAG_00364	O-sialoglycoprotein endopeptidase		0	2	979.98	1958.95	-3.61	60.0	6.24	3
GGPTLVTVLSNVR	CNAG_00364	O-sialoglycoprotein endopeptidase		0	2	656.883	1312.76	-0.31	42.0	3.86	1
DVLIVGGVGcNLR	CNAG_00364	O-sialoglycoprotein endopeptidase	C10(Carbamidomethyl)	0	2	686.375	1371.74	0.54	34.0	3.03	1
YVRPYFLPLSGTAQTGLPK	CNAG_00365	endoplasmic reticulum protein		0	3	703.39	2108.16	0.55	21.0	4.49	1
FGFVQLAGLLAR	CNAG_00365	endoplasmic reticulum protein		0	2	646.381	1291.75	1.27	86.0	3.52	1
WIEGEETPGATPGGTPK	CNAG_00365	endoplasmic reticulum protein		0	2	863.919	1726.83	0.82	29.0	-	1
HRMEATLK	CNAG_00366	conserved hypothetical protein		1	2	493.26	985.514	-11.38	29.0	-	1
TPWMHLENVSGR	CNAG_00368	vacuolar sorting protein 53 long isoform		0	3	476.235	1426.69	0.01	43.0	5.11	2
HHDEEDAMLFPESWQVTR	CNAG_00368	vacuolar sorting protein 53 long isoform		0	3	743.001	2226.99	1.1	34.0	3.09	2
SAYVVDLVGSIK	CNAG_00368	vacuolar sorting protein 53 long isoform		0	2	625.853	1250.7	-0.48	58.0	2.58	3
YLSVYVDAQDR	CNAG_00368	vacuolar sorting protein 53 long isoform		0	2	664.828	1328.65	0.17	45.0	-	1
TTTLWRSIPSAASSQPDGIQPSSLDGAK	CNAG_00369	conserved hypothetical protein		1	3	957.824	2871.46	2.86	-	3.26	1
TITLEVESSDTIDNVK	CNAG_00370	ubiquitin-carboxy extension protein fusion		0	2	882.453	1763.9	4.11	109.0	6.33	184
TLSDYNIQKESTLHLVLR	CNAG_00370	ubiquitin-carboxy extension protein fusion		1	3	710.721	2130.15	-2.57	69.0	5.13	1
IQDKEGIPPDQQR	CNAG_00370	ubiquitin-carboxy extension protein fusion		1	2	762.398	1523.79	4.47	71.0	4.46	40
QLEDGRTLSDYNIQK	CNAG_00370	ubiquitin-carboxy extension protein fusion		1	3	593.965	1779.88	-3.77	24.0	4.42	1
ESTLHLVLR	CNAG_00370	ubiquitin-carboxy extension protein fusion		0	2	534.313	1067.62	-1.29	67.0	3.37	56
TLSDYNIQK	CNAG_00370	ubiquitin-carboxy extension protein fusion		0	2	541.28	1081.55	-0.59	49.0	2.83	25
KcGHSSQIRPK	CNAG_00370	ubiquitin-carboxy extension protein fusion	C2(Carbamidomethyl)	1	3	433.231	1297.68	-0.28	35.0	-	5
EGIPPDQQR	CNAG_00370	ubiquitin-carboxy extension protein fusion		0	2	520.261	1039.52	-1.51	35.0	-	5
LIFAGK	CNAG_00370	ubiquitin-carboxy extension protein fusion		0	1	648.408	648.408	-0.29	45.0	-	31
mQIFVK	CNAG_00370|CNAG_01181	ubiquitin-carboxy extension protein fusion |ribosomal chaperone	M1(Oxidation)	0	2	391.216	781.426	-2.57	38.0	-	1
MQIFVK	CNAG_00370|CNAG_01181	ubiquitin-carboxy extension protein fusion |ribosomal chaperone		0	2	383.219	765.431	-2.41	38.0	-	3
NEEYTVGDDELIIPDDPKGDMK	CNAG_00372	nuclear protein localization		1	3	831.717	2493.14	1.3	53.0	6.37	1
LTMIEEAEKWER	CNAG_00372	nuclear protein localization		1	3	512.258	1534.76	0.57	41.0	3.16	1
DIPGASLLFSTPYPK	CNAG_00374	conserved hypothetical protein		0	2	803.433	1605.86	4.25	47.0	3.65	1
LNPVILDFGQFR	CNAG_00374	conserved hypothetical protein		0	2	709.895	1418.78	2.13	59.0	3.59	7
ATDLTSSLPPDAPGALSEGK	CNAG_00374	conserved hypothetical protein		0	2	963.986	1926.97	-0.17	74.0	3.29	6
DAGELTALIGGSVK	CNAG_00374	conserved hypothetical protein		0	2	665.865	1330.72	0.56	85.0	3.24	1
LQSGQTVELQAEGQGNGMK	CNAG_00374	conserved hypothetical protein		0	2	987.981	1974.95	-0.57	61.0	-	1
TIPEKDLDDWLLR	CNAG_00374	conserved hypothetical protein		1	3	538.623	1613.85	0.38	54.0	-	5
IPNFLVEFITPIVK	CNAG_00377	DNA topoisomerase II		0	2	815.485	1629.96	1.17	58.0	-	1
DEYGVFPLR	CNAG_00377	DNA topoisomerase II		0	2	548.271	1095.53	-11.75	27.0	-	1
TYHPASYHIVQEIQK	CNAG_00383	calcium transporting ATPase		0	3	605.313	1813.92	0.17	55.0	5.12	3
LGGDTEELALIIDGK	CNAG_00383	calcium transporting ATPase		0	2	772.415	1543.82	0.86	111.0	3.36	1
NTGWVYGVIVNAGHETK	CNAG_00383	calcium transporting ATPase		0	2	922.971	1844.93	2.82	51.0	3.36	1
PAQQQDPFDDLLGSDSPPTHPDPPSSDPFHEGR	CNAG_00383	calcium transporting ATPase		0	4	896.657	3583.61	2.3	32.0	-	1
FGPFFLEPVVAGLPTPTSLEPHPKPYISTMDTIGcITTPK	CNAG_00385	proteasome subunit beta type 3	C35(Carbamidomethyl)	0	4	1089.82	4356.26	5.69	20.0	7.4	1
LGNQQVGIAANFDKVFPVNDK	CNAG_00385	proteasome subunit beta type 3		1	3	758.737	2274.2	3.71	42.0	7.15	1
TFTHLLSSTLYEKR	CNAG_00385	proteasome subunit beta type 3		1	3	565.975	1695.91	1.53	79.0	6.34	3
DALSGWGAVVNIITHDK	CNAG_00385	proteasome subunit beta type 3		0	2	898.472	1795.94	1.94	106.0	5.46	11
DALSGWGAVVNIITHDKVITR	CNAG_00385	proteasome subunit beta type 3		1	3	755.755	2265.25	6.78	58.0	5.35	1
TFTHLLSSTLYEK	CNAG_00385	proteasome subunit beta type 3		0	3	513.94	1539.81	0.29	66.0	5.19	2
LGNQQVGIAANFDK	CNAG_00385	proteasome subunit beta type 3		0	2	737.886	1474.77	0.41	84.0	5.11	2
VFPVNDKLYcGLPGLATDVYTLR	CNAG_00385	proteasome subunit beta type 3	C10(Carbamidomethyl)	1	3	871.129	2611.37	5.33	51.0	4.58	1
LYcGLPGLATDVYTLR	CNAG_00385	proteasome subunit beta type 3	C3(Carbamidomethyl)	0	2	906.473	1811.94	1	76.0	4.05	5
DcVAIASDLR	CNAG_00385	proteasome subunit beta type 3	C2(Carbamidomethyl)	0	2	560.277	1119.55	0.3	37.0	3.13	2
DFAVAGTAADK	CNAG_00385	proteasome subunit beta type 3		0	2	533.265	1065.52	1.93	51.0	2.55	1
EKPESLPPLEEIGLEADGGSGFGSR	CNAG_00386	eukaryotic initiation factor 4F subunit P130		0	3	857.758	2571.26	0.56	66.0	8.7	8
LLHDEISNDVSDTIDGQVISGR	CNAG_00386	eukaryotic initiation factor 4F subunit P130		0	2	1192.09	2383.17	0.39	122.0	7.55	6
RVPQSSQPSTPAAAPIPISENAWTR	CNAG_00386	eukaryotic initiation factor 4F subunit P130		1	3	887.798	2661.38	2.05	-	6.79	1
TKPLAAEDDSREEGEEAQFEEEAAGTELSEGDIK	CNAG_00386	eukaryotic initiation factor 4F subunit P130		1	3	1227.56	3680.66	-0.29	50.0	6.03	1
SSSQGGPGGLPSLSGLPSMGLSSSR	CNAG_00386	eukaryotic initiation factor 4F subunit P130		0	2	1152.07	2303.13	-0.76	115.0	5.8	2
VPQSSQPSTPAAAPIPISENAWTR	CNAG_00386	eukaryotic initiation factor 4F subunit P130		0	2	1253.14	2505.27	0.35	76.0	5.55	3
LGGDAEGTPAYIER	CNAG_00386	eukaryotic initiation factor 4F subunit P130		0	2	724.856	1448.71	2.64	120.0	5.27	5
SLSLSDDDVSALGDKIEVDGTPR	CNAG_00386	eukaryotic initiation factor 4F subunit P130		1	3	797.068	2389.19	6.86	72.0	5.17	1
NPADVAEYFSSLPESR	CNAG_00386	eukaryotic initiation factor 4F subunit P130		0	2	891.422	1781.84	1.38	93.0	5.07	2
VSLEQQAVSSEVLK	CNAG_00386	eukaryotic initiation factor 4F subunit P130		0	2	758.92	1516.83	6.79	88.0	5.02	1
AEDSGEEKEADLMSDEYYAAQK	CNAG_00386	eukaryotic initiation factor 4F subunit P130		1	3	827.034	2479.09	16.8	-	4.55	1
ISRPDGTELDLKK	CNAG_00386	eukaryotic initiation factor 4F subunit P130		1	2	736.41	1471.81	0.59	49.0	4.45	9
KPVFGLPVTVK	CNAG_00386	eukaryotic initiation factor 4F subunit P130		0	2	592.876	1184.74	3.04	51.0	4.17	1
EADLMSDEYYAAQK	CNAG_00386	eukaryotic initiation factor 4F subunit P130		0	2	817.357	1633.71	1.59	78.0	3.97	1
SISRPTDFSNIGR	CNAG_00386	eukaryotic initiation factor 4F subunit P130		0	3	483.92	1449.75	1.42	44.0	3.94	1
MPTLDDEAIDFPNAYDAVALLTR	CNAG_00386	eukaryotic initiation factor 4F subunit P130		0	3	851.09	2551.25	6.2	61.0	3.93	2
SPNPQLNVSAEPR	CNAG_00386	eukaryotic initiation factor 4F subunit P130		0	2	704.863	1408.72	1.19	93.0	3.77	2
DGTQPGEWQSVSSNPR	CNAG_00386	eukaryotic initiation factor 4F subunit P130		0	2	872.899	1744.79	0.93	49.0	3.63	1
LLSNVNDPDEEDIESAcK	CNAG_00386	eukaryotic initiation factor 4F subunit P130	C17(Carbamidomethyl)	0	2	1024.46	2047.91	0.16	99.0	3.45	1
AFDVLNQMMK	CNAG_00386	eukaryotic initiation factor 4F subunit P130		0	2	598.794	1196.58	1.08	75.0	3.23	1
LLTTVGAAYDR	CNAG_00386	eukaryotic initiation factor 4F subunit P130		0	2	590.322	1179.64	-0.08	73.0	3.2	7
TGSTGLGIGGVNR	CNAG_00386	eukaryotic initiation factor 4F subunit P130		0	2	594.823	1188.64	3.83	53.0	2.85	1
FMIMDLNDLR	CNAG_00386	eukaryotic initiation factor 4F subunit P130		0	2	634.313	1267.62	0.91	74.0	2.75	5
LLDDLFR	CNAG_00386	eukaryotic initiation factor 4F subunit P130		0	2	446.253	891.498	5.51	55.0	-	1
ISRPDGTELDLK	CNAG_00386	eukaryotic initiation factor 4F subunit P130		0	2	672.362	1343.72	0.1	29.0	-	1
FmIMDLNDLRR	CNAG_00386	eukaryotic initiation factor 4F subunit P130	M2(Oxidation)	1	3	480.576	1439.71	0.42	37.0	-	1
AREDTAVAAAAK	CNAG_00386|CNAG_00402	eukaryotic initiation factor 4F subunit P130 |eukaryotic initiation factor 4F subunit P130		1	2	587.315	1173.62	-0.16	56.0	3.18	1
cQVDFEAGWK	CNAG_00386|CNAG_00402	eukaryotic initiation factor 4F subunit P130 |eukaryotic initiation factor 4F subunit P130	C1(Carbamidomethyl)	0	2	620.276	1239.55	-1.01	48.0	-	1
SLRPIGLEQIEPSEKPEVGQDMDNR	CNAG_00388	1-phosphatidylinositol-4-phosphate 5-kinase		0	3	946.475	2837.41	0.28	47.0	4.55	2
EMPVGGASDTQDSTVQDGPQPSIIGHLK	CNAG_00388	1-phosphatidylinositol-4-phosphate 5-kinase		0	3	955.462	2864.37	-1.03	-	4.24	1
FSFDIVGNELTPSAK	CNAG_00388	1-phosphatidylinositol-4-phosphate 5-kinase		0	2	812.915	1624.82	0.7	82.0	3.91	1
GEKPSLATSHDLGNIDDYELHR	CNAG_00389	mitochondrial protein		0	2	1234.1	2467.18	-0.81	93.0	7.47	6
IKDVTNQWDAWSAWGSDLQGGPSPIR	CNAG_00389	mitochondrial protein		1	3	962.14	2884.4	1.16	67.0	5.03	1
ILSLHNAVGLALVR	CNAG_00389	mitochondrial protein		0	3	492.639	1475.9	-2.02	63.0	5.02	1
GLScKDVEYLAGGYSGFLNASGR	CNAG_00389	mitochondrial protein	C4(Carbamidomethyl)	1	3	807.722	2421.15	0.63	59.0	4.96	1
LIPLDQSSSISHLLSSSPR	CNAG_00389	mitochondrial protein		0	3	679.704	2037.1	-0.54	70.0	3.95	1
VLHTAFVFPR	CNAG_00389	mitochondrial protein		0	2	593.838	1186.67	-3.54	49.0	3.67	3
SSVSQWLDSGAGK	CNAG_00389	mitochondrial protein		0	2	661.321	1321.64	-2.48	61.0	3.13	1
GcYLGQELTVR	CNAG_00389	mitochondrial protein	C2(Carbamidomethyl)	0	2	648.322	1295.64	-3.31	42.0	2.47	1
RILPVR	CNAG_00389	mitochondrial protein		1	2	377.258	753.51	0.29	19.0	-	1
IPALTYLHWANNASITR	CNAG_00390	myotubularin		0	3	647.685	1941.04	3.8	55.0	5.67	4
FTDINKDYSFSPTYPSK	CNAG_00390	myotubularin		1	3	670.656	2009.95	1.6	35.0	5.17	1
VLVEKDWLAFGHK	CNAG_00390	myotubularin		1	3	514.621	1541.85	0.64	64.0	4.7	1
SFVEQTcSVWDYLDSPSER	CNAG_00390	myotubularin	C7(Carbamidomethyl)	0	2	1153.01	2305.01	0.54	120.0	4.03	1
YINSLYDTTLDSNQSR	CNAG_00390	myotubularin		0	2	945.447	1889.89	-0.57	50.0	2.93	1
EISPVFHQFLDcVR	CNAG_00390	myotubularin	C12(Carbamidomethyl)	0	2	873.932	1746.86	-3.39	58.0	2.91	2
SISQDALSQIR	CNAG_00390	myotubularin		0	2	609.329	1217.65	1.1	61.0	2.73	1
TFESYVLLFTK	CNAG_00390	myotubularin		0	2	674.368	1347.73	6.71	62.0	2.48	1
LAELQVESGQGDEVVQDNKK	CNAG_00394	diphthamide biosynthesis protein 3		1	3	729.37	2186.09	0.32	65.0	4.73	2
DGEEIAIcPScSLIVR	CNAG_00394	diphthamide biosynthesis protein 3	C8(Carbamidomethyl); C11(Carbamidomethyl)	0	2	909.941	1818.87	0.98	55.0	2.57	1
LAELQVESGQGDEVVQDNK	CNAG_00394	diphthamide biosynthesis protein 3		0	2	1029.5	2058	1.14	27.0	-	1
ARDAQEQAAQAQANLHR	CNAG_00396	AGC/PKA protein kinase		1	3	626.656	1877.95	11.32	71.0	6.93	1
DAQEQAAQAQANLHR	CNAG_00396	AGC/PKA protein kinase		0	2	825.903	1650.8	2.16	103.0	5.75	3
DLKPENLLLGADGHVK	CNAG_00396	AGC/PKA protein kinase		0	2	859.976	1718.95	0.99	71.0	5.07	5
VAAINAAATQAALETATQLPATAR	CNAG_00396	AGC/PKA protein kinase		0	2	1162.63	2324.25	-2.77	117.0	4.55	2
YALSDFLIER	CNAG_00396	AGC/PKA protein kinase		0	2	613.827	1226.65	3.81	89.0	3.12	6
VPTSGTGAEPGQAR	CNAG_00396	AGC/PKA protein kinase		0	2	664.333	1327.66	-0.87	36.0	2.56	1
ALWDFNGTEADDLQFR	CNAG_00398	conserved hypothetical protein		0	2	949.442	1897.88	3.23	46.0	3.25	1
VIPIGHSAPLPR	CNAG_00398	conserved hypothetical protein		0	3	419.587	1256.75	-0.04	33.0	-	1
VDYSATPKPHDPTPGQYLGPK	CNAG_00399	transformer-2-beta isoform 3		0	3	756.716	2268.13	2.27	32.0	7.62	2
TDMDMALDTIVPESLPWEHTDEGPDDSVSHLK	CNAG_00400	conserved hypothetical protein		0	3	1194.21	3580.63	5.08	26.0	6.06	3
TDmDmALDTIVPESLPWEHTDEGPDDSVSHLK	CNAG_00400	conserved hypothetical protein	M3(Oxidation); M5(Oxidation)	0	3	1204.88	3612.63	7.91	38.0	4.35	2
GKLVLGTWQGIYLAEFR	CNAG_00400	conserved hypothetical protein		1	3	651.036	1951.09	6.21	61.0	4.21	1
LVLGTWQGIYLAEFR	CNAG_00400	conserved hypothetical protein		0	2	883.494	1765.98	9.97	110.0	3.49	3
TSLIGNSITVPISK	CNAG_00400	conserved hypothetical protein		0	2	715.415	1429.82	-2.67	85.0	3.15	2
GNIAFGTVDSPNTALSSSPAAPSTTGGHLADAVK	CNAG_00402	eukaryotic initiation factor 4F subunit P130		0	3	1071.2	3211.59	0.12	61.0	9.83	2
KGNIAFGTVDSPNTALSSSPAAPSTTGGHLADAVK	CNAG_00402	eukaryotic initiation factor 4F subunit P130		1	3	1113.9	3339.68	-0.17	93.0	9.64	2
LLHDEISPEVSDTIDGKPVAGR	CNAG_00402	eukaryotic initiation factor 4F subunit P130		0	2	1174.61	2348.21	0.18	97.0	8.58	16
EKPDTLPPLEDIGLEVDGGSGFGGR	CNAG_00402	eukaryotic initiation factor 4F subunit P130		0	3	852.428	2555.27	2.68	40.0	7.74	6
ELLSTPVTPVAVSPAGSPALGAGLPAKPVAAISGAK	CNAG_00402	eukaryotic initiation factor 4F subunit P130		0	3	1098.96	3294.87	0.05	34.0	6.52	4
RAPQSSQVQTSAATPIPISENAWTR	CNAG_00402	eukaryotic initiation factor 4F subunit P130		1	3	899.465	2696.38	2.32	46.0	5.57	1
DRHEGSQPGEWQSVSAGPR	CNAG_00402	eukaryotic initiation factor 4F subunit P130		1	3	693.993	2079.96	1.88	59.0	5.31	2
TPSSLSGLPSLGISGSR	CNAG_00402	eukaryotic initiation factor 4F subunit P130		0	2	808.438	1615.87	2.11	66.0	5.15	1
AVSSGAHTPESAAQQSK	CNAG_00402	eukaryotic initiation factor 4F subunit P130		0	2	828.404	1655.8	1.31	56.0	4.93	2
NPEDIADYFSALPVSR	CNAG_00402	eukaryotic initiation factor 4F subunit P130		0	2	897.44	1793.87	0.82	77.0	4.83	3
SATGGAGLGISGSNR	CNAG_00402	eukaryotic initiation factor 4F subunit P130		0	2	652.832	1304.66	0.51	63.0	4.57	2
LGGDAQGTPAYIER	CNAG_00402	eukaryotic initiation factor 4F subunit P130		0	2	724.364	1447.72	1.72	114.0	4.56	3
NVSLSQEDINAMVGR	CNAG_00402	eukaryotic initiation factor 4F subunit P130		0	2	816.904	1632.8	-0.23	83.0	4.44	1
FDPISLQILEWANK	CNAG_00402	eukaryotic initiation factor 4F subunit P130		0	2	837.45	1673.89	1.54	76.0	4.1	1
TSSLSNPIGPVQEK	CNAG_00402	eukaryotic initiation factor 4F subunit P130		0	2	728.886	1456.77	0.88	73.0	3.71	1
LLTTIGAAYDR	CNAG_00402	eukaryotic initiation factor 4F subunit P130		0	2	597.33	1193.65	0.31	79.0	3.47	7
LLSNTTDPDEEDIESAcK	CNAG_00402	eukaryotic initiation factor 4F subunit P130	C17(Carbamidomethyl)	0	2	1018.95	2036.89	-0.8	54.0	3.4	2
TALLQQSVSADVLR	CNAG_00402	eukaryotic initiation factor 4F subunit P130		0	2	750.928	1500.85	7.29	65.0	3.39	1
SFGSIDADGNSDPDVVK	CNAG_00402	eukaryotic initiation factor 4F subunit P130		0	2	861.896	1722.78	1.2	72.0	3.12	2
RKPGLPVIVR	CNAG_00402	eukaryotic initiation factor 4F subunit P130		1	3	378.921	1134.75	0.24	53.0	-	2
AGTPTNVTPPMSR	CNAG_00402	eukaryotic initiation factor 4F subunit P130		0	2	664.835	1328.66	-0.75	42.0	-	3
INITYQYDNDNHYLR	CNAG_00403	mitochondrial protein		0	3	647.975	1941.91	0.52	46.0	4.48	1
DMEVEEEEEERIEQK	CNAG_00403	mitochondrial protein		1	2	961.42	1921.83	-0.1	73.0	4.21	1
SPSFVHQTWDGESLSLTNLR	CNAG_00403	mitochondrial protein		0	3	758.711	2274.12	1.26	43.0	3.08	1
MYHSSAILLADSSILVSGSNPNKDVTFEK	CNAG_00407	glyoxal oxidase		1	3	1041.86	3123.58	3.06	41.0	8.58	3
TILYDLDAQQETPLPDMPYAVR	CNAG_00407	glyoxal oxidase		0	2	1275.13	2549.26	0.67	108.0	8.19	65
mYHSSAILLADSSILVSGSNPNKDVTFEK	CNAG_00407	glyoxal oxidase	M1(Oxidation)	1	3	1047.2	3139.58	6.22	29.0	7.41	1
ISPEDEKPTYEDDDYmLEGR	CNAG_00407	glyoxal oxidase	M16(Oxidation)	0	2	1209.52	2418.03	-0.99	57.0	5.52	6
ISPEDEKPTYEDDDYMLEGR	CNAG_00407	glyoxal oxidase		0	2	1201.52	2402.03	-0.98	74.0	5.3	30
TILYDLDAQQETPLPDmPYAVR	CNAG_00407	glyoxal oxidase	M17(Oxidation)	0	2	1283.13	2565.26	0.94	86.0	4.8	11
DNPNVPNDFMDTDGGAAIR	CNAG_00407	glyoxal oxidase		0	2	1009.95	2018.89	1.94	93.0	4.78	10
TGFSTHAMNMGQR	CNAG_00407	glyoxal oxidase		0	2	719.323	1437.64	1.55	79.0	4.64	2
LLTPcDDGScKWQEGGDELTMTSK	CNAG_00407	glyoxal oxidase	C5(Carbamidomethyl); C10(Carbamidomethyl)	1	3	910.067	2728.19	-1.03	45.0	4.51	2
LLTPcDDGScKWQEGGDELTmTSK	CNAG_00407	glyoxal oxidase	C5(Carbamidomethyl); C10(Carbamidomethyl); M21(Oxidation)	1	3	915.402	2744.19	2.14	39.0	3.78	1
WQEGGDELTMTSK	CNAG_00407	glyoxal oxidase		0	2	741.333	1481.66	0.33	68.0	3.45	2
DNPNVPNDFmDTDGGAAIR	CNAG_00407	glyoxal oxidase	M10(Oxidation)	0	2	1017.95	2034.88	0.83	78.0	3.44	3
SMGQFIYMPDGK	CNAG_00407	glyoxal oxidase		0	2	687.317	1373.63	2.99	45.0	3.22	4
LLTPcDDGScK	CNAG_00407	glyoxal oxidase	C5(Carbamidomethyl); C10(Carbamidomethyl)	0	2	633.28	1265.55	1.92	69.0	3.0	5
WQEGGDELTmTSK	CNAG_00407	glyoxal oxidase	M10(Oxidation)	0	2	749.33	1497.65	-0.11	60.0	2.78	1
SMGQFIYmPDGK	CNAG_00407	glyoxal oxidase	M8(Oxidation)	0	2	695.313	1389.62	0.2	41.0	2.59	1
SmGQFIYmPDGK	CNAG_00407	glyoxal oxidase	M2(Oxidation); M8(Oxidation)	0	2	703.31	1405.61	-0.44	26.0	-	1
EGLGmTTQER	CNAG_00407	glyoxal oxidase	M5(Oxidation)	0	2	569.264	1137.52	-0.08	70.0	-	1
TGFSTHAmNmGQR	CNAG_00407	glyoxal oxidase	M8(Oxidation); M10(Oxidation)	0	3	490.547	1469.63	1.11	28.0	-	2
EGLGMTTQER	CNAG_00407	glyoxal oxidase		0	2	561.267	1121.53	1.8	62.0	-	2
DVTFEK	CNAG_00407	glyoxal oxidase		0	1	738.367	738.367	0	28.0	-	2
IIMVGSGK	CNAG_00407	glyoxal oxidase		0	2	402.736	804.465	-0.17	53.0	-	2
LFMQAAYK	CNAG_00407	glyoxal oxidase		0	2	486.257	971.507	4.96	47.0	-	5
DVVEQFNHANDIELVAR	CNAG_00408	ser/Thr protein phosphatase		0	2	984.991	1968.97	-1.31	106.0	4.88	2
VFcVHGGLSPAVHR	CNAG_00408	ser/Thr protein phosphatase	C3(Carbamidomethyl)	0	3	512.604	1535.8	5.66	69.0	4.75	1
YccDVFDYLSLGcVVDGR	CNAG_00408	ser/Thr protein phosphatase	C2(Carbamidomethyl); C3(Carbamidomethyl); C13(Carbamidomethyl)	0	2	1099.48	2197.95	8.4	82.0	3.54	1
GAGFLFGR	CNAG_00408	ser/Thr protein phosphatase		0	2	412.726	824.444	3.03	40.0	-	1
EIATYLRPNAPLILIWNLEANDPQWQADLR	CNAG_00409	conserved hypothetical protein		0	3	1178.64	3533.9	12.26	90.0	7.92	6
KVGTVDGGFDSLGAVGEYGVTK	CNAG_00409	conserved hypothetical protein		1	2	1078.55	2156.09	3.11	158.0	7.35	6
VQNGLGGVDGVIIAQAWHWcPDYEK	CNAG_00409	conserved hypothetical protein	C20(Carbamidomethyl)	0	3	938.13	2812.38	8.47	75.0	6.42	5
TVSDLVNKHTVHDIAK	CNAG_00409	conserved hypothetical protein		1	2	888.985	1776.96	1.87	73.0	5.56	3
TGFGEGTNDFYNAARPSYPADALR	CNAG_00409	conserved hypothetical protein		0	3	864.073	2590.21	3.76	71.0	5.5	5
VGTVDGGFDSLGAVGEYGVTK	CNAG_00409	conserved hypothetical protein		0	2	1014.51	2028.01	8.06	107.0	5.31	8
GIVSQAPHEWINK	CNAG_00409	conserved hypothetical protein		0	2	739.894	1478.78	3.28	65.0	4.42	5
ELFGSSEEHTIPWSVGITESGVLDR	CNAG_00409	conserved hypothetical protein		0	2	1373.18	2745.36	6.66	88.0	4.4	6
EAYQGYDLDSPQYYK	CNAG_00409	conserved hypothetical protein		0	2	920.411	1839.81	3.63	57.0	3.75	3
SYLTEQHLNGER	CNAG_00409	conserved hypothetical protein		0	2	723.853	1446.7	1.58	68.0	3.73	3
IVEPGSGTGIFSR	CNAG_00409	conserved hypothetical protein		0	2	660.355	1319.7	5.47	92.0	3.22	8
LLLAPPNPTYPSFSIDTLVAVEPSEGMR	CNAG_00409	conserved hypothetical protein		0	2	1507.79	3014.57	6.81	46.0	2.51	1
LLLAPPNPTYPSFSIDTLVAVEPSEGmR	CNAG_00409	conserved hypothetical protein	M27(Oxidation)	0	2	1515.79	3030.57	5.71	22.0	-	1
MFETPAYK	CNAG_00409	conserved hypothetical protein		0	2	493.739	986.471	5.98	46.0	-	1
sQEAGYSSLTEQVTSAAAAASR	CNAG_00409	conserved hypothetical protein	N-Term(Acetyl)	0	2	1114.03	2227.05	3.19	51.0	-	1
VIHSSLPSHPLK	CNAG_00409	conserved hypothetical protein		0	2	657.88	1314.75	-0.31	32.0	-	1
REEFINK	CNAG_00409	conserved hypothetical protein		1	2	468.251	935.495	0.39	37.0	-	2
YPVSYNEYSIHPDFESYRR	CNAG_00410	conserved hypothetical protein		1	4	606.284	2422.11	1.76	33.0	6.47	1
YPVSYNEYSIHPDFESYR	CNAG_00410	conserved hypothetical protein		0	2	1133.51	2266.01	-0.94	107.0	6.22	6
GLPTPTTEEELKAVVGESGQK	CNAG_00410	conserved hypothetical protein		1	2	1085.57	2170.13	3.69	131.0	5.83	5
GPAPPTGTTISSAPSGLNSVK	CNAG_00410	conserved hypothetical protein		0	2	970.012	1939.02	1.66	123.0	5.76	4
TGEYGVQNLAILDEATSR	CNAG_00410	conserved hypothetical protein		0	2	968.988	1936.97	4.14	103.0	5.74	6
TGKGPAPPTGTTISSAPSGLNSVK	CNAG_00410	conserved hypothetical protein		1	3	742.395	2225.17	-3.06	43.0	5.52	4
VFGSLDDKQTALLHK	CNAG_00410	conserved hypothetical protein		1	2	836.458	1671.91	1.18	100.0	4.89	5
HLIQYSPLLPPAAR	CNAG_00410	conserved hypothetical protein		0	2	788.456	1575.91	3.13	65.0	4.62	1
DTPVNVSISKPTVPR	CNAG_00410	conserved hypothetical protein		0	2	805.454	1609.9	6.25	74.0	4.37	9
LLGLGGTVADHK	CNAG_00410	conserved hypothetical protein		0	2	590.838	1180.67	0.72	72.0	4.34	2
ADLTIScGLHFR	CNAG_00410	conserved hypothetical protein	C7(Carbamidomethyl)	0	2	695.351	1389.7	0.51	72.0	4.33	3
DFGYLDFDSEEVMNEALK	CNAG_00410	conserved hypothetical protein		0	2	1061.47	2121.93	0.32	63.0	4.24	4
ILcVADIRGDYHELNR	CNAG_00410	conserved hypothetical protein	C3(Carbamidomethyl)	1	3	648.665	1943.98	1.76	32.0	3.99	1
VPLNTQALPK	CNAG_00410	conserved hypothetical protein		0	2	540.824	1080.64	0.28	53.0	3.05	2
TQLLGIPPSAGR	CNAG_00410	conserved hypothetical protein		0	2	605.352	1209.7	1.05	48.0	2.87	1
ILcVADIR	CNAG_00410	conserved hypothetical protein	C3(Carbamidomethyl)	0	2	480.271	959.535	0.67	49.0	2.52	2
LFVSTAPTSR	CNAG_00410	conserved hypothetical protein		0	2	539.796	1078.59	-3.87	33.0	-	1
SSGVNFAHR	CNAG_00410	conserved hypothetical protein		0	2	487.743	974.48	-0.58	28.0	-	1
GLPTPTTEEELK	CNAG_00410	conserved hypothetical protein		0	2	657.843	1314.68	-0.78	31.0	-	1
YSLYIK	CNAG_00410	conserved hypothetical protein		0	2	393.724	786.44	0.23	35.0	-	1
IIFDQFTK	CNAG_00410	conserved hypothetical protein		0	2	506.28	1011.55	2.67	41.0	-	3
aTHTPQTNSTPAIVGEKVPLNTQALPK	CNAG_00410	conserved hypothetical protein	N-Term(Acetyl)	1	3	952.511	2855.52	-3.07	46.0	-	3
aTHTPQTNSTPAIVGEK	CNAG_00410	conserved hypothetical protein	N-Term(Acetyl)	0	2	897.457	1793.91	2.04	69.0	-	4
LGAYKEFPHEFFSK	CNAG_00411	conserved hypothetical protein		1	3	567.29	1699.86	4.17	-	3.85	1
SIASTLQTEPLGR	CNAG_00411	conserved hypothetical protein		0	2	686.879	1372.75	5.66	62.0	3.55	2
EFPHEFFSK	CNAG_00411	conserved hypothetical protein		0	2	584.277	1167.55	0.26	25.0	-	1
AEFTAGWR	CNAG_00411	conserved hypothetical protein		0	2	469.232	937.457	4.48	29.0	-	2
HAVLSDLLSDDLLEGVVEESKK	CNAG_00413	nuclear protein		1	3	799.421	2396.25	-2.82	83.0	8.69	2
LSGQFVEASEIVLHNFLQPELAAK	CNAG_00413	nuclear protein		0	3	880.805	2640.4	-1.02	78.0	7.2	8
GWDPAWGGSLELFPVETGEEVGPPSVKR	CNAG_00413	nuclear protein		1	3	999.505	2996.5	7.64	84.0	7.19	4
NNTEHAVLSSINHPSAEQVAAYR	CNAG_00413	nuclear protein		0	3	836.747	2508.23	1.37	64.0	6.86	4
YLSLTSLTTSTPIIQSIHNVLFPSEAFR	CNAG_00413	nuclear protein		0	3	1045.9	3135.69	5.53	50.0	6.57	6
IQQTPDLSSLSPEHLPDETLEALPLLTR	CNAG_00413	nuclear protein		0	3	1038.56	3113.66	6.02	58.0	5.53	4
SYHSVEEVVVDEGR	CNAG_00413	nuclear protein		0	2	802.887	1604.77	6.78	84.0	4.81	7
GSHLLLHDDSISTR	CNAG_00413	nuclear protein		0	2	775.901	1550.79	1	62.0	4.29	2
GEEGSLPGWGWEQK	CNAG_00413	nuclear protein		0	2	780.362	1559.72	2.5	58.0	4.23	1
LKDALYSQEFR	CNAG_00413	nuclear protein		1	2	685.362	1369.72	3.58	65.0	3.75	6
TDLSAALYTK	CNAG_00413	nuclear protein		0	2	541.79	1082.57	-0.16	59.0	3.21	3
SYHSVEEVVVDEGRR	CNAG_00413	nuclear protein		1	2	880.934	1760.86	2.07	72.0	3.09	2
GWDPAWGGSLELFPVETGEEVGPPSVK	CNAG_00413	nuclear protein		0	2	1420.69	2840.37	-2.21	78.0	3.0	1
NGLDYTLANGEGKDGDAR	CNAG_00413	nuclear protein		1	2	933.433	1865.86	-2.44	34.0	2.76	1
AWLSVVSSLAPTGHR	CNAG_00413	nuclear protein		0	2	790.921	1580.84	-12.2	38.0	2.74	1
EKYVNAAPFK	CNAG_00413	nuclear protein		1	2	583.814	1166.62	0.25	25.0	-	1
LLLVLR	CNAG_00413	nuclear protein		0	2	363.766	726.525	2.03	36.0	-	1
VADFGLAR	CNAG_00415	cmgc/cdk/pitslre protein kinase		0	2	424.735	848.462	-0.38	30.0	-	1
ILSVAALAGVELEHDKSFTFASEWK	CNAG_00417	elongation factor 1-gamma		1	3	916.816	2748.43	3.32	67.0	6.86	3
YNEELTQVFMSSNQVGGFFNR	CNAG_00417	elongation factor 1-gamma		0	2	1234.07	2467.13	-0.78	126.0	6.86	30
AKEEEEEEEPAVPAEPK	CNAG_00417	elongation factor 1-gamma		1	2	955.946	1910.89	-0.65	84.0	6.48	61
GQDAEPVVNVAPDWESYSFK	CNAG_00417	elongation factor 1-gamma		0	2	1119.52	2238.04	0.4	91.0	6.2	44
VDFKYNEELTQVFmSSNQVGGFFNR	CNAG_00417	elongation factor 1-gamma	M14(Oxidation)	1	3	991.47	2972.4	2.32	75.0	5.82	1
ILSVAALAGVELEHDK	CNAG_00417	elongation factor 1-gamma		0	2	832.966	1664.92	1.73	88.0	5.71	5
VDFKYNEELTQVFMSSNQVGGFFNR	CNAG_00417	elongation factor 1-gamma		1	3	986.141	2956.41	4.85	69.0	5.58	3
ESAAIAEYIAEIGSNK	CNAG_00417	elongation factor 1-gamma		0	2	833.422	1665.84	2.4	87.0	5.51	25
KYLFGSVGVLGK	CNAG_00417	elongation factor 1-gamma		1	2	634.373	1267.74	-1.77	102.0	5.28	17
NPFGFVPVLELEDGTTLR	CNAG_00417	elongation factor 1-gamma		0	2	1002.53	2004.04	-0.01	124.0	5.23	143
AIVHSYQATADQEIFVPGGIVNAMLSGK	CNAG_00417	elongation factor 1-gamma		0	2	1458.75	2916.5	3.16	77.0	5.08	7
SAFNLEEWKR	CNAG_00417	elongation factor 1-gamma		1	1	1279.64	1279.64	-0.54	58.0	5.08	55
AIVHSYQATADQEIFVPGGIVNAmLSGK	CNAG_00417	elongation factor 1-gamma	M24(Oxidation)	0	3	978.168	2932.49	0.58	52.0	5.01	2
GQDAEPVVNVAPDWESYSFKK	CNAG_00417	elongation factor 1-gamma		1	2	1183.57	2366.12	-2.41	70.0	4.98	2
LKEIFTPIEFSEK	CNAG_00417	elongation factor 1-gamma		1	3	527.624	1580.86	-0.55	75.0	4.96	52
TPEFLEKNPFGFVPVLELEDGTTLR	CNAG_00417	elongation factor 1-gamma		1	3	950.166	2848.48	2.19	54.0	4.93	2
YNEELTQVFmSSNQVGGFFNR	CNAG_00417	elongation factor 1-gamma	M10(Oxidation)	0	2	1242.07	2483.13	1.77	95.0	4.67	3
ANDSVITGVLVLR	CNAG_00417	elongation factor 1-gamma		0	2	678.897	1356.79	1.34	93.0	4.65	67
GANGSLAWFYEK	CNAG_00417	elongation factor 1-gamma		0	2	671.825	1342.64	-0.13	69.0	4.5	18
YLFGSVGVLGK	CNAG_00417	elongation factor 1-gamma		0	2	570.326	1139.64	-0.9	80.0	4.3	31
FDKEGFSIWR	CNAG_00417	elongation factor 1-gamma		1	2	642.823	1284.64	1.08	61.0	4.27	15
GANGSLAWFYEKFDK	CNAG_00417	elongation factor 1-gamma		1	2	866.923	1732.84	3.75	58.0	4.0	2
LNVIDSILAK	CNAG_00417	elongation factor 1-gamma		0	2	543.332	1085.66	0.79	71.0	3.8	35
FVETIINHPK	CNAG_00417	elongation factor 1-gamma		0	2	599.335	1197.66	-0.54	71.0	3.8	37
AFFEGAMAWDLVENGR	CNAG_00417	elongation factor 1-gamma		0	2	906.925	1812.84	2.81	84.0	3.72	6
ESAAIAEYIAEIGSNKNLIPSDPK	CNAG_00417	elongation factor 1-gamma		1	3	844.111	2530.32	5.73	23.0	3.55	1
EIFTPIEFSEK	CNAG_00417	elongation factor 1-gamma		0	2	670.343	1339.68	0.33	49.0	3.51	14
RTFLVGER	CNAG_00417	elongation factor 1-gamma		1	2	489.28	977.553	-0.08	42.0	3.44	7
LNVIDSILAKR	CNAG_00417	elongation factor 1-gamma		1	2	621.383	1241.76	1.54	64.0	3.42	2
KLDLDNADDK	CNAG_00417	elongation factor 1-gamma		1	2	573.786	1146.56	0.42	55.0	3.37	4
APAPQPPVNK	CNAG_00417	elongation factor 1-gamma		0	2	509.788	1018.57	0.34	61.0	3.18	18
AKNPLDDLPK	CNAG_00417	elongation factor 1-gamma		1	3	370.877	1110.61	-0.43	51.0	3.07	24
EEEEEEEPAVPAEPK	CNAG_00417	elongation factor 1-gamma		0	2	856.38	1711.75	-1.22	50.0	3.05	3
AVFQTLVDR	CNAG_00417	elongation factor 1-gamma		0	2	524.793	1048.58	0.5	56.0	2.73	20
SFTFASEWK	CNAG_00417	elongation factor 1-gamma		0	2	551.765	1102.52	1.44	50.0	2.7	8
NPLDDLPK	CNAG_00417	elongation factor 1-gamma		0	2	456.245	911.483	-0.4	53.0	2.58	24
NLIPSDPK	CNAG_00417	elongation factor 1-gamma		0	2	442.248	883.488	-0.29	54.0	2.56	4
AKVPNLLR	CNAG_00417	elongation factor 1-gamma		1	2	455.794	910.58	-3.1	37.0	2.49	3
TPEFLEK	CNAG_00417	elongation factor 1-gamma		0	2	432.229	863.451	-0.18	34.0	-	2
QYSNLDTR	CNAG_00417	elongation factor 1-gamma		0	2	498.741	996.475	0.69	58.0	-	2
SAFNLEEWK	CNAG_00417	elongation factor 1-gamma		0	2	562.275	1123.54	0.99	57.0	-	3
EGFSIWR	CNAG_00417	elongation factor 1-gamma		0	2	447.727	894.447	0.36	42.0	-	5
LTGFPGNSR	CNAG_00417	elongation factor 1-gamma		0	2	474.749	948.491	0.96	47.0	-	6
VPNLLR	CNAG_00417	elongation factor 1-gamma		0	2	356.229	711.452	0.6	42.0	-	8
TFLVGER	CNAG_00417	elongation factor 1-gamma		0	2	411.229	821.451	-0.41	44.0	-	10
QNFDLRPGLIVQALNLQQPQYLK	CNAG_00418	methionine adenosyltransferase		0	3	899.504	2696.5	3.68	71.0	8.64	7
TAAYGHFGNPAYSWEQPK	CNAG_00418	methionine adenosyltransferase		0	2	1012.47	2023.94	4.51	84.0	7.83	8
IGAGDQGIMFGYATDETPEmMPLTIMLAHK	CNAG_00418	methionine adenosyltransferase	M20(Oxidation)	0	3	1085.51	3254.53	1.59	73.0	7.77	1
IcDQVSDAILDAcLAEDPFSK	CNAG_00418	methionine adenosyltransferase	C2(Carbamidomethyl); C13(Carbamidomethyl)	0	2	1184.05	2367.09	0.46	117.0	7.69	35
TcNVLVAIEQQSPDIAQGLDHGALEK	CNAG_00418	methionine adenosyltransferase	C2(Carbamidomethyl)	0	3	936.141	2806.41	1.8	77.0	7.53	20
IGAGDQGImFGYATDETPEMMPLTIMLAHK	CNAG_00418	methionine adenosyltransferase	M9(Oxidation)	0	3	1085.52	3254.53	2.37	83.0	7.21	1
KIIVDTYGGWGAHGGGAFSGK	CNAG_00418	methionine adenosyltransferase		1	3	693.354	2078.05	0.59	81.0	7.17	4
VDTVVISTQHAEEISTEQLR	CNAG_00418	methionine adenosyltransferase		0	3	752.389	2255.15	0.81	51.0	6.77	1
IGAGDQGIMFGYATDETPEmmPLTIMLAHK	CNAG_00418	methionine adenosyltransferase	M20(Oxidation); M21(Oxidation)	0	3	1090.85	3270.52	1.49	72.0	6.56	1
IIVDTYGGWGAHGGGAFSGK	CNAG_00418	methionine adenosyltransferase		0	2	975.479	1949.95	-0.27	120.0	6.3	35
VDTVVISTQHAEEISTEQLREEILEK	CNAG_00418	methionine adenosyltransferase		1	3	999.52	2996.54	0.86	31.0	5.24	2
FVIGGPQGDAGLTGRK	CNAG_00418	methionine adenosyltransferase		1	2	786.93	1572.85	2.28	81.0	5.11	4
KSDAELVDVIR	CNAG_00418	methionine adenosyltransferase		1	2	622.846	1244.68	-0.35	99.0	4.37	10
NLLDDRVIYHIQPSGR	CNAG_00418	methionine adenosyltransferase		1	2	948.508	1896.01	-0.18	44.0	4.24	4
FVIGGPQGDAGLTGR	CNAG_00418	methionine adenosyltransferase		0	2	722.882	1444.76	1.05	110.0	4.14	17
KGEDGAMIPLR	CNAG_00418	methionine adenosyltransferase		1	2	593.816	1186.62	-0.12	70.0	3.95	3
DGSMGWLRPDSK	CNAG_00418	methionine adenosyltransferase		0	2	674.82	1348.63	0.38	67.0	3.88	4
TGMIMVFGEITTR	CNAG_00418	methionine adenosyltransferase		0	2	728.373	1455.74	3.55	71.0	3.76	10
RALVQLSYAIGVAEPLSIFVDTYGTGK	CNAG_00418	methionine adenosyltransferase		1	3	956.86	2868.57	5.13	-	3.75	1
TQVTVEYKK	CNAG_00418	methionine adenosyltransferase		1	2	548.306	1095.61	1.06	40.0	3.22	4
IGYDSSEKGFDYK	CNAG_00418	methionine adenosyltransferase		1	3	503.569	1508.69	1.23	28.0	3.14	1
TQVTVEYK	CNAG_00418	methionine adenosyltransferase		0	2	484.26	967.513	3.91	43.0	3.1	15
SDAELVDVIR	CNAG_00418	methionine adenosyltransferase		0	2	558.798	1116.59	-0.06	71.0	2.96	21
VIYHIQPSGR	CNAG_00418	methionine adenosyltransferase		0	2	585.327	1169.65	3.26	52.0	2.93	2
ALVQLSYAIGVAEPLSIFVDTYGTGK	CNAG_00418	methionine adenosyltransferase		0	3	904.828	2712.47	7.06	25.0	-	1
IGAGDQGIMFGYATDETPEMmPLTIMLAHK	CNAG_00418	methionine adenosyltransferase	M21(Oxidation)	0	3	1085.51	3254.53	1.59	73.0	-	1
SLVAAGLAR	CNAG_00418	methionine adenosyltransferase		0	2	429.264	857.521	0.77	46.0	-	1
FHDcPEAYESLLSEISQAR	CNAG_00420	conserved hypothetical protein	C4(Carbamidomethyl)	0	3	751.349	2252.03	1	58.0	4.22	4
ATYVRPSDVPVAPSVALDEcAR	CNAG_00424	choline-phosphate cytidylyltransferase	C20(Carbamidomethyl)	0	3	791.735	2373.19	1.5	49.0	6.37	4
VYADGVYDLFHFGHALQLR	CNAG_00424	choline-phosphate cytidylyltransferase		0	3	741.041	2221.11	-4.14	75.0	5.21	1
HQIDYIAHDEEVYPSK	CNAG_00424	choline-phosphate cytidylyltransferase		0	3	648.643	1943.91	0.72	38.0	4.52	1
WADEVIPDAPWVVDQAFLDK	CNAG_00424	choline-phosphate cytidylyltransferase		0	2	1157.57	2314.14	-1.03	47.0	3.99	1
RPSFSAPVPTSDTPHPAAHTVQR	CNAG_00424	choline-phosphate cytidylyltransferase		0	4	614.816	2456.24	0.41	29.0	3.46	2
SGRPWNYTPPYVTARPEVTFR	CNAG_00427	type 2C protein Phosphatase		0	4	624.321	2494.26	0.06	-	3.61	1
KPTFQLSIR	CNAG_00427	type 2C protein Phosphatase		0	2	545.324	1089.64	-0.25	50.0	-	2
SPLPPALAGPSETVITPQGK	CNAG_00429	tRNA dihydrouridine synthase		0	2	980.54	1960.07	-0.91	62.0	5.37	1
YLDIVEALDTPTAGSAIK	CNAG_00429	tRNA dihydrouridine synthase		0	2	939.001	1877	2.58	53.0	4.03	1
FVVAPMVDQSELAWR	CNAG_00429	tRNA dihydrouridine synthase		0	2	874.442	1747.88	-3.97	96.0	2.81	1
AEDKTSAGDNLVFLK	CNAG_00434	arginine N-methyltransferase 2		1	2	804.416	1607.82	-1.78	87.0	6.15	2
SEmLHHALSGTLSPDATNSIVLR	CNAG_00434	arginine N-methyltransferase 2	M3(Oxidation)	0	3	822.42	2465.25	0.44	39.0	5.74	1
VLLQGGAVWNAVDKWGR	CNAG_00434	arginine N-methyltransferase 2		1	3	623.676	1869.01	-0.25	60.0	5.45	1
AFFEVIPDILDADNGR	CNAG_00434	arginine N-methyltransferase 2		0	2	896.453	1791.9	4.63	98.0	3.49	2
VLLQGGAVWNAVDK	CNAG_00434	arginine N-methyltransferase 2		0	2	735.409	1469.81	-0.48	77.0	3.31	1
WQDWLLDGGK	CNAG_00434	arginine N-methyltransferase 2		0	2	609.301	1217.59	-0.8	48.0	2.92	1
mDmDSAHLDPSLLTLAFR	CNAG_00434	arginine N-methyltransferase 2	N-Term(Acetyl); M1(Oxidation); M3(Oxidation)	0	2	1054	2106.98	0.29	65.0	-	1
YWDLPGYR	CNAG_00434	arginine N-methyltransferase 2		0	2	535.257	1069.51	-3.77	27.0	-	1
GRYELVSEQEV	CNAG_00436	palmitoyltransferase AKR1		1	2	654.825	1308.64	0.22	41.0	-	1
WPGEGEVPQGGTLGGLEKDDR	CNAG_00439	conserved hypothetical protein		1	3	733.023	2197.06	1.57	51.0	7.96	1
EAIGPVEAIVNPIIDR	CNAG_00439	conserved hypothetical protein		0	2	853.479	1705.95	1.07	91.0	4.87	3
LVEHIGAFSELHGK	CNAG_00439	conserved hypothetical protein		0	2	768.913	1536.82	0.62	74.0	4.63	1
LQPHQVESYIQLGLAGLR	CNAG_00439	conserved hypothetical protein		0	3	674.712	2022.12	4.06	51.0	4.28	1
WPGEGEVPQGGTLGGLEK	CNAG_00439	conserved hypothetical protein		0	2	905.952	1810.9	0.22	86.0	4.25	1
SASDFFVALLSK	CNAG_00439	conserved hypothetical protein		0	2	642.844	1284.68	-1.78	102.0	3.46	4
SVIPNLAELLAGLVTR	CNAG_00439	conserved hypothetical protein		0	2	833.504	1666	6.33	58.0	3.23	1
YSSEAVPLGEDQSLPALFGEQVLGLLTQRPTGGLGEDR	CNAG_00439	conserved hypothetical protein		0	3	1334.02	4000.05	4.33	-	2.92	1
KYENGFITDPLcLGPDATVGDVLEIK	CNAG_00441	IMP dehydrogenase	C12(Carbamidomethyl)	1	2	1432.73	2864.45	2.72	107.0	9.41	9
ALALGASAVMMGGLLAGTTESPGEYFYHEGKR	CNAG_00441	IMP dehydrogenase		1	3	1095.54	3284.62	2.71	68.0	7.72	2
ALALGASAVmmGGLLAGTTESPGEYFYHEGKR	CNAG_00441	IMP dehydrogenase	M10(Oxidation); M11(Oxidation)	1	4	829.907	3316.61	2.71	47.0	7.24	2
NGGLTYNDFLVLPGHINFPASDVSLQSK	CNAG_00441	IMP dehydrogenase		0	3	1001.85	3003.54	5.21	73.0	6.84	7
TASAQLEGGVHGLNSYTK	CNAG_00441	IMP dehydrogenase		0	2	916.958	1832.91	-2.48	101.0	6.81	17
VAQGVSGDVADKGSINK	CNAG_00441	IMP dehydrogenase		1	2	822.932	1644.86	1.36	100.0	6.68	47
NIVLNTPFLSSPMDTVTEDR	CNAG_00441	IMP dehydrogenase		0	2	1125.07	2249.12	5.07	134.0	6.5	31
FGIPcIADGGIGNIGHIAK	CNAG_00441	IMP dehydrogenase	C5(Carbamidomethyl)	0	2	955.5	1909.99	-0.88	98.0	6.45	57
KNGGLTYNDFLVLPGHINFPASDVSLQSK	CNAG_00441	IMP dehydrogenase		1	3	1044.54	3131.6	-4.08	45.0	5.6	1
FGFcGVPITETGEPDSKLLGIVTGR	CNAG_00441	IMP dehydrogenase	C4(Carbamidomethyl)	1	3	884.127	2650.37	4.67	68.0	5.51	1
LPIVDSNGHLVSLVAR	CNAG_00441	IMP dehydrogenase		0	2	845.488	1689.97	2.63	125.0	5.36	2
GKLPIVDSNGHLVSLVAR	CNAG_00441	IMP dehydrogenase		1	2	938.047	1875.09	2.9	87.0	5.28	3
FVPYLFTGLQHSLQDAGIK	CNAG_00441	IMP dehydrogenase		0	2	1067.57	2134.14	2.57	107.0	5.03	26
NIVLNTPFLSSPmDTVTEDR	CNAG_00441	IMP dehydrogenase	M13(Oxidation)	0	2	1133.06	2265.11	0.06	115.0	5.01	7
SVMTTEVVTGSSPITLEK	CNAG_00441	IMP dehydrogenase		0	2	939.991	1878.97	0.77	71.0	4.86	3
EQAAQLIAAGADGLR	CNAG_00441	IMP dehydrogenase		0	2	742.398	1483.79	1.89	97.0	4.63	36
FGFcGVPITETGEPDSK	CNAG_00441	IMP dehydrogenase	C4(Carbamidomethyl)	0	2	920.928	1840.85	3.01	106.0	4.57	12
TASAQLEGGVHGLNSYTKR	CNAG_00441	IMP dehydrogenase		1	4	498.011	1989.02	3.14	-	4.35	1
GDGLSLQELMDSR	CNAG_00441	IMP dehydrogenase		0	2	710.842	1420.68	2.41	105.0	4.32	7
SVmTTEVVTGSSPITLEK	CNAG_00441	IMP dehydrogenase	M3(Oxidation)	0	2	947.989	1894.97	1.13	105.0	4.14	2
GDGLSLQELMDSRK	CNAG_00441	IMP dehydrogenase		1	2	774.89	1548.77	2.84	87.0	4.01	2
HLEEYPRGDGLSLQELmDSR	CNAG_00441	IMP dehydrogenase	M17(Oxidation)	1	3	787.711	2361.12	2.17	27.0	3.93	1
QLYcGAAIGTRPGDKDR	CNAG_00441	IMP dehydrogenase	C4(Carbamidomethyl)	1	2	939.472	1877.94	3.84	44.0	3.89	6
MPETNPNAPPRPDSLLNPSDALK	CNAG_00441	IMP dehydrogenase		0	3	825.405	2474.2	-13.96	-	3.8	1
GMGSIEAmEHTQR	CNAG_00441	IMP dehydrogenase	M8(Oxidation)	0	2	731.83	1462.65	7.09	67.0	3.73	2
DVQFQDAETPIK	CNAG_00441	IMP dehydrogenase		0	2	695.847	1390.69	1.52	55.0	3.64	15
IDVIAGNVVTR	CNAG_00441	IMP dehydrogenase		0	2	578.838	1156.67	-0.22	92.0	3.57	36
GmGSIEAmEHTQR	CNAG_00441	IMP dehydrogenase	M2(Oxidation); M8(Oxidation)	0	2	739.823	1478.64	1.87	63.0	3.56	2
YENGFITDPLcLGPDATVGDVLEIK	CNAG_00441	IMP dehydrogenase	C11(Carbamidomethyl)	0	2	1368.68	2736.36	4.19	52.0	3.4	2
GDGLSLQELmDSRK	CNAG_00441	IMP dehydrogenase	M10(Oxidation)	1	2	782.885	1564.76	-0.57	38.0	3.37	1
SILGLDNAATAR	CNAG_00441	IMP dehydrogenase		0	2	601.33	1201.65	-0.59	85.0	3.24	13
VAQGVSGDVADK	CNAG_00441	IMP dehydrogenase		0	2	573.293	1145.58	-0.11	83.0	3.16	9
GmGSIEAMEHTQR	CNAG_00441	IMP dehydrogenase	M2(Oxidation)	0	3	488.22	1462.64	2.26	-	2.88	1
HLEEYPR	CNAG_00441	IMP dehydrogenase		0	2	472.235	943.463	-0.63	44.0	2.7	11
SVSELHScAR	CNAG_00441	IMP dehydrogenase	C8(Carbamidomethyl)	0	2	573.272	1145.54	0.08	40.0	2.55	2
NQNYPYASK	CNAG_00441	IMP dehydrogenase		0	2	542.757	1084.51	0.31	44.0	2.47	1
pETNPNAPPRPDSLLNPSDALK	CNAG_00441	IMP dehydrogenase	N-Term(Acetyl)	0	2	1193.11	2385.21	0.84	60.0	-	1
YFSEADAVK	CNAG_00441	IMP dehydrogenase		0	2	515.249	1029.49	1.45	45.0	-	9
PETNPNAPPRPDSLLNPSDALK	CNAG_00441	IMP dehydrogenase		0	2	1172.1	2343.2	1.61	73.0	-	11
LLGIVTGR	CNAG_00441	IMP dehydrogenase		0	2	414.768	828.528	-2.67	61.0	-	17
[truncated: 28,573 more rows]
