# Supplementary material for: Proteogenomic analysis of pathogenic yeast Cryptococcus neoformans using high resolution mass spectrometry
Source: Clin Proteomics. 2014 Feb 3;11(1):5. doi: 10.1186/1559-0275-11-5 (PMC3915034; doi:10.1186/1559-0275-11-5)
Supplement: Additional file 2: Table S2 — List of proteins identified in C. neoformans. [file 1559-0275-11-5-S2.xlsx]

## Sheet: Protein_Table
Additional file 2: Table S2. List of proteins identified in C. neoformans
Selvan et al., Proteogenomic analysis of pathogenic yeast Cryptococcus neoformans using high resolution mass spectrometry
Gene ID	Protein Description	Protein coverage	Number of unique peptides	Number of peptides	Number of PSMs	Protein length	Molecular weight (Da)	Normalized spectral abundance factor
CNAG_02099	fatty acid synthase beta subunit	51.91	110	110	521	2514	275107	0.000413541
CNAG_04879	glycogen debranching enzyme	68.51	104	104	580	1594	177624	0.000726082
CNAG_04640	acly protein	77.72	95	95	1632	1149	124791	0.0028343
CNAG_00848	conserved hypothetical protein	59.5	88	88	1189	1005	106619	0.00236081
CNAG_04609	eukaryotic translation initiation factor 2C 2	70.22	86	86	787	900	99106.8	0.00174493
CNAG_01890	5-methyltetrahydropteroyltriglutamate-homocysteine S-methyltransferase	87.16	84	84	993	763	85375.6	0.00259699
CNAG_02100	fatty-acid synthase complex protein	62.31	82	82	465	1438	157575	0.000645268
CNAG_05759	acetyl-CoA carboxylase	43.89	82	82	322	2267	251445	0.000283433
CNAG_06923	phosphoketolase	75.42	81	82	1153	834	93668.6	0.00275873
CNAG_02129	conserved hypothetical protein	71.15	78	78	1325	908	102015	0.0029119
CNAG_04851	MMS2	78.77	77	77	882	810	89456.2	0.00217285
CNAG_04192	phosphoribosylformylglycinamidine synthase	65.09	77	77	425	1355	145800	0.000625887
CNAG_06840	translation elongation factor 2	68.89	76	80	1763	826	91205.5	0.00425911
CNAG_06208	heat shock protein	83.83	76	76	1399	773	85690.7	0.00361147
CNAG_07373	aspartate carbamoyltransferase	40.93	76	78	257	2333	254653	0.000219819
CNAG_04904	clathrin heavy chain 1	53.98	73	73	345	1684	190067	0.000408812
CNAG_06150	heat-shock protein 90	69.81	71	72	2096	699	79195.7	0.00598357
CNAG_04327	SCP160 protein	67.65	71	71	252	1289	138079	0.000390116
CNAG_00136	ubiquitin activating enzyme	70.64	70	71	525	1015	112490	0.00103214
CNAG_01137	aconitase	75.63	69	71	1239	792	86088.7	0.00312171
CNAG_06123	leucine-tRNA ligase	59.6	66	66	438	1109	125024	0.000788113
CNAG_05650	ubiquitin carboxyl-terminal hydrolase 5	55.62	66	66	412	1113	127967	0.000738666
CNAG_05907	pyruvate carboxylase	60.45	66	66	365	1196	130827	0.000608987
CNAG_04009	leucyl aminopeptidase	62.72	65	65	464	1014	113014	0.000913116
CNAG_01117	elongation factor 3	60.47	63	66	1144	1070	118211	0.00213348
CNAG_03674	oxoglutarate dehydrogenase	65.1	62	62	659	1020	114504	0.00128923
CNAG_05258	glucose-methanol-choline oxidoreductase	79.76	61	61	1811	588	65323.8	0.00614592
CNAG_03629	NADH-ubiquinone oxidoreductase	81.14	59	59	339	737	80769.6	0.000917864
CNAG_07347	heat shock protein	58.13	59	60	368	898	99853.1	0.000817744
CNAG_05722	alanine-tRNA ligase	66.21	59	59	247	1012	111761	0.000487038
CNAG_06400	plasma membrane H (+)-ATPase	50.4	58	58	790	998	108538	0.00157958
CNAG_03891	heat shock protein	84.17	57	58	1169	581	61395.3	0.00401499
CNAG_00238	isoleucine-tRNA ligase	56.58	57	57	275	1094	125148	0.000501605
CNAG_03347	chaperone	69.3	55	55	282	834	92245.1	0.000674729
CNAG_07805	insulin degrading enzyme	52.08	55	55	120	1177	133162	0.000203447
CNAG_06585	pre-mRNA splicing factor	33.58	55	55	152	2153	243375	0.000140879
CNAG_07445	transketolase	92.29	54	54	725	687	74332.1	0.00210585
CNAG_06900	phosphoglycerate mutase	79.14	54	54	472	532	58742.7	0.00177042
CNAG_06666	glycogen phosphorylase	64.83	54	54	244	890	100367	0.000547074
CNAG_05070	sulfite reductase beta subunit	50.83	54	54	241	1438	156361	0.000334429
CNAG_06112	carbamoyl-phosphate synthase arginine-specific large chain	61.39	53	55	329	1155	127254	0.000568408
CNAG_07473	valine-tRNA ligase	52.87	53	53	214	1080	122164	0.0003954
CNAG_04659	pyruvate decarboxylase	76.08	52	53	2723	623	67607.9	0.00872179
CNAG_03476	chimeric spermidine synthase/saccharopine dehydrogenase	80.13	52	52	422	750	82620	0.00112279
CNAG_03765	trehalose-phosphatase	59.27	52	52	411	987	109602	0.000830942
CNAG_05199	heat shock protein	72.09	51	51	969	670	71773.1	0.00288599
CNAG_04684	protein transport protein SEC23	64.22	51	51	197	763	85149.6	0.000515214
CNAG_01984	transaldolase	84.52	50	52	1504	323	35294.4	0.00929162
CNAG_03916	glucose-6-phosphate isomerase	78.96	50	50	513	556	61615	0.00184115
CNAG_00100	chaperone	70.38	50	50	439	584	64684	0.00150002
CNAG_02565	homoaconitate hydratase	78.71	50	50	300	728	77802.7	0.000822311
CNAG_04082	proline-tRNA ligase	68.85	50	50	293	719	80140.5	0.000813177
CNAG_00879	glutamate dehydrogenase	54.45	50	50	254	1056	118240	0.000479972
CNAG_03701	arom polypeptide	38.18	50	51	170	1611	173313	0.000210571
CNAG_00147	splicing factor Prp8	26.59	50	50	140	2531	291903	0.000110378
CNAG_07561	phosphogluconate dehydrogenase	87.78	48	57	1312	491	53883.4	0.0053321
CNAG_00700	bifunctional purine biosynthesis protein PURH	82.81	48	48	374	605	65398.8	0.00123357
CNAG_05753	arg-6 protein	52.71	48	48	200	924	100758	0.000431921
CNAG_03588	aminoadipate-semialdehyde dehydrogenase	47.62	48	48	236	1409	153999	0.000334231
CNAG_05918	F0F1 ATP synthase subunit beta	77.15	47	48	1095	547	58666.9	0.0039946
CNAG_06443	heat shock protein 70	53.76	47	50	912	679	74465	0.00268022
CNAG_00334	heat shock protein	69.22	46	50	935	614	67128.1	0.00303871
CNAG_01820	pyruvate kinase	84.88	46	47	615	529	57146.7	0.00231988
CNAG_05256	catalase	80.12	46	47	535	498	55897	0.00214373
CNAG_05260	glutamate decarboxylase	75.22	46	46	375	557	62589.3	0.00134345
CNAG_00417	elongation factor 1-gamma	79.47	45	45	834	419	46763.2	0.0039719
CNAG_00061	citrate synthase	68.1	45	45	750	464	51055.4	0.00322544
CNAG_03245	glucose-6-phosphate 1-dehydrogenase	74.6	45	45	208	504	57138.4	0.000823529
CNAG_00084	glutamine-tRNA ligase	59.79	45	45	210	858	95875	0.000488403
CNAG_06830	histidinol dehydrogenase	59.04	45	45	160	852	91950.3	0.000374737
CNAG_07863	endopeptidase	56.38	45	45	141	988	107886	0.000284779
CNAG_04189	succinate dehydrogenase flavoprotein subunit	66.72	44	44	513	637	69928.1	0.00160703
CNAG_03554	coatomer alpha subunit	45.99	44	44	241	1222	136089	0.000393543
CNAG_01577	glutamate dehydrogenase	73.61	43	43	735	451	49193.7	0.00325205
CNAG_02748	UTP-glucose-1-phosphate uridylyltransferase	72.76	43	43	584	503	56332.6	0.00231681
CNAG_00886	adenosylhomocysteinase	73.19	43	43	488	429	46639.5	0.00226991
CNAG_00483	actin	66.75	42	43	837	421	46956.9	0.00396725
CNAG_05750	ATPase alpha subunit	63.52	42	43	982	540	58056.8	0.00362881
CNAG_06755	threonine-tRNA ligase	66.04	42	42	217	742	84457.8	0.000583582
CNAG_04478	conserved hypothetical protein	60.58	42	42	222	997	102336	0.000444328
CNAG_00797	acetate-CoA ligase	69.26	42	42	144	680	75481.8	0.000422571
CNAG_04441	polyadenylate-binding protein	55.07	41	41	349	670	72243.6	0.00103943
CNAG_03270	adenylosuccinate lyase	65.55	41	41	199	479	53643.5	0.000829017
CNAG_00237	3-isopropylmalate dehydratase	55.44	41	41	307	763	83111.8	0.000802897
CNAG_03742	transcription factor	56.09	41	41	138	936	102798	0.000294205
CNAG_07925	conserved hypothetical protein	32.66	41	41	86	1430	155775	0.000120008
CNAG_06125	translation elongation factor 1 alpha	67.61	40	40	3063	460	50356.2	0.0132873
CNAG_00441	IMP dehydrogenase	72.24	40	40	416	544	57891	0.00152595
CNAG_06088	aspartate aminotransferase	65.33	40	41	324	424	46728.8	0.00152484
CNAG_04981	catalase A	66.67	40	52	180	714	80163.7	0.000503061
CNAG_05235	conserved hypothetical protein	77.34	39	40	569	256	28994.6	0.00443525
CNAG_04969	UDP-glucose dehydrogenase	81.2	39	39	623	468	51396	0.00265637
CNAG_03358	phosphoglycerate kinase	83.21	39	39	359	417	44853.6	0.00171793
CNAG_02399	glutathione-disulfide reductase	78.29	39	39	273	479	52320.6	0.0011373
CNAG_05425	asparagine synthase	63.01	39	39	262	592	66589.6	0.000883132
CNAG_03113	trehalose synthase	66.62	39	39	284	734	82012.2	0.000772091
CNAG_04179	lysine-tRNA ligase	61.98	39	41	222	597	67490.2	0.000742036
CNAG_00565	VpsA	62.82	39	39	229	694	77023.7	0.000658449
CNAG_00649	tryptophan synthase	70.21	39	39	218	715	76918.9	0.00060841
CNAG_01164	glutamine-fructose-6-phosphate transaminase	55.52	39	39	188	706	78248.2	0.000531373
CNAG_02182	D-lactaldehyde dehydrogenase	79.48	38	40	1266	346	38155.7	0.00730136
CNAG_00995	conserved hypothetical protein	47.89	38	38	542	639	67972	0.00169256
CNAG_02230	phosphoketolase	44.65	38	38	241	831	92639.2	0.000578712
CNAG_03457	arginine-tRNA ligase	75.72	38	39	179	622	70161.4	0.00057426
CNAG_02326	endodeoxyribonuclease	69.53	38	38	168	617	68160.4	0.000543338
CNAG_00743	imidazoleglycerol phosphate synthase	67.85	38	38	157	619	66740.1	0.000506122
CNAG_03899	HSP 70 family protein	35.19	38	38	153	898	98025.6	0.000339986
CNAG_04962	conserved hypothetical protein	48.1	38	38	167	1077	115628	0.000309419
CNAG_02079	cytoplasmic protein	45.34	38	38	119	1147	130752	0.000207028
CNAG_03648	UDP-glucose:glycoprotein glucosyltransferase	32.71	38	38	128	1452	161420	0.00017591
CNAG_02943	cytoplasmic protein	52.55	37	37	448	548	60927.8	0.00163134
CNAG_04209	voltage-gated potassium channel beta-2 subunit	77.18	37	37	275	355	40238.8	0.00154579
CNAG_05884	importin beta-4 subunit	49.52	37	37	332	1050	114717	0.00063095
CNAG_05497	dihydroxy-acid dehydratase	59.4	37	37	175	596	63497.5	0.000585919
CNAG_02237	cytoskeleton assembly control protein	34.15	37	37	101	1066	120518	0.000189065
CNAG_03322	UDP-xylose synthase	72.2	36	36	475	410	46500.5	0.00231183
CNAG_04601	glycine hydroxymethyltransferase	73.35	36	36	468	499	54428.2	0.00187151
CNAG_06026	aspartate transaminase	73.85	36	38	181	413	45965.9	0.00087453
CNAG_02418	asparagine-tRNA ligase	47	36	36	228	600	67420.8	0.00075828
CNAG_02076	leukotriene-A4 hydrolase	58.23	36	36	130	632	71253.5	0.000410461
CNAG_05540	urease	39.98	36	36	148	833	90474.9	0.000354538
CNAG_01912	glutamine-dependent NAD (+) synthetase synthase )	46.85	36	36	111	730	82300	0.000303421
CNAG_01594	glycine dehydrogenase	41.74	36	36	61	1047	113485	0.00011626
CNAG_01896	aldehyde reductase I	78.38	35	36	795	333	37355.7	0.00476397
CNAG_02673	NAD dependent epimerase/dehydratase family protein	90.11	35	35	752	364	39498.7	0.00412252
CNAG_03225	malate dehydrogenase	85.8	35	36	663	338	35602.9	0.0039142
CNAG_01884	large subunit ribosomal protein L3	58.46	35	38	648	390	43788.4	0.00331556
CNAG_06313	phosphoglucomutase	77.84	35	35	491	573	61919	0.00170991
CNAG_05496	2-isopropylmalate synthase	65.26	35	35	154	639	69867.1	0.000480912
CNAG_02208	ribonucleoside-diphosphate reductase large chain	49.94	35	35	160	863	96868.3	0.00036996
CNAG_04676	6-phosphofructokinase	49.29	35	36	162	915	98789.3	0.000353297
CNAG_00464	pre-mRNA-splicing factor RSE1	37.22	35	35	103	1217	134009	0.000168886
CNAG_03345	SSD1 protein	28.74	35	35	104	1625	176332	0.00012771
CNAG_05977	membrane protein	24.78	35	35	55	2062	231854	5.32256e-05
CNAG_06699	glyceraldehyde-3-phosphate dehydrogenase	79.94	34	35	634	339	36308.4	0.00373195
CNAG_03787	alpha tubulin	62.5	34	34	433	448	49697.9	0.00192866
CNAG_07363	isocitrate dehydrogenase	69.92	34	34	235	379	40615.6	0.0012373
CNAG_02852	aminotransferase	72.86	34	34	220	479	52096	0.000916502
CNAG_01846	flavoprotein	67.66	34	34	166	572	62372.4	0.000579106
CNAG_04485	long-chain-fatty-acid-CoA-ligase	47.09	34	34	156	688	75568.9	0.000452462
CNAG_04074	coatomer beta' subunit	62.48	34	34	145	829	91838.4	0.000349027
CNAG_06753	cap binding protein	41.29	34	34	81	913	102660	0.000177036
CNAG_07745	mannitol-1-phosphate dehydrogenase	91.69	33	39	1898	361	37536.9	0.0104914
CNAG_06770	fructose-bisphosphate aldolase	69.08	33	33	761	359	39426.6	0.00422996
CNAG_01558	zinc-binding dehydrogenase	85.96	33	33	677	349	38000.8	0.00387088
CNAG_01027	succinate-semialdehyde dehydrogenase	57.4	33	33	187	561	60399	0.000665158
CNAG_05592	calcium-transporting ATPase	39.26	33	33	256	1006	109570	0.000507795
CNAG_05900	glycine-tRNA ligase	57.19	33	33	154	668	74853.3	0.000460034
CNAG_05978	glutamate-tRNA ligase	48.9	33	33	157	728	81820.5	0.000430343
CNAG_01305	methionyl-tRNA synthetase	56.59	33	33	113	721	80995.9	0.000312744
CNAG_00874	tRNA (cytosine-5-)-methyltransferase	52.86	33	36	101	751	83914.3	0.000268366
CNAG_06713	cysteine-tRNA ligase	47.9	33	33	85	785	87901.2	0.00021607
CNAG_02568	UBA/TS-N domain-containing protein	33.71	33	33	171	1593	165270	0.000214203
CNAG_01091	116 kda u5 small nuclear ribonucleoprotein component	40.7	33	34	100	995	110080	0.00020055
CNAG_03072	phosphopyruvate hydratase	67.34	32	34	823	444	47686.1	0.00369882
CNAG_00785	translation initiation factor	75.56	32	33	427	401	45161.8	0.00212486
CNAG_02858	adenylosuccinate synthase	69.07	32	32	214	430	46610.3	0.000993096
CNAG_00176	glutamate carboxypeptidase protein	70.38	32	32	226	476	52278.5	0.000947431
CNAG_02880	cytoplasmic protein	71.37	32	32	184	454	49773.2	0.000808738
CNAG_02301	la ribonucleoprotein	59.19	32	32	137	517	56980.8	0.000528781
CNAG_02814	glycerol-3-phosphate dehydrogenase	51.96	32	34	124	818	91405.6	0.000302492
CNAG_02440	cation-transporting ATPase	41.63	32	32	101	759	85275.8	0.000265537
CNAG_03606	EF Tu/GTP binding protein	34.61	32	32	130	1225	133588	0.000211765
CNAG_03299	coatomer beta subunit	40.73	32	33	93	933	103400	0.000198906
CNAG_02426	spliceosome complex protein	39.67	32	32	57	1031	117127	0.000110322
CNAG_03748	60S ribosomal protein L19	17.42	32	32	90	2606	283843	6.89151e-05
CNAG_01727	Hsc70-4	76.67	31	62	1812	643	69574.3	0.00562333
CNAG_01464	flavohemoglobin	71.03	31	32	631	504	55668.3	0.0024983
CNAG_02335	UPF0364 protein	53.85	31	31	422	507	57802.5	0.00166093
CNAG_05521	aldose reductase	79.34	31	31	183	271	30337.7	0.0013475
CNAG_00930	argininosuccinate synthase	66.67	31	32	264	429	47375	0.00122798
CNAG_03983	oxidoreductase	77.85	31	31	172	325	36209.6	0.00105607
CNAG_00450	3-isopropylmalate dehydrogenase	72.92	31	31	113	373	39874.9	0.000604527
CNAG_02763	phenylalanyl-tRNA synthetase beta chain	54.43	31	31	131	632	71354	0.000413619
CNAG_00988	importin beta-1 subunit	46.59	31	31	171	865	93963.9	0.000394481
CNAG_05311	arsenite-resistant protein ASR2	38.91	31	31	100	969	107122	0.000205931
CNAG_06101	eukaryotic ADP/ATP carrier	69.33	30	38	1468	313	33794.1	0.00935897
CNAG_06240	dolichyl-diphosphooligosaccharide-protein glycotransferase	69.51	30	30	486	492	54244.7	0.00197114
CNAG_00457	glutamine synthetase	79.33	30	30	257	358	39515.7	0.00143251
CNAG_05602	1-pyrroline-5-carboxylate dehydrogenase	63.55	30	30	214	546	59776.2	0.000782109
CNAG_02117	NAD-binding Rossmann fold oxidoreductase family protein	80.75	30	30	151	400	43746	0.000753292
CNAG_01981	sulfide:quinone oxidoreductase	72.97	30	30	163	444	48260.9	0.000732573
CNAG_05480	hexokinase	48.67	30	30	150	528	57230.1	0.000566896
CNAG_02030	glyoxal oxidase	45.05	30	31	180	677	72218.4	0.000530554
CNAG_06638	malate dehydrogenase	56.12	30	30	156	629	69088	0.000494903
CNAG_04808	XPG N-terminal domain-containing protein	52.08	30	30	91	768	86777.7	0.000236443
CNAG_05465	cytoplasmic protein	83.76	29	29	752	314	34452.8	0.00477897
CNAG_03507	mitochondrial processing peptidase beta subunit	66.74	29	29	379	430	47738.8	0.0017588
CNAG_01052	conserved hypothetical protein	62.81	29	29	260	363	38908.6	0.00142927
CNAG_06432	ackA	80.93	29	29	246	430	47038.6	0.0011416
CNAG_03612	threonine synthase Thr4	61.24	29	35	194	547	60942.4	0.000707718
CNAG_01877	GMP synthase	65.63	29	29	171	544	59941	0.000627254
CNAG_03311	hydroxymethylglutaryl-CoA synthase	56.94	29	29	152	490	53023.2	0.000619004
CNAG_05301	microtubule binding protein	64.84	29	29	202	657	69956.2	0.000613525
CNAG_02994	conserved hypothetical protein	53.42	29	29	226	775	76567.3	0.000581906
CNAG_02825	argininosuccinate lyase	56.87	29	29	123	466	52573.9	0.000526702
CNAG_00154	oxidoreductase	69.28	29	29	103	459	51120.9	0.000447786
CNAG_06314	bifunctional purine biosynthetic protein ADE1	44.39	29	29	149	802	84590.9	0.00037073
CNAG_00143	phosphoribosylamidoimidazole-succinocarboxamide synthase	49.57	29	29	115	821	90261.1	0.000279512
CNAG_04796	serine/threonine-protein phosphatase 2B catalytic subunit A1	61.35	29	30	64	639	71499.8	0.00019986
CNAG_00640	40s ribosomal protein	67.3	28	28	504	263	29659.5	0.00382403
CNAG_02545	inorganic diphosphatase	86.39	28	28	405	294	32802.1	0.00274887
CNAG_05555	ribosomal protein L4	67.67	28	28	349	266	29442.5	0.00261812
CNAG_00091	conserved hypothetical protein	87.64	28	28	560	534	52724.3	0.00209263
CNAG_01102	oxidoreductase	85.44	28	28	208	309	33171.8	0.00134323
CNAG_00935	curved DNA-binding protein Cdb4	59.69	28	28	155	392	42316.5	0.000789027
CNAG_01435	serine-tRNA ligase	70.07	28	28	182	461	51948	0.000787801
CNAG_01120	dihydrolipoyllysine-residue acetyltransferase	58.19	28	28	146	476	50515.6	0.000612057
CNAG_02710	chaperonin-containing T-complex gamma subunit Cct3	60.85	28	28	97	567	61330.9	0.000341377
CNAG_00058	T-complex protein 1 epsilon subunit	57.85	28	28	85	548	59894.8	0.000309517
CNAG_04621	glycogen synthase	54.27	28	28	102	737	83033	0.000276171
CNAG_03418	Crm1-F1	29.42	28	28	123	1081	122319	0.000227052
CNAG_07717	ubiquitin carboxyl-terminal hydrolase 12	27.5	28	28	43	1418	155277	6.05116e-05
CNAG_06377	inorganic phosphate transporter	70.27	27	27	666	370	38980.1	0.00359185
CNAG_02928	60s ribosomal protein l5-b	72.04	27	27	499	304	34659.4	0.00327547
CNAG_00984	glucose and ribitol dehydrogenase protein	82.3	27	27	216	305	32789.5	0.00141319
CNAG_03706	serine/threonine-protein phosphatase PP1	71.66	27	27	218	314	36006.3	0.00138539
CNAG_02500	calnexin	51.18	27	27	381	551	61004.9	0.00137981
CNAG_03263	translation elongation factor	55.39	27	27	266	464	50929.4	0.00114396
CNAG_06849	saccharopine dehydrogenase	75.95	27	27	225	395	43336.3	0.00113666
CNAG_04762	Ras2	73.28	27	28	200	363	39499.6	0.00109943
CNAG_00418	methionine adenosyltransferase	74.06	27	27	213	397	43140.1	0.00107062
CNAG_05462	cytochrome-b5 reductase	67.61	27	27	177	352	38364.8	0.00100341
CNAG_02542	fructosamine kinase	68.32	27	27	124	303	34101.2	0.00081663
CNAG_00992	homocitrate synthase	51.12	27	28	180	489	53540.7	0.00073453
CNAG_01287	NADH-ubiquinone oxidoreductase 51 kDa subunit	55.35	27	27	173	495	54157.8	0.000697408
CNAG_07660	pyruvate dehydrogenase e1 component alpha subunit	72.64	27	27	141	413	45687.9	0.000681264
CNAG_01539	inositol-3-phosphate synthase	60.22	27	27	147	558	61382.9	0.000525689
CNAG_05623	chorismate synthase	75.77	27	27	107	421	45325.4	0.000507163
CNAG_02404	nuclear segregation protein Bfr1	50.72	27	27	135	556	61188.2	0.000484513
CNAG_07908	aconitate hydratase	45.62	27	29	94	787	84358.1	0.000238341
CNAG_00104	mRNA export factor elf1	29.73	27	27	120	1100	119064	0.000217688
CNAG_04033	alpha glucosidase	38.18	27	27	87	956	108059	0.000181597
CNAG_01339	cytoplasmic protein	36.15	27	27	85	1054	115937	0.000160925
CNAG_00386	eukaryotic initiation factor 4F subunit P130	34.22	27	28	68	1169	125951	0.000116075
CNAG_05895	cleavage and polyadenylation specific protein	28.93	27	27	48	1431	156855	6.69341e-05
CNAG_02974	voltage-dependent ion-selective channel	90.07	26	27	721	292	30636.6	0.00492718
CNAG_02925	d-arabinitol 2-dehydrogenase	64.41	26	26	394	354	38735.3	0.00222095
CNAG_05725	ketol-acid reductoisomerase	65.59	26	26	393	401	44341	0.00195566
CNAG_00774	d-3-phosphoglycerate dehydrogenase 2	70.87	26	26	257	508	55420	0.00100952
CNAG_07004	LPD1	58.51	26	26	240	511	54570.6	0.000937209
CNAG_03146	alpha-amylase	49.7	26	26	236	507	57602.9	0.00092886
CNAG_00747	succinate-CoA ligase	60.05	26	26	192	418	44928.4	0.000916581
CNAG_04439	vacuolar ATP synthase	60.97	26	26	109	515	56624	0.000422343
CNAG_02812	ornithine carbamoyltransferase	58.05	26	26	73	379	41895.1	0.000384353
CNAG_07346	t-complex protein 1	64.46	26	26	104	560	60535.5	0.000370588
CNAG_07628	translation initiation factor eIF3c	37.58	26	26	157	886	98673.6	0.0003536
CNAG_01391	CDC37	62.9	26	26	70	504	57076.5	0.000277149
CNAG_02212	eukaryotic translation initiation factor 3 110 kda subunit	31.69	26	26	77	953	106426	0.000161229
CNAG_05457	pentatricopeptide repeat protein	26.13	26	26	83	1462	161093	0.000113286
CNAG_00656	60s ribosomal protein l7	71.2	25	25	543	250	28268.1	0.00433417
CNAG_00116	ribosomal protein S3	82.94	25	28	538	252	27862.2	0.00426018
CNAG_04004	40s ribosomal protein s3ae-a	65.64	25	25	432	259	29388	0.00332836
CNAG_01840	beta1-tubulin	64.3	25	27	364	451	50023.4	0.00161054
CNAG_00115	sorbitol dehydrogenase	63.32	25	25	252	379	40490	0.00132681
CNAG_00605	cytoplasmic protein	58.14	25	25	166	344	37576.2	0.000962932
CNAG_01475	sphingolipid C9-methyltransferase	54.6	25	25	123	489	56610.8	0.000501929
CNAG_04604	tryptophan-tRNA ligase	49.59	25	25	141	611	67734.9	0.000460494
CNAG_02896	hydroxymethylglutaryl-CoA synthase	57.2	25	25	105	486	52931.7	0.000431121
CNAG_00622	acetylornithine transaminase	57.67	25	25	96	463	49766.1	0.000413748
CNAG_05031	succinyl-CoA:3-ketoacid-coenzyme A transferase	51.69	25	26	107	561	59843.5	0.000380598
CNAG_07502	CTP synthase	42.88	25	26	98	625	69638.1	0.00031289
CNAG_00754	ATP-binding cassette sub-family E member 1	36.32	25	25	92	603	68088	0.00030445
CNAG_02327	prolidase	52.01	25	25	56	546	60642.3	0.000204664
CNAG_03168	sulfite reductase	32.04	25	26	87	1055	113150	0.000164556
CNAG_06175	endopeptidase	31.24	25	25	83	1018	110311	0.000162696
CNAG_03681	peptidyl-prolyl cis-trans isomerase	47.18	25	25	42	657	72720	0.000127565
CNAG_06494	cold-induced thioredoxin domain-containing protein	44.43	25	25	34	745	83173.1	9.10686e-05
CNAG_06248	conserved hypothetical protein	22.85	25	25	66	1501	164095	8.77424e-05
CNAG_03950	transcription elongation factor SPT6	23.24	25	25	49	1506	171507	6.49258e-05
CNAG_03725	NAD dependent epimerase/dehydratase family protein	80.2	24	24	235	303	33575.2	0.00154765
CNAG_05351	phosphomannomutase	70.11	24	24	179	271	30380.6	0.00131804
CNAG_00741	ATP-dependent RNA helicase sub2	64.88	24	24	250	430	48412.4	0.00116016
CNAG_00072	disulfide-isomerase	72.3	24	24	200	408	44319.3	0.000978174
CNAG_01523	CMGC/MAPK protein kinase	66.03	24	24	119	365	41213.4	0.000650579
CNAG_03920	isocitrate dehydrogenase	57.07	24	24	123	403	45087.7	0.000609041
CNAG_05134	ornithine-oxo-acid transaminase	62.17	24	25	129	452	49599.3	0.000569505
CNAG_01657	fumarate hydratase	51.96	24	24	95	510	55008.2	0.000371706
CNAG_01404	hsp71-like protein	45.59	24	24	109	601	63666.2	0.000361908
CNAG_03638	heterokaryon incompatibility protein HET-C	33.93	24	24	113	781	85380.6	0.000288718
CNAG_06773	protein transport protein SEC24	38.38	24	24	130	925	100538	0.000280445
CNAG_01112	xenobiotic reductase	68.15	24	24	51	383	41389.6	0.000265716
CNAG_07914	PDF2	50.77	24	24	76	581	64530.6	0.000261026
CNAG_04738	fimbrin	42.63	24	24	64	624	69864.9	0.000204664
CNAG_02815	glycerol-3-phosphate dehydrogenase	46.11	24	27	60	668	74507.7	0.000179234
CNAG_07746	methylenetetrahydrofolate dehydrogenase (NADP)	34.18	24	24	61	1021	108963	0.00011922
CNAG_04501	anthranilate synthase component 2	43.22	24	24	41	752	80194.1	0.000108796
CNAG_04803	structural molecule	27.32	24	24	72	1435	152757	0.000100121
CNAG_01000	nucleoporin Nup157/170	24.91	24	24	41	1345	148058	6.08286e-05
CNAG_07769	E3 ubiquitin-protein ligase	10.65	24	24	38	3342	369943	2.26894e-05
CNAG_02007	adenylate kinase	83.64	23	23	218	269	29274.5	0.00161715
CNAG_01216	6-phosphogluconolactonase	87.07	23	23	142	294	32731.9	0.0009638
CNAG_04313	NADPH dehydrogenase 2	78.11	23	24	155	370	41675.2	0.000835942
CNAG_03863	histone H4 arginine methyltransferase RmtA	67.74	23	23	123	341	38646.2	0.000719775
CNAG_06370	branched-chain-amino-acid aminotransferase	54.46	23	23	117	437	47062.3	0.000534257
CNAG_00407	glyoxal oxidase	25.6	23	25	163	664	70765.7	0.000489853
CNAG_05631	NADH-ubiquinone oxidoreductase	56.86	23	23	107	452	51099.7	0.00047238
CNAG_06628	aldehyde dehydrogenase	66.21	23	25	81	506	54884.5	0.000319434
CNAG_00062	26S proteasome non-ATPase regulatory subunit 3	53.58	23	23	72	530	59493.1	0.000271083
CNAG_01537	virulence-associated DEAD Box protein	50.65	23	23	68	616	67651.6	0.00022028
CNAG_07316	alcohol dehydrogenase	62.43	23	23	57	519	56032.8	0.000219156
CNAG_00410	conserved hypothetical protein	33.25	23	23	70	770	82872.7	0.000181407
CNAG_05896	Uba2	51.96	23	24	55	662	72822.8	0.000165787
CNAG_06739	adenosylmethionine-8-amino-7-oxononanoate transaminase	39.08	23	23	66	847	93297.4	0.000155492
CNAG_01261	myosin I binding protein	25.97	23	23	80	1398	148132	0.00011419
CNAG_01845	AGC-group protein kinase	26.06	23	23	37	1086	120768	6.79858e-05
CNAG_05172	microfilament motor	25.59	23	23	43	1266	138777	6.77768e-05
CNAG_04114	40S ribosomal protein S0	66.1	22	22	423	292	31485.4	0.0028907
CNAG_05932	peptidyl-prolyl cis-trans isomerase D	65.6	22	23	330	375	40990.5	0.00175602
CNAG_02133	6-phosphogluconolactonase	67.31	22	22	239	309	34443.8	0.00154343
CNAG_03040	transketolase	71.36	22	53	483	646	70877.6	0.00149197
CNAG_03266	malate dehydrogenase	65.67	22	23	161	335	34545	0.000959019
CNAG_01361	importin alpha subunit	47.95	22	22	229	536	58720.7	0.000852544
CNAG_07801	aldo-keto reductase	67.25	22	22	109	284	32170.8	0.000765869
CNAG_03375	succinyl-coa ligase subunit alpha	51.95	22	22	107	333	34764.1	0.000641188
CNAG_01893	glutathione S-transferase Gst3	79.46	22	24	101	331	38187	0.000608891
CNAG_03773	NAD binding dehydrogenase family protein	49.68	22	22	137	473	52823.3	0.00057797
CNAG_00256	aspartate-semialdehyde dehydrogenase	76.57	22	22	98	367	39123	0.000532851
CNAG_04961	orotidine-5'-phosphate decarboxylase	74.44	22	22	61	270	29529.8	0.000450829
CNAG_00356	survival factor 1	50.24	22	22	81	424	46101.6	0.000381211
CNAG_03769	hexokinase	48.77	22	22	88	488	53480.3	0.00035984
CNAG_02445	phosphoacetylglucosamine mutase	62.05	22	22	93	556	59637.8	0.000333775
CNAG_01402	actin binding protein	65.53	22	22	59	438	48672.8	0.000268797
CNAG_07810	mitochondrial protein	39.62	22	22	83	732	80438.2	0.000226263
CNAG_01144	damaged DNA binding protein	48.29	22	22	54	613	67667.1	0.000175784
CNAG_06997	tRNA dihydrouridine synthase	40.64	22	22	40	721	80783.1	0.000110706
CNAG_00402	eukaryotic initiation factor 4F subunit P130	26.04	22	23	66	1494	159592	8.81535e-05
CNAG_06611	DNA-directed RNA polymerase I polypeptide 2	26.53	22	22	35	1176	130960	5.93891e-05
CNAG_06199	nuclear DNA helicase II	19.38	22	22	40	1615	176842	4.94235e-05
CNAG_02035	triose-phosphate isomerase	92.83	21	21	360	251	26887.5	0.00286203
CNAG_06109	conserved hypothetical protein	74.61	21	21	600	453	41765.3	0.00264301
CNAG_06605	ribosomal protein S2	63.28	21	21	255	256	27647.3	0.00198768
CNAG_02722	aldose reductase	66.77	21	21	224	313	34719.5	0.00142807
CNAG_01744	phosphatase	64.48	21	21	291	411	43933.3	0.00141285
CNAG_00866	transketolase	76.58	21	52	433	649	71316.1	0.00133134
CNAG_05179	ubiquinol-cytochrome C reductase complex core protein 2	67.51	21	21	239	434	44542.4	0.00109889
CNAG_00139	conserved hypothetical protein	79.3	21	21	135	285	31412.4	0.000945225
CNAG_07851	isocitrate dehydrogenase	51.59	21	21	160	378	40975.1	0.000844645
CNAG_01264	isocitrate dehydrogenase	56.76	21	21	89	370	39374.3	0.000479992
CNAG_01257	aldo-keto reductase	73.52	21	21	77	321	35177.2	0.000478665
CNAG_07778	eukaryotic translation initiation factor 2 subunit alpha	67.67	21	21	67	300	33775.7	0.000445656
CNAG_04776	homoserine dehydrogenase Hom6	66.93	21	21	73	375	39800.7	0.000388452
CNAG_00570	cAMP dependent protein kinase regulatory subunit	61.2	21	21	89	482	52519.5	0.000368459
CNAG_00311	3-hydroxyisobutyryl-CoA hydrolase	49.17	21	21	71	482	52870.7	0.000293939
CNAG_02294	phosphoribosylaminoimidazole carboxylase	47.08	21	21	83	582	62429.1	0.000284578
CNAG_03967	F-actin capping	64.51	21	21	58	448	49985.2	0.000258343
CNAG_00292	zinc-finger protein zpr1	54.01	21	21	65	524	58245.7	0.00024753
CNAG_04163	conserved hypothetical protein	37.27	21	21	116	1025	102344	0.000225829
CNAG_07400	aspartate-tRNA ligase	42.15	21	21	63	567	64222.3	0.000221719
CNAG_07598	importin-alpha export receptor	21.09	21	21	69	991	110558	0.000138938
CNAG_01641	DNA-directed DNA polymerase	25.04	21	21	75	1186	132026	0.000126189
CNAG_05552	transcription activator snf2l1	26.22	21	22	55	1068	123357	0.000102763
CNAG_01655	dynamin	33.41	21	21	39	832	90881.2	9.35379e-05
CNAG_02786	folic acid synthesis protein	50.88	21	21	30	735	80369.1	8.14479e-05
CNAG_07108	TIP120-family protein TIP120B	28.91	21	21	49	1266	137931	7.7234e-05
CNAG_04484	AousoA	29.85	21	21	38	1119	122562	6.77641e-05
CNAG_01126	guanine nucleotide exchange protein for ADP-robosylation factor	16.07	21	21	38	1941	215536	3.90665e-05
CNAG_02936	3'-5' exoribonuclease	12.36	21	21	37	2274	252825	3.24681e-05
CNAG_03739	ribosomal L10 protein	68.52	20	22	359	216	24846	0.00331655
CNAG_06231	ribosomal protein L13A	56.28	20	21	282	199	22452.5	0.00282776
CNAG_05232	ribosomal protein L8	63.53	20	21	290	255	27457.5	0.00226936
CNAG_02091	nucleosome assembly protein	57.64	20	20	311	399	45055.5	0.00155537
CNAG_05638	conserved hypothetical protein	64.73	20	20	140	241	25756.3	0.0011592
CNAG_07559	conserved hypothetical protein	75.62	20	20	159	283	31271.6	0.00112113
CNAG_04443	conserved hypothetical protein	75.1	20	20	137	261	29012.9	0.00104743
CNAG_07740	conserved hypothetical protein	82.13	20	20	118	263	29406.6	0.000895308
CNAG_00057	fructose-bisphosphatase	70.29	20	20	134	350	37773.9	0.000763982
CNAG_01492	conserved hypothetical protein	58.7	20	20	147	385	41654.2	0.000761908
CNAG_01270	conserved hypothetical protein	59.49	20	20	142	432	48782	0.00065592
CNAG_02585	RfeF	40.75	20	20	148	481	51369	0.000613992
CNAG_02918	acetyl-CoA C-acetyltransferase	56.16	20	20	92	406	42414.9	0.000452176
CNAG_00891	ATP-binding cassette transporter	35.58	20	20	131	624	68837.5	0.000418922
CNAG_03618	quinone oxidoreductase	80.77	20	20	63	338	36467.9	0.000371938
CNAG_05504	GDSL Lipase/Acylhydrolase family protein	74.26	20	20	50	272	30213.4	0.000366815
CNAG_00734	dihydroorotase	53.26	20	20	59	353	38555.3	0.000333521
CNAG_02225	cellulase	51.97	20	20	68	431	48876	0.000314831
CNAG_04032	ATPase	36.23	20	20	126	817	87844.3	0.000307748
CNAG_02736	t-complex protein 1	46.07	20	20	83	547	58422	0.000302787
CNAG_01548	DEAD box polypeptide 48	49.88	20	20	60	401	45410	0.000298575
CNAG_03641	eukaryotic translation initiation factor 3 subunit 7	45.52	20	20	79	547	60247.9	0.000288195
CNAG_01544	histidyl-tRNA synthetase	45.28	20	20	70	561	61648	0.00024899
CNAG_02780	kynureninase	57.36	20	20	47	469	52863.1	0.000199973
CNAG_01609	cystathionine gamma-synthase	47.06	20	20	64	663	72693.3	0.000192625
CNAG_04304	complex protein 1	56.16	20	20	48	552	60038.9	0.00017352
CNAG_05109	CBS and PB1 domain-containing protein	41.57	20	20	68	813	86374.3	0.000166903
CNAG_01682	mitochondrial outer membrane 72K protein	37.92	20	20	48	625	69392.3	0.000153252
CNAG_06679	anthranilate synthase	47.23	20	20	40	523	57763	0.000152618
CNAG_05826	translation release factor	35.26	20	20	56	743	79772.6	0.000150399
CNAG_06093	Sec23/Sec24 family protein	31.34	20	20	60	1002	111058	0.000119489
CNAG_01274	coatomer subunit gamma	31.27	20	20	51	921	101446	0.000110499
CNAG_05042	carnitine acetyltransferase	32.41	20	20	42	759	84184.4	0.000110422
CNAG_04639	conserved hypothetical protein	32.8	20	20	44	1000	107747	8.78009e-05
CNAG_06971	MYO2	17.98	20	20	31	1568	176922	3.94513e-05
CNAG_01750	chaperone	61.99	19	51	1326	642	69513.4	0.00412149
CNAG_03482	thioredoxin-dependent peroxide reductase	95.43	19	19	246	197	21616.6	0.00249181
CNAG_06144	cytoplasmic protein	83.23	19	19	160	167	18743.2	0.00191183
CNAG_02843	conserved hypothetical protein	67.71	19	19	217	288	30413	0.00150353
CNAG_00932	conserved hypothetical protein	64.32	19	19	106	241	25835.3	0.000877677
CNAG_07427	CAMK/CAMKL/CHK1 protein kinase	48.94	19	19	129	331	38051.6	0.000777692
CNAG_02460	coproporphyrinogen oxidase	68	19	19	114	350	38768.6	0.000649954
CNAG_03722	RAN protein binding protein	57.39	19	19	154	521	54708.6	0.000589833
CNAG_04744	mannose-6-phosphate isomerase	69.52	19	19	110	456	49529	0.000481364
CNAG_01709	translation initiation factor	48.51	19	19	80	402	43946.7	0.000397109
CNAG_06946	GAMM1 protein	60.12	19	19	66	336	37720.7	0.000391968
CNAG_02263	conserved hypothetical protein	57.5	19	19	59	320	36529.3	0.000367916
CNAG_04514	CMGC/MAPK/ERK protein kinase	57.04	19	19	78	426	48128.9	0.000365369
CNAG_06696	Ppp2r2b protein	53.32	19	19	75	437	49854.9	0.000342473
CNAG_00305	chaperone activator	49.73	19	19	64	376	40211.5	0.000339655
CNAG_02948	translation release factor	50.63	19	19	81	480	53777	0.000336736
CNAG_00038	alcohol dehydrogenase	50.92	19	19	57	381	41586.5	0.000298536
CNAG_02209	small nuclear ribonucleoprotein	43.68	19	19	80	570	62831.5	0.000280067
CNAG_00509	conserved hypothetical protein	58.24	19	19	61	443	48564.2	0.000274772
CNAG_00447	t-complex protein 1	47.23	19	19	72	523	56460.6	0.000274712
CNAG_00268	acetolactate synthase	38.3	19	19	74	718	78496.8	0.000205662
CNAG_02074	mitochondrial processing peptidase	53.61	19	19	41	526	56983.4	0.000155541
CNAG_05077	glycosyl hydrolase	39.47	19	19	45	679	75877.4	0.000132248
CNAG_02226	conserved hypothetical protein	45.36	19	19	30	474	50608.3	0.000126296
CNAG_01704	serine/threonine protein kinase	26.7	19	19	54	895	99408.2	0.000120397
CNAG_03663	L-lactate dehydrogenase	37.77	19	19	33	593	65577.6	0.000111047
CNAG_01824	transmembrane protein	19.79	19	19	63	1521	163753	8.26528e-05
CNAG_04737	DUF323 domain-containing protein	21.41	19	19	41	1032	115690	7.92776e-05
CNAG_01807	ATP dependent helicase	27.47	19	19	38	1092	119029	6.94396e-05
CNAG_02541	cyclin-dependent protein kinase inhibitor	22.23	19	19	35	1282	138529	5.44786e-05
CNAG_07718	multidomain RhoGEF	15.77	19	19	45	1934	213707	4.64304e-05
CNAG_04726	60s ribosomal protein l20	60.47	18	18	162	172	20312.7	0.00187946
CNAG_01152	40s ribosomal protein s6-b	50.21	18	18	190	237	26725.1	0.00159975
CNAG_02692	nitroreductase family protein	62.38	18	18	90	210	23498.5	0.000855203
CNAG_05847	thioredoxin-disulfide reductase	69.54	18	18	156	371	39868.8	0.000839067
CNAG_04028	RNA binding protein	48.76	18	18	149	363	39425.7	0.000819079
CNAG_01395	ribose-5-phosphate isomerase	81.79	18	18	118	302	31946.8	0.000779689
CNAG_00788	NADH dehydrogenase	37.07	18	18	174	553	61091.2	0.000627871
CNAG_06061	eukaryotic translation initiation factor 3 subunit 6	53.48	18	18	123	460	52238.1	0.000533572
CNAG_04657	short chain dehydrogenase	78.66	18	18	65	253	27244.2	0.000512671
CNAG_00026	aminotransferase	46.74	18	18	104	430	48090.1	0.000482626
CNAG_00834	phosphatidylserine decarboxylase	49.31	18	18	100	436	49271.7	0.000457678
CNAG_00809	ATP-dependent RNA helicase ded1	34.38	18	20	135	637	68138.8	0.000422903
CNAG_06511	conserved hypothetical protein	66.91	18	18	57	272	29447.9	0.000418169
CNAG_02486	translation initiation factor	72.76	18	18	65	323	35712.6	0.000401566
CNAG_06908	pyridoxine biosynthesis protein	54.6	18	18	65	337	34945.1	0.000384884
CNAG_03596	dihydrolipoamide succinyltransferase	37.72	18	18	86	456	49264.4	0.000376339
CNAG_00046	proteasome regulatory subunit 12	73.43	18	18	64	350	38699.9	0.000364887
CNAG_03232	Lactamase_B	60.99	18	18	58	382	42201.2	0.000302978
CNAG_07808	alanine-glyoxylate transaminase	49.48	18	18	55	382	40571.9	0.000287307
CNAG_05976	SnoRNA binding domain containing protein	31.69	18	18	81	568	62099.9	0.000284566
CNAG_06594	oxysterol binding protein	43.14	18	18	56	401	45140.6	0.00027867
CNAG_02366	4-aminobutyrate aminotransferase	56.09	18	18	69	501	54601.4	0.000274826
CNAG_06302	PEP2	60.25	18	18	32	239	27416.2	0.000267176
CNAG_06799	uroporphyrinogen decarboxylase	48.95	18	18	48	380	42124.7	0.00025206
CNAG_00130	CAMK/CAMK1 protein kinase	34.6	18	18	85	708	79010.7	0.00023957
CNAG_04687	stearoyl-CoA 9-desaturase	40.57	18	18	71	594	66295.4	0.000238516
CNAG_03412	cytoplasmic protein	53.54	18	18	50	452	50861.3	0.000220738
CNAG_01375	conserved hypothetical protein	32.16	18	18	77	709	75342.5	0.000216716
CNAG_05366	eukaryotic translation initiation factor 2A	43.49	18	18	61	630	68184.3	0.000193213
CNAG_05105	eukaryotic translation initiation factor 3 subunit 6	39.75	18	18	60	634	71080.5	0.000188846
CNAG_01568	t-complex protein 1	35.66	18	18	52	558	60120.1	0.000185958
CNAG_05115	sarcosine oxidase	53.57	18	18	36	448	48470.8	0.000160351
CNAG_02686	cystathionine beta-lyase	30.17	18	18	66	918	97824.7	0.000143465
CNAG_04230	thiamine biosynthetic bifunctional enzyme	47.67	18	18	32	537	57111.4	0.000118911
CNAG_02799	dihydroxyacetone kinase 1	39.76	18	18	34	591	62024.7	0.000114799
CNAG_00087	conserved hypothetical protein	39.74	18	18	33	682	75045	9.65552e-05
CNAG_01155	glycerol kinase	36.25	18	18	35	753	81477.9	9.27511e-05
CNAG_05600	indigoidine synthase A family protein	35.64	18	18	30	707	74712.3	8.46736e-05
CNAG_07524	AMP deaminase	24.28	18	18	40	1013	114784	7.87946e-05
CNAG_03940	elongator complex protein 2	35.79	18	18	30	799	86116.6	7.49239e-05
CNAG_03325	ChAPs family protein	33.88	18	18	25	673	75742.2	7.41261e-05
CNAG_06441	isoleucyl-tRNA synthetase	21.64	18	18	36	1026	114790	7.00166e-05
CNAG_05195	ubiquitin fusion degradation protein-2	22.57	18	18	35	1143	128856	6.11038e-05
CNAG_02437	ribosomal RNA processing protein RRP5	14.77	18	18	33	1483	163089	4.44037e-05
CNAG_07855	midasin	5.34	18	18	28	4891	544554	1.14237e-05
CNAG_04445	40S ribosomal protein S7	61.31	17	17	359	199	22447	0.00359988
CNAG_02285	nucleoside-diphosphate kinase	88.16	17	20	244	152	16922.6	0.00320326
CNAG_03577	L10e protein	62.5	17	20	441	312	33424.4	0.00282053
CNAG_06447	60s ribosomal protein l17	70.88	17	17	244	182	20499.6	0.00267525
CNAG_02144	60s ribosomal protein l1-a	53.54	17	18	277	226	25520.1	0.00244578
CNAG_02234	60S ribosomal protein L6	60.43	17	18	258	235	25435.6	0.00219078
CNAG_06113	conserved hypothetical protein	58.84	17	18	353	345	36604.7	0.00204175
CNAG_05909	electron transporter	52.04	17	18	298	319	34991.8	0.00186411
CNAG_03251	ARF small monomeric GTPase	72.53	17	18	170	182	20592.7	0.0018639
CNAG_06764	short-chain dehydrogenase	62.67	17	17	179	292	31095	0.00122325
CNAG_00165	5'-methylthioadenosine phosphorylase	62.84	17	17	160	331	36712.2	0.00096458
CNAG_06168	formaldehyde dehydrogenase	65.01	17	17	145	383	40600.5	0.000755467
CNAG_07765	bli-3 protein	69.7	17	17	60	198	21963.6	0.000604689
CNAG_07676	ATP-dependent RNA helicase DBP2-A	38.67	17	18	135	450	48740.5	0.000598642
CNAG_05229	stomatin family protein	38.3	17	17	107	376	40204.8	0.000567861
CNAG_00409	conserved hypothetical protein	85.27	17	17	65	319	35278.5	0.000406601
CNAG_00121	glycerol-3-phosphate dehydrogenase-2	56.98	17	17	70	344	37802.1	0.000406056
CNAG_01111	eukaryotic translation initiation factor 3 subunit 11	64.37	17	17	47	247	27842.9	0.000379706
CNAG_04749	conserved hypothetical protein	65.87	17	17	48	293	32752.3	0.000326904
CNAG_04951	phospho-2-dehydro-3-deoxyheptonate aldolase	50.8	17	18	56	376	40325.1	0.000297198
CNAG_06446	mitochondrial splicing suppressor	46.86	17	17	79	542	60784.7	0.000290853
CNAG_02444	UPF0103 protein	69.94	17	17	50	346	38272.4	0.000288363
CNAG_03812	histidinol-phosphate transaminase	60.49	17	17	58	410	43999.7	0.000282287
CNAG_06759	dehydrogenase	56.32	17	18	47	364	40079.9	0.000257657
CNAG_06361	endopeptidase	45.63	17	17	54	423	47657.7	0.000254741
CNAG_01627	amino oxidase	56.06	17	17	48	462	48527.9	0.000207322
CNAG_05218	adenylyl cyclase-associated protein	44.09	17	17	50	499	52385.5	0.000199947
CNAG_06600	vesicular-fusion protein sec18	33.46	17	18	66	819	88894.3	0.000160807
CNAG_00413	nuclear protein	39.09	17	17	54	678	74044.2	0.000158932
CNAG_01732	NPL4	33.48	17	17	41	696	75236.8	0.000117549
CNAG_06009	cyclohydrolase	35.84	17	17	32	558	60426.6	0.000114436
CNAG_06433	AMP binding protein	38.47	17	17	30	577	63670.5	0.000103751
CNAG_05661	chromatin binding protein	38.61	17	17	28	588	65536	9.50226e-05
CNAG_01186	gp165	33.6	17	17	33	759	84402.1	8.67598e-05
CNAG_06472	nucleolar protein 4	25.35	17	17	42	994	109389	8.43158e-05
CNAG_00641	transcription elongation factor SPT5	20.85	17	17	41	1151	123897	7.10812e-05
CNAG_00044	translation elongation factor 2	22.78	17	17	39	1115	123492	6.97969e-05
CNAG_04631	ribitol kinase	37.2	17	17	21	621	67866.4	6.74798e-05
CNAG_00696	alpha-mannosidase	21.34	17	17	39	1167	130465	6.66868e-05
CNAG_00730	ATP-binding cassette transporter	15.81	17	17	40	1543	172527	5.17297e-05
CNAG_03761	mRNA 3'-end-processing protein RNA14	28.71	17	17	27	1066	116918	5.0542e-05
CNAG_01298	hydrolase	16.58	17	17	25	1610	176682	3.09856e-05
CNAG_05894	motor	5.57	17	17	23	4629	523644	9.91486e-06
CNAG_00034	60s ribosomal protein l9	67.02	16	16	385	191	21184.8	0.00402229
CNAG_05068	GTP-binding protein ypt1	76.1	16	18	234	205	22613.7	0.00227776
CNAG_02331	40S ribosomal protein S9	52.33	16	16	161	193	22237.8	0.00166462
CNAG_01990	40s ribosomal protein s5-1	78.05	16	17	149	205	22659	0.00145037
CNAG_02315	ubiquinol-cytochrome c reductase iron-sulfur subunit	45.88	16	16	162	279	29749.7	0.00115866
CNAG_03153	sec14 cytosolic factor	66.8	16	19	77	244	28141.6	0.000629719
CNAG_00560	vacuolar ATP synthase subunit e	63.88	16	16	68	227	25907.3	0.000597763
CNAG_01686	ThiJ/PfpI	86.27	16	16	63	233	25565.1	0.000539549
CNAG_00581	endopeptidase	52.28	16	16	117	438	47539.3	0.000533038
CNAG_05059	pyruvate dehydrogenase e1 component beta subunit	41.67	16	16	102	384	41311.4	0.000530048
CNAG_00684	ribulose-phosphate 3-epimerase	69.64	16	16	59	224	24280	0.000525594
CNAG_05028	cysteine synthase	66.31	16	16	78	371	39618	0.000419534
CNAG_06238	conserved hypothetical protein	59.38	16	16	53	256	29829.6	0.000413126
CNAG_02177	serine/threonine protein phosphatase PP2A catalytic subunit	58.82	16	17	57	306	34835.4	0.000371706
CNAG_05097	cytoplasmic protein	62.43	16	16	64	346	37223.9	0.000369105
CNAG_06906	RNA-binding protein sce3	52.39	16	16	89	502	53755.2	0.000353779
CNAG_04531	enoyl-CoA hydratase	49.12	16	16	50	283	30378	0.000352557
CNAG_05475	proteasome subunit alpha type 5	80.66	16	16	41	243	26421	0.000336685
CNAG_01373	septin ring protein	51.24	16	16	44	322	36622	0.000272674
CNAG_03591	RAB GDP-dissociation inhibitor	51.11	16	16	57	452	50281.4	0.000251642
CNAG_05809	ferrochelatase	50.85	16	16	49	413	45221.6	0.000236751
CNAG_06892	preconditioning-inducible gene 1 protein	52.99	16	16	45	385	42706.9	0.000233237
CNAG_02664	D-lactate dehydrogenase	41.53	16	16	60	537	58298.5	0.000222958
CNAG_04401	vesicular-fusion protein	65.28	16	16	32	288	32239.1	0.000221719
CNAG_02139	oxysterol-binding protein family	46.9	16	16	51	484	52575	0.000210267
CNAG_02853	amidophosphoribosyltransferase	38.51	16	16	62	592	64760.2	0.000208985
CNAG_02196	septin	60.26	16	16	38	390	44385	0.000194431
CNAG_03517	mitochondrial NADH dehydrogenase	30.19	16	16	59	689	77370	0.000170875
CNAG_05117	conserved hypothetical protein	46.64	16	16	45	536	59496.2	0.00016753
CNAG_06626	pre-mRNA splicing factor	26.82	16	16	62	783	88298.1	0.000158007
CNAG_01496	phosphoprotein phosphatase	30.36	16	16	43	583	63634.4	0.000147179
CNAG_03882	conserved hypothetical protein	64	16	16	27	375	40303.3	0.000143674
CNAG_01238	ornithine acetyltransferase	43.49	16	16	34	476	50415	0.000142534
CNAG_06381	DUF221 family protein	24.39	16	16	60	861	94598.8	0.000139057
CNAG_05848	rRNA primary transcript binding protein	31.6	16	16	42	655	72997.6	0.000127954
CNAG_00462	oxidoreductase	33.01	16	16	39	615	66962.9	0.000126542
CNAG_05136	ATPase	21.16	16	16	68	1219	135004	0.000111314
CNAG_03624	nucleolar protein	38.57	16	16	35	630	71224	0.00011086
CNAG_01897	bromodomain transcription factor	27.06	16	16	36	765	83821.6	9.39047e-05
CNAG_01266	ATP-dependent protease La	20.84	16	16	51	1089	118865	9.3452e-05
CNAG_02457	importin beta-2 subunit	19.81	16	16	40	924	102295	8.63842e-05
CNAG_06631	myosin heavy chain	36.78	16	16	31	802	88242.6	7.71318e-05
CNAG_06387	ubiquitin-protein ligase	29.55	16	16	29	775	88627.4	7.46694e-05
CNAG_01894	aspartyl-tRNA synthetase 2	31.67	16	16	25	723	80556.1	6.89998e-05
CNAG_01575	ATP-binding cassette transporter	15.22	16	16	41	1590	177029	5.14556e-05
CNAG_05797	5'-3' exoribonuclease 2	14.97	16	16	29	1129	126172	5.12566e-05
CNAG_05270	pseudouridine synthase	21.39	16	16	21	865	96861.5	4.8445e-05
CNAG_02166	DNA-directed RNA polymerase II largest subunit	15.85	16	17	29	1786	196182	3.24013e-05
CNAG_03007	conserved hypothetical protein	91.89	15	16	647	111	12221.5	0.0116313
CNAG_06075	conserved hypothetical protein	80.74	15	15	195	135	14802.6	0.00288235
CNAG_02801	thioredoxin	96.15	15	15	135	104	11451.3	0.00259028
CNAG_02714	elongation factor 1-beta	62.16	15	16	161	222	24280	0.00144717
CNAG_04448	60S ribosomal protein L19	48.97	15	15	133	194	22704.5	0.00136803
CNAG_01170	conserved hypothetical protein	63.64	15	15	95	143	16304.8	0.00132566
CNAG_01204	ATP synthase subunit 5	75.48	15	15	103	208	21890.1	0.000988144
CNAG_02485	ATP synthase gamma chain	57.99	15	15	141	288	30963.3	0.000976951
CNAG_03959	conserved hypothetical protein	62.44	15	15	87	213	23371	0.000815053
CNAG_04584	cytoplasmic protein	53.22	15	15	111	357	37291	0.000620442
CNAG_05935	uridylate kinase	53.07	15	15	85	277	30744.6	0.00061233
CNAG_01870	mitochondrial protein	50.57	15	15	79	265	28532.1	0.000594877
CNAG_03819	sterol 24-C-methyltransferase	54.81	15	15	95	343	38517.5	0.000552682
CNAG_02903	zinc-type alcohol dehydrogenase	45.89	15	15	95	353	37904.1	0.000537026
CNAG_01598	conserved hypothetical protein	61.99	15	15	72	271	31381.3	0.000530163
CNAG_06730	CMGC/GSK protein kinase	48.76	15	15	83	404	45607.6	0.000409961
CNAG_01823	myo-inositol monophosphatase	50.87	15	15	58	287	31430.2	0.000403267
CNAG_02726	cytoplasmic protein	65.25	15	15	60	305	33119.3	0.000392552
CNAG_02751	short-chain dehydrogenase	52.48	15	15	59	303	32536	0.000388558
CNAG_02655	conserved hypothetical protein	52.27	15	15	72	375	40411.6	0.000383131
CNAG_05125	diphosphomevalonate decarboxylase	50.13	15	15	75	395	42826.7	0.000378888
CNAG_06806	ETF1	52.31	15	15	63	346	36179.3	0.000363338
CNAG_06905	cytoplasmic protein	72.47	15	15	47	287	31174.5	0.000326785
CNAG_04001	proteasome subunit alpha type 6	68.36	15	15	41	256	28796.7	0.000319588
CNAG_06079	DNA polymerase processivity factor	52.33	15	15	51	344	38469.1	0.000295841
CNAG_01413	nuclear and cytoplasmic polyadenylated RNA-binding protein pub1	43.78	15	15	63	434	46042.1	0.000289666
CNAG_03900	f-actin capping protein beta subunit	61.09	15	15	41	293	32478.6	0.00027923
CNAG_01138	cytochrome c peroxidase	46.68	15	15	50	377	42088.3	0.000264652
CNAG_03052	PP2Cc protein phosphatase	39.96	15	15	69	523	55362.8	0.000263265
CNAG_01843	elongation factor ts	46.61	15	15	48	369	39442.3	0.000259574
CNAG_03297	histone acetyltransferase type B subunit 2	54.25	15	15	56	435	48519.5	0.000256889
CNAG_05398	phosphoserine transaminase	63.5	15	15	49	411	44569.7	0.000237903
CNAG_05440	pyridoxamine-phosphate oxidase	60.98	15	15	26	246	27959.4	0.000210904
CNAG_02047	conserved hypothetical protein	52.39	15	17	40	397	45128	0.000201055
CNAG_03771	DNA binding protein Ncp1	29.74	15	15	72	733	79296.5	0.000196008
CNAG_05534	pyridoxal reductase	65.17	15	15	31	333	36691.9	0.000185765
CNAG_01740	septin	58.95	15	15	33	380	43757.8	0.000173291
CNAG_03935	endothelin-converting enzyme 1	29.01	15	15	77	903	99886.1	0.000170157
CNAG_04362	ATP-dependent RNA helicase DBP5	37.64	15	15	43	518	56384.6	0.000165647
CNAG_05882	glycosyl transferase	29.77	15	15	41	618	67980.8	0.000132386
CNAG_01003	electron transporter	24.97	15	15	49	741	82167.6	0.000131954
CNAG_00533	import inner membrane translocase subunit TIM50	51.26	15	15	32	515	56775.2	0.000123991
CNAG_07529	threonine deaminase	33.08	15	15	30	517	56706.8	0.000115792
CNAG_04354	exopolyphosphatase	42.23	15	15	29	502	55084.4	0.000115276
CNAG_07846	conserved hypothetical protein	45.72	15	15	31	549	57156.1	0.000112677
CNAG_02818	aminomethyltransferase	38.05	15	15	23	410	44475	0.000111941
CNAG_06545	pim1 protein + RNA transport protein 2	44.24	15	15	30	590	64061.1	0.000101465
CNAG_04580	RNA helicase	26.18	15	15	36	718	77918.7	0.000100052
CNAG_05933	SLY1 protein	37.53	15	15	36	754	79723.8	9.52746e-05
CNAG_06486	conserved hypothetical protein	28.5	15	15	26	579	64885.8	8.96068e-05
CNAG_00960	pre-mRNA splicing factor	15.84	15	15	42	1187	132377	7.06065e-05
CNAG_04326	nad-dependent malic enzyme	34.96	15	15	20	575	63408.1	6.94078e-05
CNAG_02810	pumilio-family RNA binding protein	20.29	15	15	34	981	105454	6.91602e-05
CNAG_00694	pre-mRNA-splicing factor CLF1	25	15	15	24	724	85482.6	6.61483e-05
CNAG_01726	transcriptional elongation regulator	16.25	15	15	34	1034	115771	6.56152e-05
CNAG_04444	small nuclear ribonucleoprotein	21.06	15	15	35	1154	129889	6.05213e-05
CNAG_02265	tRNA binding protein	19.11	15	15	31	1141	126175	5.42153e-05
CNAG_03888	conserved hypothetical protein	19.64	15	15	30	1120	123862	5.34502e-05
CNAG_01235	DNA-directed RNA polymerase II large subunit	16.06	15	15	28	1245	140631	4.48781e-05
CNAG_01398	ATP-dependent RNA helicase DOB1	19.48	15	15	23	1068	119958	4.29737e-05
CNAG_05713	pol II transcription elongation factor	14.32	15	15	25	1292	143888	3.86121e-05
CNAG_02981	Sin3 protein	13.74	15	15	26	1383	151310	3.75143e-05
CNAG_04388	mitochondrial superoxide dismutase Sod2	82.22	14	14	334	225	24887.3	0.00296217
CNAG_00065	ran-specific GTPase-activating protein 1	76.89	14	14	329	238	26007.5	0.00275845
CNAG_03780	prcdna95	70	14	14	133	140	15422.1	0.0018957
CNAG_06095	ribosomal protein L13	52.2	14	14	173	205	23330.8	0.00168399
CNAG_02257	GTP-binding nuclear protein GSP1/Ran	65.4	14	14	137	211	23867.3	0.00129564
CNAG_03198	40S ribosomal protein S8	57.21	14	14	120	208	23803.2	0.00115124
CNAG_03944	chaperone regulator	45.16	14	14	143	403	44157.1	0.000708072
CNAG_01400	3-deoxy-7-phosphoheptulonate synthase	36.73	14	15	115	392	42007.6	0.000585407
CNAG_05269	proteasome subunit alpha type 3	51.17	14	14	71	256	27680.4	0.000553432
CNAG_02084	farnesyl pyrophosphate synthetase	44.23	14	14	90	355	40846.5	0.000505895
CNAG_04757	mitochondrial protein	54.75	14	14	69	316	34713.3	0.000435721
CNAG_02546	transferase	47.71	14	14	46	218	24553.1	0.000421063
CNAG_05694	CMGC/CK2 protein kinase	47.34	14	14	70	338	39523	0.000413264
CNAG_04848	mRNA binding protein	52.19	14	14	56	274	32406.7	0.000407834
CNAG_02337	uracil phosphoribosyltransferase 1	80	14	14	47	230	25377.5	0.000407771
CNAG_01833	cap binding protein	52.51	14	14	54	299	33093.1	0.000360387
CNAG_01957	endopeptidase	56.43	14	14	49	280	30749.7	0.000349208
CNAG_03974	conserved hypothetical protein	54.37	14	14	49	309	34226.7	0.000316434
CNAG_03721	26s proteasome non-ATPase regulatory subunit 8	68.88	14	14	44	286	31512.9	0.000306996
CNAG_01745	sn-glycerol-3-phosphate dehydrogenase NAD	37.4	14	14	56	393	41986.5	0.000284342
CNAG_01185	hsp70-like protein	50.66	14	14	49	379	41542.8	0.00025799
CNAG_05730	acyl-protein thioesterase-1	90.76	14	14	30	238	26477.5	0.00025153
CNAG_05827	tRNA binding protein	60.88	14	14	47	386	41316.2	0.000242972
CNAG_02222	phosphopantothenate-cysteine ligase	51.77	14	14	43	367	40989.6	0.000233802
CNAG_06625	Shp1p	36.36	14	14	52	462	48447.9	0.000224599
CNAG_05314	ARF GTPase activator	45.49	14	14	53	477	50001.5	0.000221719
CNAG_04195	O-methyltransferase	52.48	14	14	30	303	33427.1	0.000197572
CNAG_04010	GTP cyclohydrolase I	43.45	14	14	42	435	47183.3	0.000192666
CNAG_06645	methylenetetrahydrofolate dehydrogenase	52.19	14	14	32	366	40084.1	0.000174468
CNAG_00461	endoplasmic reticulum protein	39.14	14	14	48	557	62544.7	0.000171962
CNAG_03039	SNARE binding protein	41.24	14	14	37	434	46402.6	0.000170121
CNAG_03109	ubiquitin carboxyl-terminal hydrolase 6	37.6	14	14	41	484	53751.1	0.000169038
CNAG_04048	53 kda brg1-associated factor b	44.12	14	14	39	476	52698.3	0.000163495
CNAG_04196	actin binding protein	38.46	14	14	31	390	44227.8	0.000158615
CNAG_04215	sulfate adenylyltransferase	37.01	14	14	45	581	64514.7	0.000154555
CNAG_00108	RuvB-like helicase 1	38.84	14	14	33	484	52432	0.000136055
CNAG_04800	phenylalanine-tRNA ligase	33.92	14	14	34	510	57607.6	0.000133032
CNAG_03396	NAD+ diphosphatase	46.2	14	15	31	474	51617.4	0.000130506
CNAG_06353	pseudouridylate synthase	41.93	14	14	35	539	61015.4	0.000129576
CNAG_01854	heparinase II/III family protein	23.83	14	14	54	835	90038.1	0.000129049
CNAG_05113	aldehyde dehydrogenase	43.05	14	16	25	511	55154.1	9.76259e-05
CNAG_05120	nicotinate phosphoribosyltransferase	47.68	14	14	22	453	50911.1	9.69104e-05
CNAG_04954	conserved hypothetical protein	18.4	14	14	52	1234	130877	8.40881e-05
CNAG_02895	dynamin GTPase	21.76	14	14	23	933	103431	4.91918e-05
CNAG_00940	mitotic control protein dis3	22.26	14	15	21	1002	113205	4.18213e-05
CNAG_01189	RNA polymerase I largest subunit	12.91	14	15	29	1727	192038	3.35083e-05
CNAG_02547	conserved hypothetical protein	9.78	14	14	29	2034	223673	2.84507e-05
CNAG_01722	vacuolar protein sorting-associated protein vps13	6.41	14	14	22	3134	349113	1.40078e-05
CNAG_06576	allergen	80.77	13	13	387	234	25844.3	0.00330021
CNAG_04883	ribosomal protein S18	66.45	13	13	141	155	17879.7	0.00181524
CNAG_06220	allergen	83.75	13	13	186	240	26886.6	0.00154649
CNAG_04652	enoyl reductase	50	13	14	100	360	38815.5	0.000554298
CNAG_05131	conserved hypothetical protein	52.86	13	13	52	227	25412	0.000457113
CNAG_04577	nucleoside-diphosphate kinase	52.02	13	16	51	223	24199.6	0.000456364
CNAG_03226	succinate dehydrogenase iron-sulfur subunit	37.86	13	13	62	280	31640.7	0.000441855
CNAG_00978	NADH dehydrogenase	50.36	13	13	83	411	45470.9	0.000402979
CNAG_00315	HHE domain-containing protein	59.82	13	13	45	224	25239.5	0.000400877
CNAG_02377	aldehyde dehydrogenase	51.58	13	13	91	475	51594	0.000382291
CNAG_00054	DUF1264 domain-containing protein	54.89	13	13	43	235	26999.6	0.000365129
CNAG_06012	NADH-cytochrome b5 reductase	53.06	13	13	52	294	32255.4	0.000352941
CNAG_03320	mannose-1-phosphate guanylyltransferase	42.04	13	13	70	402	43731.7	0.000347471
CNAG_00265	isopentenyl-diphosphate delta-isomerase	48.68	13	13	41	265	29932.1	0.000308734
CNAG_01148	peptidyl prolyl cis-trans isomerase	34.65	13	14	58	381	41708.6	0.000303773
CNAG_03084	endoribonuclease L-PSP	86.49	13	13	21	148	16783.7	0.000283142
CNAG_05144	carbonic anhydrase 2	58.16	13	13	32	239	26600.2	0.000267176
CNAG_05878	p41-Arc	45.28	13	13	54	413	43890.4	0.000260909
CNAG_03463	conserved hypothetical protein	29.84	13	13	89	687	74307.8	0.000258511
CNAG_02344	uracil phosphoribosyltransferase	64.32	13	13	25	213	23212.9	0.000234211
CNAG_04308	short chain 3-hydroxyacyl-CoA dehydrogenase	44.07	13	13	38	329	35517.9	0.00023048
CNAG_04272	CAMK/CAMK1 protein kinase	43.98	13	13	41	382	42573.8	0.000214174
CNAG_00602	eukaryotic translation initiation factor 3 subunit 2	50.44	13	13	36	341	37999.5	0.000210666
CNAG_01615	aldo-keto reductase	56.46	13	13	28	271	30211.5	0.000206174
CNAG_02717	aryl-alcohol dehydrogenase	38.87	13	14	36	355	40377	0.000202358
CNAG_04112	oxidoreductase	57.29	13	13	29	288	32511.9	0.000200933
CNAG_04906	ATPase	42.96	13	14	38	405	45237	0.00018723
CNAG_00713	ATPase	44.37	13	13	36	444	49976.7	0.000161795
CNAG_01584	hydrolase	49.53	13	13	25	317	35188.1	0.000157372
CNAG_00345	porphobilinogen synthase	41.14	13	13	25	333	35976.4	0.00014981
CNAG_05226	conserved hypothetical protein	38.95	13	13	28	380	41828.8	0.000147035
CNAG_01547	WD-repeat protein	26.24	13	13	42	606	63787.3	0.0001383
CNAG_05664	branched-chain-amino-acid transaminase	30.85	13	13	26	389	42747	0.000133374
CNAG_03459	t-complex protein 1	35.33	13	13	34	535	57273.1	0.000126815
CNAG_04351	methylmalonate-semialdehyde dehydrogenase	33.94	13	13	34	545	58255.6	0.000124488
CNAG_04938	conserved hypothetical protein	46.37	13	13	23	386	43188	0.000118901
CNAG_03176	endoplasmic oxidoreductin 1	28.14	13	13	33	558	61191.6	0.000118012
CNAG_01485	D-lactate dehydrogenase cytochrome oxidoreductase protein	29.38	13	13	31	565	60776.3	0.000109486
CNAG_04647	glutathione synthase	30.62	13	13	26	516	56793.5	0.000100547
CNAG_06301	AGC/AKT protein kinase	29.83	13	13	41	818	89019.3	0.000100018
CNAG_04265	conserved hypothetical protein	26.26	13	13	27	575	64447.9	9.37005e-05
CNAG_05084	phospholipase A-2-activating protein	24.82	13	13	39	842	89960.5	9.2427e-05
CNAG_00735	succinate-semialdehyde dehydrogenase	32.68	13	13	25	563	59928.4	8.8609e-05
CNAG_03349	pre-mRNA splicing factor	40.98	13	13	27	615	68884.1	8.76062e-05
CNAG_07554	capsular associated protein	20.47	13	13	26	640	73107.2	8.10661e-05
CNAG_06294	DUF1338 domain-containing protein	32.46	13	13	18	456	51237.8	7.87687e-05
CNAG_04460	RNA polymerase II transcription factor	38.79	13	13	19	513	55057.4	7.39065e-05
CNAG_05734	conserved hypothetical protein	18.38	13	13	41	1219	132610	6.7116e-05
CNAG_03675	conserved hypothetical protein	26.45	13	13	23	688	76005.2	6.67092e-05
CNAG_07800	rop	24.47	13	13	20	760	85157	5.25125e-05
CNAG_07371	snoRNA binding protein	16.61	13	13	31	1216	137013	5.08715e-05
CNAG_04538	autophagy APG7	26.69	13	13	17	667	73078.5	5.08592e-05
CNAG_06277	RRP12-like protein	13.36	13	13	33	1325	143965	4.96986e-05
CNAG_07741	cytoplasmic protein	29.96	13	13	16	671	75103	4.75821e-05
CNAG_06508	glucan synthase	10.39	13	13	32	1799	204372	3.54948e-05
CNAG_04151	oxysterol-binding protein	19.06	13	13	21	1238	136555	3.38489e-05
CNAG_00716	electron carrier	77.48	12	12	562	111	11866.4	0.0101032
CNAG_03143	conserved hypothetical protein	83.13	12	12	257	83	8723.32	0.00617876
CNAG_01951	40S ribosomal protein S22	70.77	12	12	377	130	14456	0.00578688
CNAG_01428	initiation factor 5a	53.16	12	12	347	158	17296.5	0.00438247
CNAG_03000	ribosomal protein S19	62.11	12	12	280	161	18102.1	0.00347039
CNAG_03058	Hmp1 protein	93.86	12	12	148	114	11752.7	0.00259062
CNAG_02330	60s ribosomal protein l21-a	60	12	13	151	160	18523.6	0.00188323
CNAG_02991	cofilin	73.19	12	12	123	138	15796	0.00177857
CNAG_01976	60s ribosomal protein l23	48.55	12	12	122	138	14664.3	0.00176411
CNAG_00672	ribosomal protein S11	62.75	12	12	109	153	17545.5	0.00142161
CNAG_04799	ribosomal protein L14	71.94	12	12	87	139	15458.1	0.00124897
CNAG_01486	60S ribosomal protein L15b	42.79	12	12	107	201	23644.4	0.00106227
CNAG_06919	methyltransferase	42.99	12	12	167	314	32711.2	0.00106129
CNAG_07487	structural molecule	62.43	12	12	74	173	18866.6	0.000853555
CNAG_01958	het-c2 protein	64.36	12	12	86	202	22597.1	0.000849558
CNAG_04219	lactoylglutathione lyase	74.7	12	12	61	166	18910.2	0.000733277
CNAG_03705	conserved hypothetical protein	59.43	12	12	88	244	25412	0.000719679
CNAG_01586	ATP synthase	51.48	12	12	80	237	25566.3	0.000673578
CNAG_00280	mitochondrial Mrb1	42.32	12	12	90	267	28820	0.000672632
CNAG_00543	conserved hypothetical protein	62.5	12	12	72	216	23730.9	0.000665158
CNAG_05509	imidazoleglycerol-phosphate dehydratase	64.36	12	12	55	202	21962	0.000543322
CNAG_03144	protein-methionine-S-oxide reductase	86.46	12	12	48	192	21317.7	0.000498869
CNAG_04307	uricase	53.11	12	12	75	305	33215.9	0.00049069
CNAG_06489	adenosine kinase	53.35	12	12	84	358	37239.3	0.000468212
CNAG_04628	eukaryotic translation initiation factor 6	55.92	12	12	47	245	26388.8	0.000382805
CNAG_07177	NADH-ubiquinone oxidoreductase kDa subunit	55.97	12	12	51	268	30643.8	0.000379736
CNAG_01923	arsenical pump-driving ATPase	39.39	12	12	60	330	36823.2	0.000362814
CNAG_01168	centromere/microtubule binding protein cbf5	36.18	12	12	90	503	56516.1	0.000357043
CNAG_03677	conserved hypothetical protein	67.19	12	12	45	253	27034.5	0.000354926
CNAG_02503	glutathione peroxidase	43.78	12	12	32	185	20224.1	0.000345163
CNAG_00921	glutathione transferase	59.44	12	12	43	249	27822.7	0.0003446
CNAG_03941	20S proteasome subunit	58.33	12	12	43	252	27182.2	0.000340498
CNAG_03948	cytoplasmic protein	55.4	12	12	60	361	36902.6	0.000331658
CNAG_00260	transformer-2-beta isoform 3	40.07	12	12	47	307	35571.7	0.000305496
CNAG_03904	endopeptidase	39.86	12	13	56	414	46835.5	0.000269919
CNAG_06630	import inner membrane translocase subunit tim44	28.41	12	12	61	454	51107.1	0.000268114
CNAG_06106	chaperone regulator	35.92	12	12	41	348	37001.7	0.000235099
CNAG_06077	nucleoporin GLE2	48.09	12	12	39	366	40270.3	0.000212633
CNAG_03922	CIP1 protein	59.12	12	12	30	296	32115.8	0.000202244
CNAG_01169	aminopeptidase	30.21	12	12	48	523	58124.9	0.000183141
CNAG_00648	esterase/lipase	43.24	12	12	28	340	37232.2	0.000164333
CNAG_07510	farnesyl-diphosphate farnesyltransferase	24.49	12	12	32	494	56193.9	0.000129261
CNAG_04605	C-3 sterol dehydrogenase	35.81	12	12	28	444	48888	0.000125841
CNAG_00247	saccharopine dehydrogenase	20.17	12	13	56	917	99502.2	0.000121861
CNAG_06566	DUF89 domain-containing protein	31.09	12	13	29	476	53828.3	0.000121573
CNAG_01018	eukaryotic translation initiation factor 2 gamma	33.19	12	12	28	473	50373.4	0.000118125
CNAG_04990	glutamate-5-semialdehyde dehydrogenase	31.96	12	12	27	460	48518.4	0.000117126
CNAG_06359	hydrolase	42.62	12	12	21	359	39946.7	0.000116727
CNAG_07838	cytoplasmic protein	41.31	12	12	25	443	48589	0.000112611
CNAG_02672	RNA binding protein	30.8	12	12	27	565	62928.2	9.53589e-05
CNAG_06318	conserved hypothetical protein	34.98	12	12	23	486	52385.9	9.4436e-05
CNAG_06431	acyl-CoA oxidase	40.79	12	12	18	429	47311.2	8.37262e-05
CNAG_03603	ATP-dependent RNA helicase HAS1	32.54	12	12	22	544	60291.4	8.06993e-05
CNAG_02153	general transcriptional repressor	30.32	12	12	21	564	62384.2	7.42996e-05
CNAG_01711	glycerol-3-phosphate O-acyltransferase	24.31	12	12	27	757	83536.1	7.11728e-05
CNAG_02110	N-terminal acetyltransferase	17.7	12	12	31	887	99082.4	6.97404e-05
CNAG_07878	nucleolar complex protein 2	19.03	12	12	26	746	84025.1	6.95474e-05
CNAG_04694	periodic tryptophan protein 1	28.64	12	12	20	583	63803.5	6.84554e-05
CNAG_05355	ubiquitin-protein ligase	18.74	12	12	27	827	92128.8	6.51485e-05
CNAG_00093	conserved hypothetical protein	27.68	12	12	25	766	83696.5	6.51264e-05
CNAG_00308	gly-X carboxypeptidase	35.6	12	13	18	573	63234.7	6.26851e-05
CNAG_02134	Smarcc1 protein	24.48	12	12	20	678	73620.1	5.88635e-05
CNAG_02407	phospholipase D	15.74	12	12	23	813	93794.6	5.64525e-05
CNAG_03553	conserved hypothetical protein	16.26	12	13	32	1187	127232	5.37954e-05
CNAG_03726	conserved hypothetical protein	19.64	12	12	22	881	97432.7	4.98302e-05
CNAG_05721	peroxisomal hydratase-dehydrogenase-epimerase	21.83	12	12	20	907	97405.3	4.40016e-05
CNAG_02977	metal resistance protein ycf1	12.94	12	12	29	1561	172087	3.70716e-05
CNAG_01167	chromosome associated protein	12.56	12	12	17	1202	138146	2.82222e-05
CNAG_04131	translation repressor	15.78	12	14	17	1255	139468	2.70303e-05
CNAG_00906	nucleolar protein	9.22	12	12	15	1941	216020	1.5421e-05
CNAG_07377	histone acetyltransferase	4.5	12	12	17	3624	409949	9.36067e-06
CNAG_06811	RPL22	76.19	11	11	133	126	14167.3	0.00210633
CNAG_03053	ribosomal protein L23a	59.09	11	11	101	154	17252.2	0.00130872
CNAG_03682	macrolide-binding protein FKBP12	68.66	11	11	66	134	14652.8	0.000982846
CNAG_02202	adenylyl-sulfate kinase	62.56	11	11	98	203	22237.3	0.000963332
CNAG_01991	cytochrome c oxidase subunit V	54.49	11	11	80	167	18306.9	0.000955916
CNAG_05437	nascent polypeptide-associated complex subunit beta	57.14	11	11	83	175	18645	0.000946425
CNAG_04021	60S ribosomal protein L26	55.64	11	11	47	133	14985.4	0.000705168
CNAG_00808	myosin regulatory light chain cdc4	84.4	11	11	47	141	15583.4	0.000665158
CNAG_03853	small COPII coat GTPase SAR1	78.31	11	11	54	189	21381.7	0.000570136
CNAG_01813	mannose-1-phosphate guanylyltransferase	56.97	11	11	90	323	35525.8	0.000556014
CNAG_05626	h-sco1	36.01	11	11	77	286	31768.1	0.000537243
CNAG_06122	glycerol-1-phosphatase	57.81	11	11	62	237	25514.1	0.000522023
CNAG_02575	RAB small monomeric GTPase	69.9	11	11	50	206	23277.3	0.000484338
CNAG_04840	SMB	48.75	11	11	38	160	16497.4	0.000473925
CNAG_04698	cytoplasmic protein	62.5	11	11	34	152	17862.3	0.000446356
CNAG_01839	transcriptional elongation regulator	69.1	11	11	36	178	19590	0.000403579
CNAG_03249	conserved hypothetical protein	49.5	11	11	38	200	21505.6	0.00037914
CNAG_01796	conserved hypothetical protein	49.2	11	11	59	313	33128.3	0.000376144
CNAG_01060	conserved hypothetical protein	45	11	11	49	260	30484.8	0.00037607
CNAG_04071	proteasome subunit alpha type 1	56.19	11	11	49	299	32485	0.000327018
CNAG_00662	dienelactone hydrolase family protein	54.55	11	11	45	275	30076.1	0.000326532
CNAG_04136	CIG2	35.11	11	11	60	393	42325.3	0.000304653
CNAG_04716	KH domain-containing protein	34.01	11	11	60	397	41509.9	0.000301583
CNAG_00385	proteasome subunit beta type 3	61.43	11	11	30	210	23208.8	0.000285068
CNAG_03509	pyruvate dehydrogenase protein X component	57.81	11	11	43	301	32664.2	0.000285068
CNAG_07669	sorting nexin-3	33.88	11	11	35	245	28209.5	0.000285068
CNAG_00697	UDP-glucose epimerase	37.27	11	11	51	373	40618.4	0.00027284
CNAG_06067	conserved hypothetical protein	53.64	11	11	44	330	36364.2	0.000266063
CNAG_07719	endopeptidase	35.45	11	12	56	426	46860.7	0.000262316
CNAG_01211	conserved hypothetical protein	52.79	11	11	37	305	32881.9	0.000242074
CNAG_04934	conserved hypothetical protein	41.67	11	11	34	288	31310	0.000235577
CNAG_04194	protein transport protein SEC13	54.82	11	12	39	332	35978.2	0.000234408
CNAG_07590	H+ ATPase C subunit	32.07	11	11	41	396	44564.8	0.000206602
CNAG_06153	26S protease regulatory subunit	32.9	11	11	47	465	51873.8	0.000201693
CNAG_04690	mitochondrial protein	65.35	11	11	21	228	24525.4	0.000183794
CNAG_00012	conserved hypothetical protein	56.99	11	13	33	386	42998.9	0.000170598
CNAG_07352	conserved hypothetical protein	40.48	11	11	25	294	32499.2	0.000169683
CNAG_06421	acetolactate synthase	36.97	11	11	30	357	38926.3	0.000167687
CNAG_01182	cytoplasmic protein	47.95	11	11	30	365	37905.8	0.000164012
CNAG_04976	zuotin	33.99	11	11	37	459	51419.7	0.000160855
CNAG_05599	conserved hypothetical protein	43.62	11	11	26	337	37888.5	0.000153954
CNAG_03542	arginase	37.5	11	11	29	384	41439.4	0.0001507
CNAG_04770	nucleolar essential protein 1	44.82	11	11	24	328	35678.1	0.00014601
CNAG_04709	conserved hypothetical protein	36.8	11	11	26	356	39938.5	0.000145737
CNAG_05365	ribose-phosphate pyrophosphokinase	38.1	11	11	25	357	38776.4	0.000139739
CNAG_03993	EB1 domain-containing protein	41.44	11	11	18	263	29108.8	0.000136572
CNAG_01860	ornithine cyclodeaminase	41.1	11	11	22	365	38483.1	0.000120275
CNAG_03106	conserved hypothetical protein	34.29	11	11	23	385	43386.2	0.00011921
CNAG_00678	urease accessory protein ureG	43.27	11	11	18	312	33626.4	0.000115124
CNAG_04347	aspartate kinase	30.08	11	12	34	615	66025	0.000110319
CNAG_05383	conserved hypothetical protein	43.04	11	11	21	381	43094.8	0.000109987
CNAG_05652	cytoplasmic protein	32.73	11	11	26	498	55848.3	0.000104181
CNAG_05240	conserved hypothetical protein	30.67	11	11	30	600	66891.2	9.97737e-05
CNAG_01157	conserved hypothetical protein	30.78	11	11	24	497	56314.1	9.63609e-05
CNAG_00970	phosphatidate cytidylyltransferase	24.03	11	11	29	645	71409.5	8.9719e-05
CNAG_05485	tRNA methyltransferase complex subunit Cpd1	39.35	11	11	19	432	48080.8	8.77639e-05
CNAG_02078	hydrolase	49.39	11	11	18	411	44248.7	8.7393e-05
CNAG_01314	vacuolar protein	21.4	11	11	26	598	67288.5	8.67598e-05
CNAG_03829	L-carnitine dehydratase/bile acid-inducible protein F	41.7	11	11	20	470	51458.2	8.49138e-05
CNAG_04364	oligosaccharyl transferase stt3 subunit	22.78	11	11	34	799	88278	8.49138e-05
CNAG_03864	conserved hypothetical protein	42.37	11	11	20	472	49767.8	8.4554e-05
CNAG_01794	2-hydroxyacid dehydrogenase	56.42	11	11	14	335	36370.6	8.3393e-05
CNAG_00556	CK1/CK1/CK1-G protein kinase	25.26	11	11	18	483	53746.5	7.43655e-05
CNAG_01614	ubiquitin thiolesterase/zinc ion binding	26.51	11	11	20	562	63246.7	7.10133e-05
CNAG_00086	tRNA (guanine-N2-)-methyltransferase	26.13	11	11	23	666	73518.5	6.89128e-05
CNAG_06468	nucleolar GTP-binding protein 1	18.02	11	11	23	666	75973.1	6.89128e-05
CNAG_05619	TPR repeat protein	34.52	11	11	14	423	47359.7	6.60441e-05
CNAG_01439	U4/U6 small nuclear ribonucleoprotein Prp4	37.57	11	11	16	511	56451.9	6.24806e-05
CNAG_00551	polynucleotide adenylyltransferase	26.09	11	11	20	644	71236.4	6.19713e-05
CNAG_07625	plasma membrane protein	25.44	11	11	24	794	87473.3	6.03166e-05
CNAG_05243	xylulokinase	27.04	11	11	18	614	67712.3	5.84992e-05
CNAG_01108	allantoicase	19.07	11	11	22	813	87589.2	5.39981e-05
CNAG_05745	cytoplasmic protein	18.45	11	11	28	1133	119668	4.93145e-05
CNAG_03975	eukaryotic ribosome biogenesis protein 1	21.59	11	11	20	829	93192.1	4.81417e-05
CNAG_01561	WD domain-containing protein	25.78	11	11	17	733	79903.2	4.62798e-05
CNAG_06813	CAP1	21.06	11	11	14	641	74162.8	4.35829e-05
CNAG_07747	acyl-coenzyme A oxidase I	20.79	11	11	15	707	78649.1	4.23368e-05
CNAG_02816	nucleoporin-interacting protein NIC96	16.5	11	11	19	903	100660	4.19867e-05
CNAG_06379	nucleolar protein	13.93	11	14	22	1070	118316	4.10284e-05
CNAG_03987	eRFS	20.06	11	11	19	927	99896.4	4.08997e-05
CNAG_01146	pre-rRNA processing protein Utp22	12.11	11	11	24	1239	137484	3.86533e-05
CNAG_01837	vacuolar protein sorting-associated protein VPS35	15.78	11	11	18	938	105014	3.82927e-05
CNAG_02262	ATP-binding cassette transporter	10.98	11	12	25	1630	180238	3.06054e-05
CNAG_06279	nuclear localization sequence binding protein	15.01	11	11	15	986	107753	3.03571e-05
CNAG_03565	hydrogen-exporting ATPase	13.73	11	11	16	1078	117943	2.96174e-05
CNAG_04973	conserved hypothetical protein	16.37	11	11	14	1026	112712	2.72287e-05
CNAG_00520	conserved hypothetical protein	12.25	11	11	20	1641	166508	2.43202e-05
CNAG_00796	multidrug resistance protein 1	12.29	11	11	17	1408	152145	2.40931e-05
CNAG_02175	exonuclease II Exo2	8.63	11	11	14	1448	164436	1.92933e-05
CNAG_04370	U3 small nucleolar RNA-associated protein 10	7.08	11	11	19	2021	221521	1.876e-05
CNAG_01019	Cu/Zn superoxide dismutase	83.12	10	10	289	154	16148	0.00374475
CNAG_05762	ribosomal protein P2	83.78	10	10	181	111	11074.3	0.00325388
CNAG_03892	hsp10-like protein	88.57	10	11	152	105	11250	0.00288869
CNAG_07839	60s ribosomal protein l11	45.71	10	10	173	175	19781.9	0.00197267
CNAG_03142	conserved hypothetical protein	60.58	10	10	90	137	15211.5	0.0013109
CNAG_04068	60s ribosomal protein	53.21	10	10	90	156	16632	0.00115124
CNAG_09012	cytochrome oxidase subunit II	37.05	10	10	138	251	28143.1	0.00109711
CNAG_02338	DNA-binding protein hexbp	80.6	10	10	97	201	19636.7	0.00096299
CNAG_02817	rab/GTPase	67.3	10	13	84	211	23472.6	0.000794407
CNAG_04903	conserved hypothetical protein	43.5	10	11	65	177	20652.3	0.000732801
CNAG_05886	ubiquitin conjugating enzyme MmsB	74.17	10	10	55	151	16901.1	0.000726828
CNAG_06287	glutathione peroxidase	75.5	10	10	50	151	16888.3	0.000660753
CNAG_04985	nascent polypeptide-associated complex subunit alpha	71.58	10	10	61	190	20203.6	0.000640652
CNAG_04625	serine-type endopeptidase	27.77	10	13	148	515	53665.2	0.000573457
CNAG_05197	NADH-ubiquinone oxidoreductase subunit	72.26	10	10	44	155	17610	0.000566457
CNAG_02367	GTPase	56.34	10	10	58	213	23205	0.000543369
CNAG_01035	proteasome subunit alpha type-7	47.75	10	12	72	289	31416.7	0.000497142
CNAG_00287	cytoplasmic protein	30.77	10	10	83	338	35936.1	0.000490013
CNAG_02917	YHM1	40.07	10	10	59	302	31989.2	0.000389844
CNAG_04948	tubulin beta chain	36.97	10	12	86	449	49487.3	0.000382207
CNAG_01892	conserved hypothetical protein	55.06	10	10	60	336	34921.6	0.000356335
CNAG_01416	DUF431 domain-containing protein	72.02	10	10	38	218	24364.9	0.000347835
CNAG_01031	conserved hypothetical protein	43.44	10	10	62	389	41164	0.000318045
CNAG_03673	serine/threonine-protein phosphatase PP-Z	25.05	10	10	68	507	54793.1	0.000267638
CNAG_00929	conserved hypothetical protein	61.46	10	10	22	192	21236.1	0.000228648
CNAG_05023	maltose O-acetyltransferase	60.56	10	10	24	213	23282	0.000224842
CNAG_04236	acid phosphatase	50	10	10	27	248	28162.2	0.000217249
CNAG_02267	spindle assembly checkpoint protein SLDB	40.18	10	10	36	341	37024	0.000210666
CNAG_03395	NifU-like protein c	38.61	10	10	31	303	33085.6	0.000204157
CNAG_07547	conserved hypothetical protein	39.46	10	10	24	261	28674.7	0.000183492
CNAG_00485	conserved hypothetical protein	35.24	10	10	32	349	39201.8	0.000182966
CNAG_03961	conserved hypothetical protein	45.63	10	10	23	252	27077.4	0.000182127
CNAG_05925	septin ring protein	34.49	10	10	40	461	52775.4	0.000173143
CNAG_01733	nuclear matrix protein NMP200	27.36	10	10	42	508	54347.2	0.00016498
CNAG_04822	deoxyhypusine synthase	43.22	10	10	29	354	38913.2	0.000163471
CNAG_03702	tubulin-folding cofactor B	56.9	10	10	19	239	26146.2	0.000158636
CNAG_02473	endoplasmic reticulum protein	72.61	10	10	19	241	25416.1	0.00015732
CNAG_02920	hydrolase	46.37	10	10	22	289	31600.2	0.000151905
CNAG_06074	cytoplasmic protein	45.77	10	10	17	260	27466.7	0.000130473
CNAG_06602	cysteine-type peptidase	57.94	10	10	16	252	27252.2	0.000126697
CNAG_04955	oxidoreductase	45.32	10	10	21	342	36956.1	0.000122529
CNAG_00040	lanosterol 14 alpha-demethylase	27.06	10	10	32	547	61745.1	0.000116737
CNAG_00977	VHS domain-containing protein	26.23	10	10	29	507	55386.5	0.00011414
CNAG_06190	N-acetylglucosamine-6-phosphate deacetylase	43.01	10	10	26	458	49512.5	0.00011328
CNAG_00589	conserved hypothetical protein	40.94	10	10	14	254	28866	0.000109987
CNAG_02382	ribosome biogenesis protein BRX1	42.16	10	10	15	287	32843	0.000104293
CNAG_06948	bystin-family protein	26.3	10	12	24	460	51548.5	0.000104112
CNAG_01639	elongation factor g 1	15.29	10	10	42	811	89700.5	0.000103341
CNAG_04713	CLYBL protein	36.83	10	10	16	334	36845.3	9.55916e-05
CNAG_04284	conserved hypothetical protein	30.68	10	10	21	440	48498.1	9.52385e-05
CNAG_07414	pantoate-beta-alanine ligase	45.76	10	10	19	413	45259.9	9.18015e-05
CNAG_01553	CORD and CS domain-containing protein	42.93	10	10	15	375	40336.7	7.9819e-05
CNAG_07318	gamma-adaptin	15.98	10	10	34	851	92595.2	7.97252e-05
CNAG_00934	allantoinase	39.54	10	10	19	478	51522.7	7.9318e-05
CNAG_03289	methionine aminopeptidase 2	37.24	10	10	17	435	47816.4	7.79841e-05
CNAG_05140	methylenetetrahydrofolate reductase	24.31	10	10	24	617	69379	7.76197e-05
CNAG_00140	U1 snRNP 70K protein	27.59	10	10	16	435	45516.5	7.33968e-05
CNAG_05035	NADPH-adrenodoxin reductase	32.71	10	10	18	538	58827.1	6.67631e-05
CNAG_02720	GTP-binding protein	24.58	10	10	21	651	72420.2	6.43701e-05
CNAG_06577	conserved hypothetical protein	22.86	10	10	19	643	69730.8	5.89642e-05
CNAG_03628	VpsB	24.49	10	10	18	686	75147.3	5.23594e-05
CNAG_05653	malate synthase	29.74	10	10	14	538	60000.8	5.19268e-05
CNAG_00537	carnitine acetyltransferase	20.63	10	10	16	630	70827.9	5.06787e-05
CNAG_01565	biotin-[acetyl-CoA-carboxylase] ligase	18.65	10	10	19	783	85220	4.84215e-05
CNAG_05150	ATP-binding cassette	26.8	10	10	17	724	77934.4	4.68551e-05
CNAG_00638	GTPase	22.48	10	10	15	654	73418.5	4.57678e-05
CNAG_05401	conserved hypothetical protein	26.12	10	10	16	735	79927.6	4.34389e-05
CNAG_00665	cytosolic small ribosomal subunit protein	20.29	10	10	18	838	91169.6	4.28622e-05
CNAG_03528	AP-2 complex subunit alpha	13.93	10	10	20	1048	115593	3.80816e-05
CNAG_05787	cleavage/polyadenylation specificity factor	11.57	10	12	19	1054	115846	3.59715e-05
CNAG_00099	ATP dependent DNA helicase	16	10	10	13	856	95224.7	3.03051e-05
CNAG_02698	hSgt1p	15.91	10	10	13	924	103511	2.80749e-05
CNAG_04720	GTPase activating protein	12.61	10	10	14	1007	112883	2.77424e-05
CNAG_06178	predicted protein	13.48	10	10	15	1432	150255	2.09023e-05
CNAG_02223	signal sequence binding protein	9.44	10	10	11	1483	166144	1.48012e-05
CNAG_07514	Sec7 domain-containing protein	10.39	10	10	11	1501	165172	1.46237e-05
CNAG_06642	phosphatidylinositol 3-kinase TOR1	6.27	10	10	15	2360	267246	1.26831e-05
CNAG_05571	conserved hypothetical protein	5.38	10	10	14	2659	296517	1.05064e-05
CNAG_01224	ribosomal protein L18.e	43.16	9	10	340	190	21350	0.00357085
CNAG_06746	histone h2b	48.92	9	9	190	139	14752.9	0.00272763
CNAG_00771	ribosomal protein L35	35.43	9	9	161	127	14679.3	0.0025297
CNAG_06102	eukaryotic ADP/ATP carrier	35.74	9	17	399	319	34604.9	0.00249591
CNAG_00232	60s ribosomal protein l30-1	50.44	9	9	84	113	12343.3	0.00148336
CNAG_01323	ubiquinol-cytochrome-c reductase	53.02	9	9	103	149	17683.3	0.00137942
CNAG_04050	pre-mRNA splicing factor	56.45	9	9	79	124	13765.1	0.00127131
CNAG_00081	pre-mRNA splicing factor prp1	13.91	9	12	538	942	104103	0.00113967
CNAG_07558	wos2 protein	32.33	9	9	116	232	24905.7	0.000997737
CNAG_06633	40s ribosomal protein s15	50	9	9	69	150	17128	0.000917918
CNAG_03824	phosphate transport protein MIR1	36	9	9	115	325	34397.9	0.000706091
CNAG_04066	endoribonuclease L-PSP	55.38	9	9	43	130	13863	0.000660041
CNAG_06222	60S ribosomal protein L32	48.84	9	9	41	129	14707.3	0.000634221
CNAG_00626	conserved hypothetical protein	43.75	9	9	65	224	23568.8	0.000579044
CNAG_01752	organic acid transporter	36.77	9	9	75	291	31734.2	0.000514297
CNAG_03876	RHEB small monomeric GTPase	55.03	9	9	48	189	21024.9	0.000506787
CNAG_02886	proteasome subunit beta type 2	60.71	9	9	53	224	25251.9	0.000472143
CNAG_02761	inorganic phosphate transporter pho88	48.15	9	9	39	189	20735.3	0.000411765
CNAG_01491	conserved hypothetical protein	53.8	9	9	37	184	20094	0.000401264
CNAG_05041	mitochondrial complex I subunit NDUFS8	44.26	9	9	40	235	26624.4	0.000339655
CNAG_00686	conserved hypothetical protein	33.92	9	9	48	286	30485.6	0.000334905
CNAG_04499	clathrin light chain	36.21	9	9	48	290	31268.7	0.000330285
CNAG_03370	neuronal calcium sensor 1	49.47	9	9	31	190	22452.3	0.000325577
CNAG_02004	OTU domain-containing protein 6B	38.51	9	9	56	348	36874	0.000321111
CNAG_07032	conserved hypothetical protein	65.63	9	9	34	224	23595.2	0.000302884
CNAG_02905	conserved hypothetical protein	57.02	9	9	18	121	13449	0.000296847
CNAG_02753	endoplasmic reticulum protein	31.29	9	9	41	278	30826.1	0.000294297
CNAG_03196	orotate phosphoribosyltransferase	41.33	9	9	33	225	24432.8	0.00029267
CNAG_06589	endoribonuclease L-PSP	48.55	9	9	20	138	15884.8	0.000289199
CNAG_00006	prohibitin Phb2	39.62	9	9	45	318	34660.8	0.000282378
CNAG_05865	proteasome subunit	60.29	9	9	38	272	29860.7	0.000278779
CNAG_01128	hydroxyacylglutathione hydrolase	40.52	9	9	34	269	29626.5	0.000252216
CNAG_06778	serine/threonine kinase receptor associated protein	37.87	9	9	46	367	39765.5	0.000250114
CNAG_03004	riboflavin synthase	45.91	9	9	25	220	23677.1	0.000226758
CNAG_03931	mitochondrial import receptor subunit tom40	43.73	9	9	42	375	40697.4	0.000223493
CNAG_02752	short-chain dehydrogenase	54.61	9	9	33	304	32559.8	0.000216614
CNAG_04475	conserved hypothetical protein	69.66	9	9	25	234	25898	0.000213192
CNAG_01364	guanylate kinase	54.38	9	9	23	217	24073.5	0.000211502
CNAG_02507	conserved hypothetical protein	31.27	9	9	40	387	40788.4	0.000206251
CNAG_00326	conserved hypothetical protein	24.7	9	9	43	417	45248	0.000205768
CNAG_03688	conserved hypothetical protein	70.05	9	9	19	187	19965	0.000202749
CNAG_02189	alpha-amylase	18.61	9	9	54	532	57422.6	0.000202548
CNAG_04666	endopeptidase	32.43	9	10	41	407	45340.8	0.000201018
CNAG_05799	chitin deacetylase	20.21	9	9	47	470	48854.5	0.000199547
CNAG_00088	prohibitin PHB1	44.16	9	9	27	274	30362.6	0.000196634
CNAG_02779	nicotinate-nucleotide diphosphorylase	57.48	9	9	29	301	32939.6	0.000192255
CNAG_00036	Sec14 cytosolic factor	43.55	9	12	26	287	32842.5	0.000180775
CNAG_02496	conserved hypothetical protein	43.27	9	9	22	245	27274.2	0.000179185
CNAG_05892	phosphoglycerate mutase	57.26	9	9	20	234	26244.9	0.000170553
CNAG_06917	thiol-specific antioxidant protein 3	53.65	9	9	19	233	25916.4	0.000162721
CNAG_05770	proteasome component pts1	30.72	9	9	27	332	35807.2	0.000162283
CNAG_01021	ATP phosphoribosyltransferase	28.01	9	9	29	357	37427.1	0.000162097
CNAG_01179	RPA42	43.71	9	9	28	350	39506.1	0.000159638
CNAG_01417	conserved hypothetical protein	50	9	9	16	212	23584	0.000150602
CNAG_04715	oligosaccharyltransferase alpha subunit	29.58	9	9	36	480	52998.5	0.000149661
CNAG_06085	secreted phospholipase B	11.93	9	9	42	637	68817.9	0.00013157
CNAG_01197	ran GTPase activator	34.48	9	9	25	406	44274.5	0.000122874
CNAG_00138	ubiquinone biosynthesis methyltransferase	32.2	9	9	19	323	35878	0.000117381
CNAG_02577	oxidoreductase	36	9	9	22	375	43280.9	0.000117068
CNAG_03567	AGC/NDR protein kinase	26.31	9	9	30	517	57986.9	0.000115792
CNAG_04156	homoserine kinase	33.89	9	9	20	357	38161.2	0.000111791
CNAG_02890	conserved hypothetical protein	27.8	9	9	22	410	43100.2	0.000107074
CNAG_01380	conserved hypothetical protein	41.13	9	9	21	406	44889	0.000103214
CNAG_05013	RNP domain-containing protein	19.5	9	9	29	564	62233.6	0.000102604
CNAG_00275	conserved hypothetical protein	34.7	9	9	16	317	33719.5	0.000100718
CNAG_03779	ribosomal protein L4	35.16	9	9	20	401	43316	9.95249e-05
CNAG_03865	cytoplasmic protein	27.97	9	9	18	379	39622	9.47719e-05
CNAG_04743	dolichyl-diphosphooligosaccharide-protein glycotransferase	20.73	9	9	22	468	51936.8	9.38043e-05
CNAG_01798	phosphatase activator	33.33	9	10	15	333	37169.3	8.98862e-05
CNAG_00976	carbamoyl-phosphate synthase	32.74	9	9	20	446	48382.8	8.94832e-05
CNAG_00966	aromatic-L-amino-acid decarboxylase	24.28	9	9	23	519	57532.8	8.84314e-05
CNAG_02006	deamidase	33.24	9	9	15	361	38981.3	8.29144e-05
CNAG_06081	glucose oxidase	22.03	9	9	36	867	92055.2	8.28571e-05
CNAG_07926	glycylpeptide N-tetradecanoyltransferase	32.69	9	9	23	618	68184.4	7.42652e-05
CNAG_05463	conserved hypothetical protein	19.14	9	9	19	538	57871.4	7.04721e-05
CNAG_04211	conserved hypothetical protein	19.93	9	9	21	597	65102.4	7.01926e-05
CNAG_06056	conserved hypothetical protein	42.81	9	9	10	285	30899.4	7.00166e-05
CNAG_03220	conserved hypothetical protein	25	9	9	22	632	67810.2	6.94627e-05
CNAG_02851	threonine aldolase	40.8	9	9	14	424	46022.9	6.58883e-05
CNAG_03939	5-aminolevulinate synthase	27.96	9	9	20	608	64732	6.56406e-05
CNAG_05768	conserved hypothetical protein	26.32	9	9	16	494	53995.8	6.46307e-05
CNAG_04264	ubiquinone biosynthesis monooxygenase	19.34	9	9	19	605	65178.2	6.26678e-05
CNAG_01676	eukaryotic translation initiation factor 3 62 kda subunit	28.21	9	9	15	521	57306.5	5.74513e-05
CNAG_01540	dehydrogenase	28.4	9	9	12	419	46193.2	5.71496e-05
CNAG_06103	RNA binding protein	23.73	9	9	19	687	72547.5	5.51878e-05
CNAG_01564	RNA-binding protein	18.59	9	9	16	597	65153.5	5.348e-05
CNAG_07322	conserved hypothetical protein	19.55	9	9	21	803	81785.3	5.21855e-05
CNAG_04152	hydrolase	48.82	9	9	11	422	45739.1	5.20147e-05
CNAG_06076	cytoplasmic protein	34.12	9	9	12	466	51463.6	5.13856e-05
CNAG_00111	pre-mRNA splicing factor	15.64	9	9	19	761	85399.2	4.98213e-05
CNAG_01442	cysteine desulfhydrase	30.28	9	9	12	502	54684.6	4.77006e-05
CNAG_07862	fumarate reductase	20.67	9	9	15	629	67855.7	4.75868e-05
CNAG_06219	amyloid beta protein binding protein 1	25.96	9	9	13	570	63317	4.55108e-05
CNAG_01432	WD repeat protein	32.6	9	9	12	546	59942.9	4.38566e-05
CNAG_04035	conserved hypothetical protein	30.39	9	9	11	510	56314.6	4.30396e-05
CNAG_06983	conserved hypothetical protein	18.47	9	9	17	796	88225	4.26169e-05
CNAG_04052	ATP dependent DNA helicase	17.73	9	9	15	739	82734.6	4.05035e-05
CNAG_00527	translation initiation factor eIF-2B epsilon subunit	18.36	9	9	15	757	83576.1	3.95404e-05
CNAG_01634	GTP-binding protein	18.41	9	9	14	744	82673.4	3.75492e-05
CNAG_06617	conserved hypothetical protein	17.57	9	9	15	814	89762.9	3.67716e-05
CNAG_07464	transcription factor	13.45	9	9	14	766	85028.8	3.64708e-05
CNAG_02317	arginine N-methyltransferase 3	14.96	9	9	10	575	64074.8	3.47039e-05
CNAG_00522	C2 domain-containing protein	12.53	9	9	20	1157	128275	3.44939e-05
CNAG_04356	TPR repeat-containing protein	13.84	9	9	15	896	100940	3.34064e-05
CNAG_05101	WD-repeat protein	11.19	9	9	16	983	109361	3.24797e-05
CNAG_00766	conserved hypothetical protein	18.3	9	9	11	683	72637	3.21379e-05
CNAG_03372	vacuolar protein-sorting protein BRO1	14.09	9	9	15	958	105745	3.12444e-05
CNAG_05975	3' tRNA processing endoribonuclease	16.58	9	9	14	941	102590	2.96882e-05
CNAG_04450	transcription regulator	9.72	9	12	22	1523	171798	2.8825e-05
CNAG_03450	ATP-binding cassette transporter	8.81	9	10	18	1692	186923	2.12284e-05
CNAG_00148	conserved hypothetical protein	7.96	9	9	20	1998	210312	1.99747e-05
CNAG_03767	cohesin complex subunit psm1	11.09	9	9	12	1217	138462	1.9676e-05
CNAG_01863	SNF2-family ATP dependent chromatin remodeling factor snf21	10	9	10	13	1430	161814	1.81407e-05
CNAG_06550	nucleoporin family protein	7.31	9	9	15	2094	218018	1.42942e-05
CNAG_06564	clathrin-coated vesicle protein	7.78	9	9	12	2006	216057	1.1937e-05
CNAG_03627	cyclophilin A	98.15	8	17	403	162	17440.6	0.00496405
CNAG_01300	ribosomal protein s21	87.36	8	10	183	87	9469.7	0.00419738
CNAG_01153	40s ribosomal protein s13	45.7	8	8	271	151	16971.8	0.00358128
CNAG_03747	60S ribosomal protein L27a	52.82	8	8	238	142	15973.6	0.00334453
CNAG_01480	60S ribosomal protein L12	59.39	8	8	233	165	17561.3	0.00281785
CNAG_00779	60s ribosomal protein l27	50.74	8	8	135	136	15769.6	0.0019808
CNAG_03510	conserved hypothetical protein	52.25	8	8	84	111	12608.9	0.00151009
CNAG_05683	conserved hypothetical protein	47.11	8	8	90	121	12629	0.00148424
CNAG_02359	ribosomal protein S31	49.53	8	11	72	107	11793.1	0.00134275
CNAG_01557	calmodulin 1b	44.44	8	8	96	153	17267.3	0.00125206
CNAG_03861	cytochrome-c oxidase chain VI	54.23	8	8	89	142	15762.7	0.00125068
CNAG_01390	adenine phosphoribosyltransferase	48.88	8	8	93	178	19179.5	0.00104258
CNAG_05556	hypothetical protein	53.13	8	8	44	96	10687.7	0.000914592
CNAG_02309	FK506-binding protein 2	51.06	8	8	58	141	15718.4	0.000820833
CNAG_00584	actin monomer binding protein	77.95	8	8	50	127	13706.5	0.00078562
CNAG_01348	conserved hypothetical protein	37.7	8	8	63	183	20677.6	0.000686967
CNAG_06140	long-chain fatty acid transporter	66.36	8	8	30	110	11920.6	0.00054422
CNAG_01230	chitin deacetylase 2	23.74	8	8	105	455	48289.3	0.000460494
CNAG_06096	tricarboxylate carrier	26.85	8	8	66	298	31882.2	0.000441951
CNAG_03937	predicted protein	67.23	8	8	22	119	13097.8	0.000368911
CNAG_05554	cytochrome b5	48.1	8	8	28	158	17071	0.000353628
CNAG_05348	Dch2	56.99	8	8	33	193	21368.7	0.000341195
CNAG_00264	nuclease I	26.28	8	9	66	392	43893.2	0.000335973
CNAG_02378	nucleolar protein family A member 2	51.11	8	8	31	225	24474.5	0.000274932
CNAG_03316	rho GDP-dissociation inhibitor 1	55.61	8	8	27	196	21610.5	0.000274887
CNAG_01414	ARCN1 protein	48.26	8	8	32	259	28323.3	0.000246545
CNAG_06114	GTPase	37.8	8	8	31	254	27010.1	0.000243542
CNAG_01190	protein transport protein SEC22	50.45	8	8	26	224	25702.4	0.000231618
CNAG_07570	prenylated SNARE protein Ykt6p	32.62	8	8	26	233	24964.5	0.000222671
CNAG_00829	ubiquitin-protein ligase	58.68	8	8	18	167	19112.5	0.000215081
CNAG_04402	splicing factor	45.29	8	8	23	223	25369.5	0.000205811
CNAG_01607	thioredoxin	65.94	8	8	14	138	15366.8	0.000202439
CNAG_05980	predicted protein	48.62	8	8	18	181	19452.5	0.000198445
CNAG_06563	eukaryotic translation initiation factor 3 subunit EifCf	38.28	8	8	28	303	32615.6	0.0001844
CNAG_06098	glucosamine-6-phosphate isomerase	34.62	8	8	26	286	31825.3	0.000181407
CNAG_02421	conserved hypothetical protein	37.46	8	8	27	299	32489.9	0.000180193
CNAG_03185	low temperature-responsive protein	41.78	8	8	19	213	23165.5	0.000178
CNAG_00482	26S proteasome regulatory subunit	35.04	8	8	33	371	39143.5	0.000177495
CNAG_00920	protein-binding protein	40.26	8	8	20	231	25457.2	0.000172768
CNAG_02927	thioredoxin family protein	31.96	8	8	32	388	42659.2	0.000164575
CNAG_02094	arp2/3 complex 34 kda subunit	28.75	8	8	26	320	36960	0.000162132
CNAG_06235	conserved hypothetical protein	44.51	8	8	27	337	36923.9	0.000159875
CNAG_02609	hexaprenyldihydroxybenzoate methyltransferase	39.05	8	8	27	338	37750.8	0.000159402
CNAG_02842	conserved hypothetical protein	45.76	8	8	21	271	29856.9	0.000154631
CNAG_02685	conserved hypothetical protein	22.29	8	8	38	507	57268.6	0.000149562
CNAG_04750	conserved hypothetical protein	54.55	8	8	14	187	21200.1	0.000149394
CNAG_01083	26S proteasome non-ATPase regulatory subunit 12	16.37	8	8	38	513	58747.6	0.000147813
CNAG_03789	chromosome 1 open reading frame 33	35.51	8	8	18	245	27655.6	0.000146606
CNAG_07557	ATP-binding cassette transporter	45.06	8	8	17	233	25752.3	0.000145593
CNAG_04383	acetyltransferase	51.9	8	8	17	237	25838.7	0.000143135
CNAG_02400	conserved hypothetical protein	33.78	8	8	21	299	32607.6	0.00014015
CNAG_02204	nuclease	34.07	8	8	25	364	39794.5	0.000137052
CNAG_04180	ribosomal protein L10	37.01	8	8	17	254	27691.7	0.000133555
CNAG_07361	conserved hypothetical protein	45.7	8	8	19	291	32915.9	0.000130289
CNAG_02097	conserved hypothetical protein	29.19	8	8	19	298	32665.8	0.000127228
CNAG_03335	ribose-phosphate diphosphokinase	32.33	8	8	21	331	35932.6	0.000126601
CNAG_00535	mitochondrial ribosomal protein subunit L16	39.37	8	8	16	254	27510.1	0.000125699
CNAG_06899	Rpn7-PA	24.41	8	8	24	381	43600.9	0.000125699
CNAG_07028	multidrug resistance protein	30.97	8	8	19	310	34032	0.000122303
CNAG_06267	Rds1 protein	26.15	8	8	23	390	42519.7	0.000117682
CNAG_02316	conserved hypothetical protein	41.11	8	8	16	287	31158.2	0.000111246
CNAG_06673	conserved hypothetical protein	30.74	8	8	26	475	51080	0.000109226
CNAG_01954	aldo/keto reductase	34.04	8	8	18	329	35865	0.000109175
CNAG_03038	conserved hypothetical protein	44.02	8	10	14	259	28786.6	0.000107863
CNAG_04801	conserved hypothetical protein	24.17	8	8	26	484	54305.6	0.000107195
CNAG_01777	glyoxylate reductase	31.37	8	8	16	306	33578.3	0.000104339
CNAG_00873	conserved hypothetical protein	19.5	8	8	33	636	71215.4	0.000103539
CNAG_00021	adenosylmethionine decarboxylase	25.05	8	8	22	467	50771.1	9.40052e-05
CNAG_01378	CaaX prenyl protease	19.57	8	8	21	460	52368	9.10977e-05
CNAG_00710	glutamine synthetase	19.92	8	8	22	482	53618.1	9.10797e-05
CNAG_00705	RuvB-like helicase 2	26.57	8	8	21	463	50918.5	9.05075e-05
CNAG_01770	MRS7 family protein	12.18	8	8	30	665	74667.7	9.00214e-05
CNAG_00389	mitochondrial protein	38.61	8	9	16	373	40983.5	8.55968e-05
CNAG_04789	conserved hypothetical protein	39.51	8	8	12	286	31154.5	8.37262e-05
CNAG_02806	zinc transporter 1	26.39	8	8	21	523	55322	8.01242e-05
CNAG_00637	cystathionine beta-synthase	32.49	8	8	15	394	42540.2	7.59698e-05
CNAG_06356	mitochondrial protein	24.26	8	8	18	474	53548.8	7.57775e-05
CNAG_04984	pleiotropic drug resistance protein	27.75	8	8	15	418	46392.4	7.16079e-05
CNAG_06063	cytochrome c oxidase assembly protein cox15	22.35	8	8	16	452	49911.8	7.06363e-05
CNAG_04079	conserved hypothetical protein	27.71	8	8	15	433	46351.5	6.91273e-05
CNAG_02933	quinone oxidoreductase	35.71	8	8	12	350	36965.6	6.84163e-05
CNAG_01688	ATP-dependent peptidase	14.12	8	8	24	708	76634.8	6.76432e-05
CNAG_00352	conserved hypothetical protein	35.8	8	8	13	405	46139.2	6.40523e-05
CNAG_06772	nuclear pore protein seh1	28.74	8	8	13	421	44319.4	6.1618e-05
CNAG_04677	xylitol dehydrogenase	37.44	8	8	12	390	41700.4	6.13992e-05
CNAG_02174	signal recognition particle protein	18.23	8	8	18	587	62232.3	6.119e-05
CNAG_00706	RNA-binding protein rnp24	22.05	8	8	13	449	48895.8	5.77754e-05
CNAG_01879	carboxypeptidase Y	19.04	8	8	15	520	57693.6	5.75618e-05
CNAG_05050	ARF GTPase activator	35.95	8	8	12	420	44821.4	5.70136e-05
CNAG_05307	DUF1716 domain-containing protein	19.62	8	8	18	637	70835	5.6387e-05
CNAG_03599	mandelate racemase/muconate lactonizing enzyme	23.31	8	8	13	472	52115.7	5.49601e-05
CNAG_02532	D-amino-acid oxidase	32.98	8	8	10	373	40825.9	5.3498e-05
CNAG_00434	arginine N-methyltransferase 2	27.23	8	8	10	382	42215.1	5.22375e-05
CNAG_00146	cytoplasmic protein	43.86	8	8	10	383	41325	5.21012e-05
CNAG_05122	homoserine O-acetyltransferase	18.18	8	8	13	528	57255	4.9131e-05
CNAG_01241	enzyme regulator	34.24	8	8	9	368	41929.2	4.88024e-05
CNAG_05248	clathrin binding protein	15.45	8	8	18	751	82245.4	4.78276e-05
CNAG_04260	translation initiation factor	18.41	8	8	12	516	56372.7	4.64064e-05
CNAG_01755	conserved hypothetical protein	16.83	8	8	17	731	82315.3	4.64064e-05
CNAG_04613	ATP-dependent transporter	16.12	8	8	17	732	82004.4	4.6343e-05
CNAG_04746	conserved hypothetical protein	16.09	8	8	14	603	67674.7	4.63294e-05
CNAG_05881	mannosyltransferase	15.77	8	8	16	691	79049.2	4.62049e-05
CNAG_00760	methylenetetrahydrofolate reductase	22.12	8	8	14	633	70000.2	4.41337e-05
CNAG_01438	transcription factor	16.22	8	8	20	925	100942	4.31454e-05
CNAG_01769	mitochondrial inner membrane protein	16.76	8	8	15	704	77691.3	4.25172e-05
CNAG_07410	CID1	17.06	8	8	15	727	78380.8	4.11721e-05
CNAG_07689	pre-mRNA-splicing factor CWC22	13.94	8	8	17	832	94997.5	4.07729e-05
CNAG_02458	GTPase activating protein	9.52	8	8	21	1124	120973	3.7282e-05
CNAG_06554	FAD dependent oxidoreductase superfamily	25.1	8	8	9	494	54593.9	3.63548e-05
CNAG_07771	peptidase	16.92	8	8	13	727	82406.5	3.56825e-05
CNAG_05148	Cap3p	18.1	8	8	12	674	76806.6	3.55277e-05
CNAG_04629	Mob1 family protein	24.89	8	8	11	655	72449	3.35118e-05
CNAG_02373	ATP binding protein	16.62	8	8	11	668	73331	3.28596e-05
CNAG_07409	mitochondrial-related RNA polymerase	8.99	8	8	21	1324	146250	3.16503e-05
CNAG_00531	ENA P-type ATPase 1	12.66	8	8	17	1090	118180	3.11221e-05
CNAG_00390	myotubularin	15.03	8	8	12	785	88151.8	3.05041e-05
CNAG_04321	yeast chs5 homologfibronectin type III domain-containing protein	15.52	8	8	11	754	80687.1	2.91117e-05
CNAG_01213	conserved hypothetical protein	12.98	8	8	11	878	100129	2.50002e-05
CNAG_00439	conserved hypothetical protein	12.69	8	8	13	1040	114203	2.49434e-05
CNAG_01099	cleavage and polyadenylation specificity factor subunit	12.57	8	8	11	899	98443.7	2.44163e-05
CNAG_03637	damaged DNA binding protein	14.02	8	8	8	799	89559	1.99797e-05
CNAG_00106	two-component sensor molecule	11.46	8	8	12	1213	132742	1.97409e-05
CNAG_04365	ribosome biogenesis protein	11.69	8	8	11	1129	125180	1.94422e-05
CNAG_02216	conserved hypothetical protein	7.54	8	8	17	1843	201403	1.84064e-05
CNAG_05353	conserved hypothetical protein	10.11	8	8	9	1078	120476	1.66598e-05
CNAG_06469	phospholipid-translocating ATPase	7.94	8	8	10	1561	175215	1.27833e-05
CNAG_03621	cyclophilin A	80	7	16	403	175	18977.4	0.00459529
CNAG_06453	conserved hypothetical protein	42.13	7	7	292	178	19400.5	0.00327347
CNAG_06800	conserved hypothetical protein	68.48	7	8	79	92	9750.97	0.00171351
CNAG_05814	40s ribosomal protein s10	43.54	7	7	109	147	17008.2	0.00147964
CNAG_03667	conserved hypothetical protein	64.79	7	7	69	142	15449.9	0.000969632
CNAG_01291	conserved hypothetical protein	58.45	7	7	65	142	15526.6	0.000913421
CNAG_04155	small nuclear ribonucleoprotein E	81.52	7	7	39	92	10513.2	0.000845908
CNAG_03873	conserved hypothetical protein	28.5	7	7	74	193	20012	0.000765104
CNAG_01761	conserved hypothetical protein	30.3	7	7	73	198	22450	0.000735705
CNAG_00703	prcdna87	41.27	7	7	44	126	14370.7	0.000696832
CNAG_03315	Rho1 GTP-binding protein	35.53	7	7	68	197	21693.1	0.000688793
CNAG_04017	protein-methionine-R-oxide reductase	61.19	7	7	45	134	14880.5	0.000670122
CNAG_02891	endoplasmic reticulum protein	51.12	7	7	59	178	20136.9	0.000661421
CNAG_06935	isochorismatase hydrolase	62.83	7	7	63	191	20503.4	0.000658193
CNAG_05839	cytochrome c oxidase subunit VIb	75.61	7	7	26	82	9560.7	0.000632711
CNAG_01470	NADH-ubiquinone oxidoreductase 24 kDa subunit	32.93	7	7	78	249	27595.4	0.000625088
CNAG_02762	conserved hypothetical protein	52.56	7	7	41	156	16942.5	0.000524452
CNAG_02106	intermembrane space import and assembly protein 40	38.53	7	7	57	231	24854.4	0.00049239
CNAG_04054	Sui1 protein	65.41	7	7	37	159	17061.4	0.000464356
CNAG_06147	conserved hypothetical protein	46.3	7	7	49	216	23230.4	0.000452677
CNAG_05613	conserved hypothetical protein	7.2	7	9	359	1709	190112	0.000419178
CNAG_02976	riboflavin kinase	54.96	7	7	47	242	26755.6	0.000387551
CNAG_04765	arp2/3 complex 21 kda subunit	60.3	7	7	38	199	22112.3	0.000381045
CNAG_04785	conserved hypothetical protein	88.68	7	7	20	106	11624.4	0.000376505
CNAG_05701	actin lateral binding protein	27.22	7	7	29	158	18384.5	0.000366258
CNAG_03999	conserved hypothetical protein	61.68	7	7	29	167	18392.8	0.000346519
CNAG_00318	arp2/3 complex 16 kda subunit	56.96	7	7	25	158	17156.5	0.00031574
CNAG_01961	MSP domain-containing protein	35.37	7	7	45	294	31676	0.00030543
CNAG_06578	conserved hypothetical protein	43.32	7	7	27	187	20390.3	0.000288117
CNAG_04914	conserved hypothetical protein	60.26	7	7	11	78	8782.22	0.000281413
CNAG_00293	ras-like protein	46.76	7	7	29	216	24222.4	0.000267911
CNAG_01881	grpe protein	44.74	7	7	30	228	25318.7	0.000262562
CNAG_06170	carboxylesterase	43.57	7	7	36	280	30436.5	0.000256561
CNAG_05584	cytoplasmic protein	47.95	7	7	30	244	27247.4	0.000245345
CNAG_02986	phosphoribosyl-ATP diphosphatase	41.86	7	7	26	215	23955	0.000241313
CNAG_03438	hexose transporter	18.08	7	7	59	520	56588.4	0.00022641
CNAG_01253	protein transporter	66.67	7	7	11	102	11053.6	0.000215198
CNAG_00085	histone chaperone ASF1	32.69	7	7	22	208	23179	0.00021106
CNAG_03985	monothiol glutaredoxin-5	48.68	7	7	16	152	16771.3	0.00021005
CNAG_04248	ubiquitin thioesterase otubain-like	40.58	7	7	27	276	31393.5	0.000195209
CNAG_02148	ubiquitin-conjugating enzyme E2 13	44.78	7	7	13	134	14952.1	0.000193591
CNAG_03045	conserved hypothetical protein	28.53	7	7	30	340	37159.4	0.000176071
CNAG_05032	conserved hypothetical protein	23.7	7	7	39	443	48330.8	0.000175674
CNAG_01222	conserved hypothetical protein	39.01	7	7	31	364	37381.9	0.000169944
CNAG_00575	catalase 3	13.4	7	19	59	694	77483.8	0.000169644
CNAG_03343	conserved hypothetical protein	41.38	7	7	19	232	25694.4	0.000163422
CNAG_04399	alanine racemase domain-containing protein	37.84	7	7	21	259	28034	0.000161795
CNAG_05384	CDP-diacylglycerol-inositol 3-phosphatidyltransferase	27.22	7	7	25	316	35268.7	0.00015787
CNAG_00471	mitochondrial protein	38.17	7	7	14	186	20232.2	0.000150197
CNAG_05100	ENTH domain-containing protein c	15.64	7	7	35	486	51863.1	0.000143707
CNAG_04771	GTPase	37.95	7	7	14	195	21551.5	0.000143265
CNAG_06409	predicted protein	54.26	7	7	13	188	20269.7	0.000137985
CNAG_01024	conserved hypothetical protein	46.15	7	7	17	247	26682.3	0.00013734
CNAG_05614	UPF0135 protein	31.4	7	7	19	293	31989.9	0.000129399
CNAG_04530	DNA-binding protein	26.77	7	7	21	325	36030.7	0.000128938
CNAG_04067	conserved hypothetical protein	72.51	7	7	11	171	19314.8	0.000128364
CNAG_01644	conserved hypothetical protein	37.09	7	7	19	302	32311.2	0.000125543
CNAG_02128	conserved hypothetical protein	31.05	7	7	15	248	27195.3	0.000120694
CNAG_00290	aminopeptidase	20.35	7	7	31	516	55622	0.000119883
CNAG_04465	small nuclear ribonucleoprotein	27.43	7	7	24	401	45839.6	0.00011943
CNAG_04014	26S proteasome regulatory subunit RPN9	18.45	7	7	24	412	45763.4	0.000116241
CNAG_04203	conserved hypothetical protein	32.62	7	7	16	279	29546.5	0.000114436
CNAG_03986	nam9 protein	30.91	7	7	18	317	36456.6	0.000113308
CNAG_04267	mitochondrial genome maintenance protein	43.08	7	7	18	318	34620.4	0.000112951
CNAG_02704	conserved hypothetical protein	31.79	7	7	11	195	20597.1	0.000112565
CNAG_03410	cytoplasmic protein	42.35	7	7	14	255	27195.2	0.000109555
CNAG_00987	prefoldin subunit	27.23	7	7	12	235	26988.2	0.000101897
CNAG_05234	mitochondrial import inner membrane translocase subunit TIM54	18.4	7	7	21	424	48054.6	9.88325e-05
CNAG_07418	defective in Cullin neddylation protein 1	26.74	7	7	14	288	32437.6	9.70022e-05
CNAG_06072	chorismate mutase	25.4	7	7	15	311	35144.1	9.62447e-05
CNAG_00933	conserved hypothetical protein	50.87	7	7	11	230	24851.9	9.54357e-05
CNAG_01802	cytoplasmic protein	35.83	7	7	15	321	33783.6	9.32465e-05
CNAG_03753	dolichol-P-mannose synthesis	41	7	7	12	261	28528	9.17459e-05
CNAG_06288	RNA binding protein	27.82	7	7	13	284	32015.3	9.13421e-05
CNAG_03584	U5 snRNP-specific protein	26.47	7	7	17	374	40285.1	9.07034e-05
CNAG_02508	conserved hypothetical protein	45.98	7	7	10	224	24958.8	8.90837e-05
CNAG_00011	conserved hypothetical protein	28.75	7	7	14	320	35697.5	8.7302e-05
CNAG_04896	tyrosine-tRNA ligase	23.8	7	7	19	437	48471	8.67598e-05
CNAG_02059	CCR4-Not complex subunit Caf16	35.61	7	7	12	278	31761.5	8.61356e-05
CNAG_06760	conserved hypothetical protein	38.06	7	7	13	310	34746.7	8.36812e-05
CNAG_03738	pantetheine-phosphate adenylyltransferase	29.75	7	7	15	363	40000.6	8.24576e-05
CNAG_00772	uv excision repair protein rhp23	23.33	7	7	16	390	39619.4	8.18656e-05
CNAG_01865	conserved hypothetical protein	20.74	7	7	21	516	57458.5	8.12112e-05
CNAG_03261	zinc finger protein 207	30.1	7	7	12	299	32179.7	8.00859e-05
CNAG_05285	conserved hypothetical protein	42.59	7	7	13	324	34995.2	8.00653e-05
CNAG_04002	Hob3p	27.48	7	7	10	262	29419.1	7.61631e-05
CNAG_00811	anthranilate phosphoribosyltransferase	23.73	7	7	16	434	46224.1	7.35659e-05
CNAG_03271	pre-mRNA-splicing factor PRP46	25.37	7	7	17	473	50785.6	7.17189e-05
CNAG_01780	cytoplasmic protein	29.08	7	7	13	368	40536	7.04923e-05
CNAG_00499	carnitine/acyl carnitine carrier	27.94	7	7	11	315	33105.3	6.96832e-05
CNAG_06967	phytase	13.59	7	7	22	633	70830.3	6.9353e-05
CNAG_02362	conserved hypothetical protein	24.86	7	7	12	346	38593.3	6.92072e-05
CNAG_02844	CDP-diacylglycerol-glycerol-3-phosphate 3-phosphatidyltransferase	18.81	7	7	19	553	62644.5	6.85606e-05
CNAG_07511	MKI67 interacting nucleolar phosphoprotein	16.91	7	7	16	479	52215.9	6.66547e-05
CNAG_01721	hydroxymethylbilane synthase	21.41	7	7	16	481	52771.7	6.63775e-05
CNAG_05219	conserved hypothetical protein	33.14	7	7	11	341	36162.3	6.43701e-05
CNAG_03946	galactokinase	26.84	7	7	16	503	55336.3	6.34743e-05
CNAG_07342	cytoplasmic protein	20.7	7	7	14	454	50657.7	6.15344e-05
CNAG_06670	splicing factor u2af-associated protein 2	29.58	7	7	13	426	47879.8	6.08948e-05
CNAG_01495	conserved hypothetical protein	30.47	7	7	11	361	39803.2	6.08039e-05
CNAG_02308	conserved hypothetical protein	34.69	7	7	10	343	38957.6	5.81771e-05
CNAG_02354	ribosomal protein L2	25.67	7	7	13	448	48844.9	5.79044e-05
CNAG_03724	nucleolar protein	10.36	7	7	20	695	76206.8	5.74237e-05
CNAG_05820	aromatic-amino-acid transaminase	24.08	7	7	13	461	49870	5.62715e-05
CNAG_00448	vacuolar ATP synthase subunit d	30.06	7	7	10	356	40139.2	5.60526e-05
CNAG_05828	UDP-N-acetylglucosamine diphosphorylase	17.23	7	7	15	534	57930.8	5.60526e-05
CNAG_01025	conserved hypothetical protein	30.35	7	7	10	369	39530.3	5.40779e-05
CNAG_02239	endopeptidase	22.77	7	7	12	448	49282.1	5.34502e-05
CNAG_01471	conserved hypothetical protein	18.78	7	7	15	575	60873	5.20559e-05
CNAG_07382	conserved hypothetical protein	22.4	7	7	11	442	49328.2	4.96611e-05
CNAG_04159	IBR domain-containing protein	22.56	7	7	13	523	59713.2	4.96007e-05
CNAG_03285	Smarcd1 protein	22.17	7	7	11	451	50248.3	4.86701e-05
CNAG_00490	acetyl-CoA C-acyltransferase	27.71	7	7	10	415	43387.9	4.80837e-05
CNAG_02824	domain-containing protein	19.34	7	7	13	543	61220.8	4.77738e-05
CNAG_02597	conserved hypothetical protein	22.9	7	7	14	607	67623.3	4.60241e-05
CNAG_04797	signal recognition particle protein	30.14	7	7	8	355	38732.2	4.49684e-05
CNAG_01478	monooxygenase	21.97	7	7	13	578	63669.6	4.48809e-05
CNAG_02718	NAD binding dehydrogenase family protein	30.67	7	7	10	450	49806.7	4.43439e-05
CNAG_02796	phospho-2-dehydro-3-deoxyheptonate aldolase	20.77	7	7	12	544	60651.6	4.40178e-05
CNAG_03590	casein kinase II beta chain	34.25	7	7	8	365	40476.5	4.37364e-05
CNAG_02415	annexin XIV	21.91	7	7	10	470	51754.2	4.24569e-05
CNAG_05690	histone deacetylase 2	23.78	7	7	10	471	53362.9	4.23668e-05
CNAG_05505	serine/threonine-protein phosphatase 2A activator 2	23.76	7	8	8	383	43139.3	4.16809e-05
CNAG_02472	endosomal P24A protein	12.78	7	7	13	626	70800.1	4.14396e-05
CNAG_02956	transcription factor IWS1	24.95	7	7	9	473	54224	3.79689e-05
CNAG_02857	conserved hypothetical protein	11.58	7	7	16	881	94897.9	3.62402e-05
CNAG_01928	cytoplasmic protein	15.26	7	7	12	662	74265.2	3.61717e-05
CNAG_06555	aromatic amino acid aminotransferase	20.21	7	7	8	480	53579.6	3.32579e-05
CNAG_03019	long-chain-fatty-acid-CoA ligase	12.52	7	7	12	735	80674.7	3.25792e-05
CNAG_04723	conserved hypothetical protein	23.1	7	7	9	580	63756.5	3.09643e-05
CNAG_06782	conserved hypothetical protein	12.29	7	7	8	529	59631.3	3.01773e-05
CNAG_02982	U3 small nucleolar RNA-associated protein 13	10.49	7	7	14	934	102459	2.99107e-05
CNAG_06920	ubiquitin-specific protease	9.65	7	7	16	1109	120272	2.87895e-05
CNAG_01554	lipid binding protein	19.68	7	7	7	493	56183	2.83333e-05
CNAG_00764	ATP-dependent RNA helicase DBP4	11.19	7	7	12	858	95583.2	2.79087e-05
CNAG_00142	conserved hypothetical protein	12.14	7	7	11	799	91005.5	2.74721e-05
CNAG_07667	other/HAL protein kinase	15.12	7	7	10	767	82471.6	2.60166e-05
CNAG_00996	O-mannosyltransferase	12.39	7	7	10	767	87869.2	2.60166e-05
CNAG_06864	conserved hypothetical protein	11.43	7	7	11	849	93253.1	2.58542e-05
CNAG_00685	pre-mRNA-splicing ATP-dependent RNA helicase PRP28	14.23	7	9	9	738	82078.9	2.43351e-05
CNAG_02001	inositol-polyphosphate 5-phosphatase	8.93	7	7	15	1232	134695	2.42955e-05
CNAG_07453	conserved hypothetical protein	16.5	7	7	7	588	65697.5	2.37556e-05
CNAG_00056	conserved hypothetical protein	20.33	7	7	8	674	72644.6	2.36852e-05
CNAG_02048	proline dehydrogenase	20.9	7	7	7	603	66928.7	2.31647e-05
CNAG_04220	Ku70 protein	15.63	7	7	8	704	79934.6	2.26758e-05
CNAG_06558	NADPH-ferrihemoprotein reductase	19.45	7	7	7	617	70222.1	2.26391e-05
CNAG_06627	formin binding protein 3	10.75	7	7	8	716	84422.3	2.22958e-05
CNAG_02695	Ynl2430p	11.6	7	7	8	724	82440.1	2.20494e-05
CNAG_01022	conserved hypothetical protein	18.91	7	7	7	640	70157.4	2.18255e-05
CNAG_06635	CCR4-NOT transcription complex	15.07	7	7	8	743	83464	2.14856e-05
CNAG_04599	3-methyl-2-oxobutanoate hydroxymethyltransferase	10.26	7	7	10	1004	111068	1.98752e-05
CNAG_00008	conserved hypothetical protein	11.62	7	7	11	1119	124744	1.96159e-05
CNAG_04022	translation initiation factor	13.43	7	7	9	931	96004.7	1.92903e-05
CNAG_06533	ATP-dependent permease	14.46	7	7	10	1051	113700	1.89864e-05
CNAG_01715	GTP binding protein	8.98	7	7	11	1158	130589	1.89553e-05
CNAG_06065	inositol polyphosphate-5-phosphatase F	9.47	7	7	7	898	100178	1.55549e-05
CNAG_06534	hydroxymethylglutaryl-CoA reductase	9.57	7	7	10	1285	137657	1.5529e-05
CNAG_03184	other/BUB protein kinase	10.2	7	7	7	1274	141556	1.09641e-05
CNAG_01053	conserved hypothetical protein	8	7	7	8	1462	162008	1.09191e-05
CNAG_05804	conserved hypothetical protein	5.5	7	7	10	1853	203008	1.07689e-05
CNAG_04335	phosphatidylinositol 4-kinase	5.32	7	7	9	2013	223478	8.92164e-06
CNAG_01332	37S ribosomal protein S24	40	6	6	119	135	15377.9	0.00175897
CNAG_03566	conserved hypothetical protein	56.72	6	6	116	134	15211.2	0.00172743
CNAG_05525	40S ribosomal protein S26	37.12	6	6	98	132	14502.1	0.00148149
CNAG_03936	cytoplasmic protein	43.28	6	6	170	238	25228.7	0.00142534
CNAG_00655	prcdna35	70.64	6	6	72	109	10830.1	0.00131811
CNAG_05167	conserved hypothetical protein	96.39	6	6	43	83	8373.15	0.0010338
CNAG_06646	ypt interacting protein	47.09	6	6	99	206	23042.7	0.00095899
CNAG_03114	conserved hypothetical protein	71.08	6	6	35	83	9252.31	0.000841465
CNAG_03283	60S ribosomal protein L24	32.67	6	6	47	150	16802.7	0.000625249
CNAG_02070	conserved hypothetical protein	50.58	6	6	53	172	18042.5	0.000614885
CNAG_05904	ribosomal protein S14	49.33	6	6	44	150	15735	0.000585339
CNAG_06544	nonhistone protein 6	25	6	6	30	116	13219.8	0.000516071
CNAG_01005	glutathione transferase	44.8	6	6	31	125	14007.9	0.000494878
CNAG_03814	pre-mRNA splicing factor	50.45	6	6	27	111	12754.8	0.000485386
CNAG_04637	MBF1	43.33	6	6	35	150	15924.3	0.000465611
CNAG_05573	conserved hypothetical protein	71.91	6	6	19	89	9476.68	0.000426
CNAG_04237	conserved hypothetical protein	77.89	6	6	18	95	11560.2	0.00037809
CNAG_06237	YeeE/YedE family protein	22.13	6	6	64	348	36364.8	0.000366984
CNAG_06767	ATP synthase delta chain	33.09	6	6	22	136	14480.3	0.000322797
CNAG_02519	mitochondria fission 1 protein	44.81	6	6	24	154	17333.8	0.000310983
CNAG_00453	mitochondrial protein	25.43	6	6	36	232	25394.1	0.000309643
CNAG_05688	conserved hypothetical protein	66.94	6	6	18	121	13511.4	0.000296847
CNAG_03898	phosphoadenylyl-sulfate reductase	29.04	6	6	39	272	30197	0.000286116
CNAG_04043	DUF636 domain-containing protein	61.83	6	6	17	131	14343.5	0.000258955
CNAG_07442	vacuolar protein	32.22	6	6	23	180	19329.3	0.000254977
CNAG_04651	conserved hypothetical protein	22.16	6	6	47	370	41631.8	0.000253479
CNAG_02795	phosphoribosylglycinamide formyltransferase	31.89	6	6	32	254	26727.6	0.000251398
CNAG_02292	superoxide dismutase copper chaperone	28.73	6	6	31	268	28137.1	0.00023082
CNAG_04269	peptidase	22.64	6	6	44	402	44091.8	0.00021841
CNAG_03159	cytoplasmic protein	44.33	6	6	21	203	22068.3	0.000206428
CNAG_02145	conserved hypothetical protein	51.85	6	6	16	162	18030.8	0.000197084
CNAG_06328	conserved hypothetical protein	69.64	6	6	11	112	12921.9	0.000195984
CNAG_01010	conserved hypothetical protein	31.82	6	6	21	220	24193.4	0.000190477
CNAG_06229	conserved hypothetical protein	49.14	6	6	22	232	25213.3	0.000189226
CNAG_04611	ubiquitin-protein ligase	27.35	6	6	20	245	27105.8	0.000162896
CNAG_03957	4-nitrophenylphosphatase	45.07	6	6	24	304	33562.6	0.000157537
CNAG_03486	peptidyl-prolyl cis-trans isomerase B	20.75	6	6	25	318	34721.1	0.000156877
CNAG_01818	ATP synthase mitochondrial F1 complex assembly factor 2	28.08	6	6	22	292	32686.5	0.000150344
CNAG_00466	adaptin ear-binding coat-associated protein 2	39.11	6	6	15	202	22014.7	0.000148179
CNAG_03293	conserved hypothetical protein	35.98	6	6	15	214	23324.7	0.00013987
CNAG_02140	conserved hypothetical protein	56.25	6	6	10	144	16862	0.000138575
CNAG_03672	BET3 family protein	38.02	6	6	16	242	26448.2	0.000131932
CNAG_03871	phosphotyrosine protein phosphatase	57.79	6	6	10	154	17307.3	0.000129576
CNAG_01900	conserved hypothetical protein	26.54	6	6	20	309	34276.9	0.000129157
CNAG_02906	ubiquitin-conjugating enzyme e2-24 kda	31.36	6	6	14	220	24483.6	0.000126985
CNAG_01271	pre-mRNA-splicing factor ISY1	27.59	6	6	22	348	38935.2	0.000126151
CNAG_03048	cytoplasmic protein	43.48	6	6	14	230	24922.3	0.000121464
CNAG_02687	conserved hypothetical protein	20.27	6	6	18	296	33592.4	0.000121346
CNAG_06475	conserved hypothetical protein	10.12	6	6	53	929	96369.9	0.000113843
CNAG_05575	conserved hypothetical protein	41.13	6	6	14	248	27483.1	0.000112648
CNAG_06879	conserved hypothetical protein	47.26	6	6	8	146	16520.8	0.000109341
CNAG_03497	BET3 family protein	24.31	6	6	9	181	20476	9.92225e-05
CNAG_01355	thiol-disulfide exchange intermediate	27.6	6	6	15	308	33154.5	9.71822e-05
CNAG_05464	conserved hypothetical protein	54.48	6	6	7	145	15563.5	9.63332e-05
CNAG_00673	cytoplasmic protein	33.73	6	6	16	338	36342.8	9.44603e-05
CNAG_00126	LSDR	31.27	6	6	13	275	28945	9.43315e-05
CNAG_00361	Hob1p	16.01	6	6	20	431	48425.6	9.25974e-05
CNAG_06474	heterogeneous nuclear ribonucleoprotein HRP1	16.88	6	6	21	474	48824.7	8.84071e-05
CNAG_01347	co-chaperone	16.28	6	6	23	522	58281	8.79232e-05
CNAG_01623	pseudouridylate synthase 4	21.22	6	6	19	443	48969.8	8.55847e-05
CNAG_03817	nucleolar protein	30.19	6	6	13	308	33539.5	8.42246e-05
CNAG_05720	GTPase inhibitor	24.74	6	6	12	287	31463	8.34345e-05
CNAG_06107	WD-repeat protein pop3	37.28	6	6	14	338	36829.3	8.26528e-05
CNAG_05689	conserved hypothetical protein	50	6	6	9	218	24464.4	8.2382e-05
CNAG_07571	conserved hypothetical protein	13.83	6	6	35	875	92755.7	7.9819e-05
CNAG_00374	conserved hypothetical protein	17.29	6	6	21	538	57301.6	7.78903e-05
CNAG_04488	ketoreductase	16.9	6	6	14	361	39179.5	7.73868e-05
CNAG_00396	AGC/PKA protein kinase	15.73	6	6	18	515	56981.4	6.97447e-05
CNAG_01521	metallo-beta-lactamase superfamily protein	18.66	6	6	14	402	43940	6.94941e-05
CNAG_04678	AGC/AKT protein kinase	20.52	6	6	20	575	63922.6	6.94078e-05
CNAG_06456	conserved hypothetical protein	16.7	6	6	19	551	61171.7	6.88095e-05
CNAG_00561	histone acetyltransferase type B catalytic subunit	14.66	6	6	14	416	48582	6.71554e-05
CNAG_06151	transferase	26.32	6	6	7	209	23449.5	6.68341e-05
CNAG_02584	serine/threonine-protein phosphatase 2A activator 1	20.99	6	6	12	362	40476	6.61483e-05
CNAG_02080	conserved hypothetical protein	26.37	6	6	12	364	39015.7	6.57849e-05
CNAG_03274	S-adenosylmethionine transporter	24.35	6	6	10	308	32874.7	6.47881e-05
CNAG_06656	diphthine synthase	29.5	6	6	11	339	37964.8	6.47499e-05
CNAG_04505	guanine nucleotide-binding protein subunit alpha	18.98	6	6	14	432	47800.3	6.46681e-05
CNAG_03965	conserved hypothetical protein	27.38	6	6	8	252	27218.4	6.33484e-05
CNAG_07782	oxidoreductase	25.38	6	6	12	390	42630.3	6.13992e-05
CNAG_02567	conserved hypothetical protein	27.55	6	6	9	294	33119.8	6.10859e-05
CNAG_03317	clathrin assembly protein AP47	22.07	6	6	13	426	48294.6	6.08948e-05
CNAG_03331	phosphatidylserine decarboxylase 1	15.21	6	6	16	526	58160.2	6.06988e-05
CNAG_01600	glutamate-rich WD repeat containing 1	20.36	6	6	15	496	54163.7	6.0347e-05
CNAG_01097	short-chain dehydrogenase/reductase SDR	31.12	6	6	10	331	35716.4	6.02862e-05
CNAG_02511	CMGC/MAPK/ERK protein kinase	28.69	6	6	11	366	42093.9	5.99733e-05
CNAG_06998	protein transporter	11.72	6	6	14	478	51871.1	5.84449e-05
CNAG_07871	CMGC/CDK protein kinase	15.63	6	8	17	595	65884.6	5.70136e-05
CNAG_03786	lysophospholipase	21.36	6	6	12	426	48321	5.62105e-05
CNAG_03924	nit protein 1	25.55	6	6	9	321	35009.6	5.59479e-05
CNAG_03448	eukaryotic initiation factor	18.05	6	6	13	471	50382.8	5.50768e-05
CNAG_05387	galactose transporter	14	6	7	15	550	60072.5	5.4422e-05
CNAG_01252	thiosulfate sulfurtransferase	29.41	6	6	9	340	37955.1	5.28214e-05
CNAG_07694	nicotinate-nucleotide adenylyltransferase	17.8	6	6	14	545	59823.4	5.12599e-05
CNAG_05389	sphinganine-1-phosphate aldolase	16.67	6	6	14	546	59266.5	5.1166e-05
CNAG_07856	conserved hypothetical protein	13.07	6	6	14	551	59440.5	5.07017e-05
CNAG_04905	tRNA methyltransferase	19.09	6	6	15	592	65650.3	5.0561e-05
CNAG_02056	conserved hypothetical protein	28.46	6	7	10	397	45139.3	5.02638e-05
CNAG_06497	microsomal epoxide hydrolase	25.94	6	6	10	401	45513.9	4.97625e-05
CNAG_05739	conserved hypothetical protein	24.15	6	6	8	323	35530.2	4.94235e-05
CNAG_02425	conserved hypothetical protein	44.21	6	6	7	285	31479.5	4.90116e-05
CNAG_03755	conserved hypothetical protein	31.6	6	6	8	326	36782.8	4.89687e-05
CNAG_02870	tetrahydrofolylpolyglutamate synthase	16.9	6	6	12	497	54111.1	4.81805e-05
CNAG_02859	NADH kinase	21.26	6	6	8	334	35970.2	4.77958e-05
CNAG_03541	conserved hypothetical protein	23.02	6	6	9	378	41498.6	4.75113e-05
CNAG_01549	RNA splicing factor PRP9	17.42	6	6	12	511	58137.4	4.68605e-05
CNAG_03319	phospholipid binding protein	8.09	6	6	24	1051	108754	4.55674e-05
CNAG_02845	cDNA sequence	19.77	6	6	10	440	49585.5	4.53517e-05
CNAG_05644	2-nitropropane dioxygenase	28.25	6	6	8	354	37516.5	4.50955e-05
CNAG_03452	AFG1 family mitochondrial ATPase	19.82	6	6	10	444	49788.8	4.49431e-05
CNAG_00600	capsular associated protein	14.5	6	6	13	593	66784.4	4.37456e-05
CNAG_00524	acetyl-Coenzyme A acyltransferase 2	30.9	6	6	9	411	43255.7	4.36965e-05
CNAG_00045	conserved hypothetical protein	27.92	6	6	9	419	43047.5	4.28622e-05
CNAG_01772	conserved hypothetical protein	23.94	6	6	7	330	37023	4.23282e-05
CNAG_00721	capsular associated protein	19.08	6	6	11	519	59201.3	4.22933e-05
CNAG_06829	squalene monooxygenase	17.02	6	6	11	523	57023.3	4.19698e-05
CNAG_02937	conserved hypothetical protein	12.01	6	6	15	716	79808.8	4.18046e-05
CNAG_07348	phosphopantothenoylcysteine decarboxylase	25.15	6	6	7	338	36480.1	4.13264e-05
CNAG_02760	conserved hypothetical protein	17.7	6	6	11	548	61353.6	4.00551e-05
CNAG_07413	nucleolar GTP-binding protein	11.15	6	7	15	762	84893.3	3.9281e-05
CNAG_02000	short-chain dehydrogenase	20.95	6	6	7	358	39190.6	3.90177e-05
CNAG_01199	conserved hypothetical protein	15.88	6	6	14	718	69878.6	3.8909e-05
CNAG_03246	RNA-3'-phosphate cyclase	16.99	6	6	7	365	40172.4	3.82694e-05
CNAG_04833	conserved hypothetical protein	19.73	6	6	11	593	65642.7	3.70155e-05
CNAG_05154	membrane fraction protein	23.04	6	6	7	382	40140.4	3.65663e-05
CNAG_04005	cytoplasmic protein	12.06	6	6	13	713	75850.4	3.63831e-05
CNAG_04806	golgi phosphoprotein 3 domain containing protein	15.17	6	6	7	389	42201.1	3.59083e-05
CNAG_02307	L-serine ammonia-lyase	30.18	6	6	6	338	35916.7	3.54226e-05
CNAG_00286	conserved hypothetical protein	20.26	6	6	9	533	56865.1	3.36947e-05
CNAG_02328	ribosome biogenesis protein TSR1	9.52	6	6	14	830	92046.1	3.36586e-05
CNAG_06640	carboxypeptidase C	20.04	6	6	9	539	59240.5	3.33196e-05
CNAG_03205	ATP-dependent RNA helicase ROK1	13.75	6	6	10	618	66992.2	3.22892e-05
CNAG_00692	FAD dependent oxidoreductase	23.94	6	6	7	447	48404.7	3.1249e-05
CNAG_04311	conserved hypothetical protein	20.74	6	6	8	516	56836	3.09376e-05
CNAG_01106	vacuolar (H+)-ATPase subunit )	14.13	6	7	13	849	95972.1	3.0555e-05
CNAG_04349	conserved hypothetical protein	14.24	6	6	9	590	65957.5	3.04394e-05
CNAG_04735	extracellular elastinolytic metalloproteinase	15.79	6	6	11	722	80004.5	3.0402e-05
CNAG_01526	conserved hypothetical protein	13.33	6	6	10	675	70098.6	2.95626e-05
CNAG_01687	atypical/RIO protein kinase	14.97	6	6	8	561	63801.9	2.8456e-05
CNAG_04868	cytoplasmic protein	14.41	6	6	10	708	76139.2	2.81847e-05
CNAG_03699	pre-mRNA-processing ATP-dependent RNA helicase PRP5	8.78	6	6	15	1071	119769	2.79478e-05
CNAG_03878	conserved hypothetical protein	27.83	6	6	6	442	47881.6	2.70879e-05
CNAG_05215	conserved hypothetical protein	14.89	6	6	7	517	56628.8	2.7018e-05
CNAG_03027	conserved hypothetical protein	10.95	6	6	10	749	83886.3	2.66418e-05
CNAG_02794	dihydroorotate dehydrogenase	21.08	6	6	7	536	57407	2.60603e-05
CNAG_05607	cytoplasmic protein	13.51	6	6	11	851	94743.3	2.57934e-05
CNAG_07735	daxx-interacting protein MSP58/p78	11.97	6	6	9	710	80217.8	2.52947e-05
CNAG_00309	membrane protein	13.18	6	6	11	880	96858.5	2.49434e-05
CNAG_01669	metallo-beta-lactamase family protein	22.45	6	6	6	481	53489.5	2.48916e-05
CNAG_06080	inositol/phosphatidylinositol phosphatase	14.54	6	6	9	722	81552.9	2.48743e-05
CNAG_00718	chromatin assembly complex protein	9.23	6	6	10	813	86284.4	2.45446e-05
CNAG_00745	other/HAL protein kinase	9.31	6	6	11	956	103221	2.29605e-05
CNAG_01477	serine palmitoyl transferase subunit	9.47	6	6	8	697	76578.4	2.29036e-05
CNAG_03962	mis5 protein	9.32	6	6	11	966	107279	2.27228e-05
CNAG_00020	conserved hypothetical protein	11.48	6	6	11	967	104131	2.26993e-05
CNAG_05062	conserved hypothetical protein	12.81	6	6	8	718	80998.9	2.22337e-05
CNAG_03820	nucleolar protein 14	6.92	6	6	10	925	103425	2.15727e-05
CNAG_07494	U3 small nucleolar ribonucleoprotein	12.74	6	6	8	769	85292.6	2.07592e-05
CNAG_05708	ubiquitin carboxyl-terminal hydrolase 14	13.32	6	6	8	788	86477.9	2.02586e-05
CNAG_06197	conserved hypothetical protein	11.43	6	6	10	997	104696	2.00148e-05
CNAG_03419	DEAD-box protein abstrakt	16.42	6	6	6	615	68691	1.9468e-05
CNAG_01263	vacuolar transporter chaperone 4	9.26	6	6	8	864	98336.3	1.84766e-05
CNAG_03157	conserved hypothetical protein	18.1	6	6	6	663	75269.2	1.80586e-05
CNAG_02161	cortical actin cytoskeleton protein asp1	6.65	6	6	10	1112	124208	1.79449e-05
CNAG_04824	conserved hypothetical protein	12.52	6	6	6	679	76674.1	1.76331e-05
CNAG_02453	conserved hypothetical protein	5.73	6	6	11	1379	154320	1.59175e-05
CNAG_06688	transmembrane GTPase fzo1	12.85	6	6	7	887	97537.7	1.57478e-05
CNAG_03582	pH-response regulator protein palA/RIM20	7.87	6	6	7	902	99622.1	1.54859e-05
CNAG_06834	dolichyl-phosphate-mannose-protein mannosyltransferase	8.71	6	6	7	919	104101	1.51995e-05
CNAG_06384	telomere maintenance protein	9.17	6	6	7	927	105584	1.50683e-05
CNAG_07333	ubiquitin carboxyl-terminal hydrolase 2	5.96	6	6	9	1442	160581	1.24544e-05
CNAG_03655	predicted protein	3.84	6	6	9	2006	222105	8.95278e-06
CNAG_01251	ubiquitin fusion degradation protein 4	6.27	6	6	7	1947	211060	7.17428e-06
CNAG_01446	hypothetical protein	68.57	5	5	121	70	7378.96	0.00344932
CNAG_02754	40S ribosomal protein S12	54.73	5	5	239	148	15977.3	0.00322242
CNAG_00821	60s ribosomal protein l34-b	42.48	5	5	114	113	12597.1	0.00201313
CNAG_04322	conserved hypothetical protein	75.22	5	5	103	113	11896.7	0.00181888
CNAG_06747	histone H2A-1	35.88	5	6	88	131	13914.1	0.00134047
CNAG_05132	cytochrome c oxidase polypeptide IV	51.27	5	5	99	158	17058.3	0.00125033
CNAG_03303	40s ribosomal protein s27	45.78	5	5	50	83	8969.58	0.00120209
CNAG_04011	60s ribosomal protein l37a	46.74	5	5	46	92	10076.8	0.000997737
CNAG_02811	hypothetical protein	30.38	5	5	33	79	8987.33	0.000833553
CNAG_03127	40s ribosomal protein s23	37.24	5	5	55	145	16019.7	0.000756904
CNAG_06779	pre-mRNA splicing factor	55.04	5	5	47	129	13835.1	0.000727033
CNAG_01743	conserved hypothetical protein	71.6	5	5	28	81	8771.48	0.000689794
CNAG_06226	conserved hypothetical protein	35.88	5	5	35	131	14482.5	0.000533142
CNAG_05939	conserved hypothetical protein	69.41	5	5	22	85	9219.75	0.000516476
CNAG_05800	60s ribosomal protein l33-b	38.1	5	5	27	105	11841.8	0.000513122
CNAG_05596	nuclear transport factor 2	47.58	5	5	28	124	13869.6	0.000450591
CNAG_00854	C-8 sterol isomerase	22.92	5	5	49	253	27838.9	0.000386475
CNAG_00536	conserved hypothetical protein	29.41	5	5	15	85	9689.24	0.000352143
CNAG_01341	mannose-6-phosphate isomerase	71.13	5	5	25	142	15604.6	0.000351316
CNAG_00075	conserved hypothetical protein	36.31	5	5	27	157	16529.2	0.000343171
CNAG_05696	ubiquitin-conjugating enzyme e2-16 kda	30.61	5	5	22	147	16469.8	0.000298642
CNAG_06668	mitochondrial protein	20.59	5	5	33	238	26144.9	0.000276683
CNAG_01345	mitochondrial ribosomal protein subunit S2	30.62	5	5	40	307	33720.5	0.000259997
CNAG_05597	POS9-activating factor FAP7	32.65	5	5	25	196	22616.2	0.000254525
CNAG_03439	conserved hypothetical protein	34.72	5	5	26	216	23165	0.000240196
CNAG_06694	transthyretin family protein	36.07	5	5	14	122	13409.1	0.000228989
CNAG_01583	vacuolar-sorting protein SNF7	21.82	5	5	25	220	24320.4	0.000226758
CNAG_00994	mago nashi protein	46.41	5	5	17	153	18017.5	0.000221719
CNAG_02783	conserved hypothetical protein	38.95	5	5	18	172	19201.1	0.000208829
CNAG_00400	conserved hypothetical protein	57.27	5	5	11	110	12313	0.000199547
CNAG_05792	proteasome subunit alpha type 4	26.69	5	5	26	266	29436.4	0.000195046
CNAG_03435	snRNP subunit	53.54	5	5	12	127	13946.3	0.000188549
CNAG_04188	O-methyltransferase	29.51	5	5	21	244	27029.7	0.000171742
CNAG_06141	dUTP diphosphatase	38.07	5	5	15	176	19042.9	0.000170069
CNAG_01797	conserved hypothetical protein	20.97	5	5	21	267	30346.6	0.000156947
CNAG_01147	ARP2/3 complex 20 kDa subunit	44.97	5	5	13	169	19325.5	0.000153498
CNAG_06049	Rab6 GTPase	32.86	5	5	16	210	23156.3	0.000152036
CNAG_05483	conserved hypothetical protein	47.37	5	5	10	133	15001.1	0.000150036
CNAG_04585	conserved hypothetical protein	58.95	5	5	7	95	10163.2	0.000147035
CNAG_04111	lectin	17.28	5	5	24	353	39013.7	0.00013567
CNAG_05761	protein kinase activator	42.31	5	5	7	104	12186.9	0.000134311
CNAG_01664	CMGC/CDK/CDC2 protein kinase	32.21	5	7	20	298	33696.8	0.000133924
CNAG_06692	glucosamine-6-phosphate acetyltransferase	40.94	5	5	11	171	19001.3	0.000128364
CNAG_05091	conserved hypothetical protein	36.1	5	5	13	205	23178.9	0.000126542
CNAG_05899	pyrroline-5-carboxylate reductase	25.88	5	5	19	313	32683.8	0.000121131
CNAG_06078	conserved hypothetical protein	27.76	5	5	17	281	31868	0.000120723
CNAG_05751	conserved hypothetical protein	29.17	5	5	13	216	23692.8	0.000120098
CNAG_00182	retrograde transporter	38.02	5	5	11	192	21253.2	0.000114324
CNAG_02967	conserved hypothetical protein	25.43	5	5	16	291	33278.8	0.000109717
CNAG_00289	conserved hypothetical protein	31.98	5	5	12	222	24312.7	0.000107863
CNAG_03816	proteasome subunit beta type 6	39.91	5	5	11	213	22780.5	0.000103053
CNAG_00510	prefoldin subunit 2	55.56	5	5	6	117	13258.1	0.000102332
CNAG_04110	glutathione S-transferase	23.27	5	5	14	275	31342.5	0.000101588
CNAG_03968	poly (A) binding protein	41.79	5	5	10	201	21832.1	9.92773e-05
CNAG_02310	casein kinase II beta chain	29.52	5	5	13	271	30640.5	9.57239e-05
CNAG_01426	vacuolar protein sorting 26	27.46	5	5	14	295	34712.7	9.47005e-05
CNAG_03651	t-SNARE	24.82	5	5	13	274	30472.5	9.46758e-05
CNAG_00180	carboxyl-terminal proteinase	30.25	5	5	11	238	26188.4	9.22278e-05
CNAG_02427	conserved hypothetical protein	34.85	5	5	9	198	22104.6	9.07034e-05
CNAG_04257	conserved hypothetical protein	28	5	5	17	375	40261.5	9.04615e-05
CNAG_02372	conserved hypothetical protein	19.68	5	5	14	310	35328.5	9.01182e-05
CNAG_00319	RER1 protein	23.91	5	5	10	230	25966.3	8.67598e-05
CNAG_05657	cytoplasmic protein	31.32	5	5	12	281	29745.9	8.5216e-05
CNAG_03262	inositol-1 (or 4)-monophosphatase )	20.58	5	5	13	311	33837.4	8.34121e-05
CNAG_04288	conserved hypothetical protein	25.2	5	5	10	250	27668.4	7.9819e-05
CNAG_05926	U2 small nuclear ribonucleoprotein A	23.83	5	5	10	256	27773.6	7.79482e-05
CNAG_02725	proteasome subunit	27.21	5	5	11	283	29527.4	7.75626e-05
CNAG_04510	ATPase	20.73	5	6	17	439	48485.2	7.72735e-05
CNAG_03623	short-chain dehydrogenase	24.81	5	5	10	266	28497.8	7.50178e-05
CNAG_01397	mitochondrial import inner membrane translocase subunit	38.17	5	5	9	241	24733.8	7.45198e-05
CNAG_01861	conserved hypothetical protein	32.87	5	5	8	216	23067.9	7.39065e-05
CNAG_03862	conserved hypothetical protein	33.58	5	5	10	271	29955.6	7.36337e-05
CNAG_05085	deoxyhypusine hydroxylase	22.16	5	5	13	361	39217.2	7.18592e-05
CNAG_05379	regucalcin family protein	15.16	5	5	11	310	33844.2	7.08072e-05
CNAG_01821	conserved hypothetical protein	23.45	5	5	8	226	24693.8	7.06363e-05
CNAG_02657	eukaryotic translation initiation factor 3	13.79	5	5	10	290	31767.6	6.88095e-05
CNAG_02501	conserved hypothetical protein	27.15	5	5	10	291	31634.4	6.8573e-05
CNAG_06420	citrate transport protein	28.96	5	5	10	297	31929.1	6.71877e-05
CNAG_00989	ubiquitin-specific protease	20.18	5	5	11	327	36497.1	6.7126e-05
CNAG_02118	conserved hypothetical protein	22.28	5	5	13	395	41347.9	6.56738e-05
CNAG_01596	conserved hypothetical protein	25	5	5	11	344	39361.3	6.38088e-05
CNAG_03291	conserved hypothetical protein	25	5	5	8	256	27551.8	6.23586e-05
CNAG_04292	conserved hypothetical protein	27.79	5	5	10	331	36888.6	6.02862e-05
CNAG_04368	conserved hypothetical protein	16.44	5	5	13	432	48151.9	6.0049e-05
CNAG_03926	methionine aminopeptidase 1	26.8	5	5	12	403	44302.1	5.94186e-05
CNAG_07020	conserved hypothetical protein	18.93	5	5	12	412	46016.7	5.81206e-05
CNAG_04147	ATP-dependent rRNA helicase RRP3	16.94	5	6	14	484	52631.6	5.77203e-05
CNAG_05608	conserved hypothetical protein	24.55	5	5	8	277	29180.2	5.7631e-05
CNAG_04692	thymidylate synthase	26.81	5	5	9	317	35823.9	5.66538e-05
CNAG_03300	RRP1B protein	22.66	5	5	10	353	39786.4	5.6529e-05
CNAG_03653	conserved hypothetical protein	8.52	5	5	21	751	84120.9	5.57989e-05
CNAG_01696	DNAj protein	10.05	5	5	15	547	58272.5	5.47205e-05
CNAG_05247	1-acylglycerol-3-phosphate O-acyltransferase	19.35	5	5	10	367	40041.1	5.43726e-05
CNAG_05297	conserved hypothetical protein	23.64	5	5	7	258	29200	5.41408e-05
CNAG_06624	conserved hypothetical protein	14.64	5	5	13	485	54061.4	5.34869e-05
CNAG_01519	endonuclease/exonuclease/phosphatase	16.28	5	5	9	344	38590.3	5.22072e-05
CNAG_03610	mRNA guanylyltransferase	20.57	5	5	11	423	48865.5	5.18918e-05
CNAG_00893	conserved hypothetical protein	29.06	5	5	6	234	24840.1	5.1166e-05
CNAG_01518	phosphoglycerate mutase	23.36	5	5	7	274	31736.5	5.09793e-05
CNAG_03837	protein-L-isoaspartate O-methyltransferase	41.1	5	5	6	236	25711.5	5.07324e-05
CNAG_02792	AAA family ATPase	15.31	5	5	13	516	56587.7	5.02736e-05
CNAG_05409	activator 1 41 kda subunit	25.07	5	5	9	363	39928.3	4.94746e-05
CNAG_01437	ribosomal RNA assembly protein mis3	19.21	5	5	10	406	46237.5	4.91496e-05
CNAG_07309	pelota	18.55	5	5	10	415	46098.4	4.80837e-05
CNAG_05396	LRP16 family protein	23.61	5	5	5	216	23704.8	4.61915e-05
CNAG_07664	mitochondrial protein	16.78	5	5	13	566	61981.5	4.58324e-05
CNAG_02861	histidinol-phosphatase	24.93	5	5	8	349	39983.4	4.57415e-05
CNAG_04900	WD40 protein Ciao1 variant	22.27	5	5	10	440	48051.1	4.53517e-05
CNAG_06196	conserved hypothetical protein	26.89	5	5	8	357	39263.5	4.47165e-05
CNAG_06342	SUMO activating enzyme	22.15	5	5	7	316	33641.1	4.42035e-05
CNAG_00853	opa-interacting protein OIP2	37.13	5	5	6	272	28395.9	4.40178e-05
CNAG_01161	conserved hypothetical protein	34.78	5	5	6	276	28858	4.33799e-05
CNAG_01522	phenylalanyl-tRNA synthetase	17.34	5	5	10	467	52658.7	4.27296e-05
CNAG_03875	UTP-hexose-1-phosphate uridylyltransferase	19.64	5	5	8	387	43493.7	4.12501e-05
CNAG_04132	pre-mRNA-splicing factor CWC2	20.41	5	5	7	343	38602.9	4.0724e-05
CNAG_03897	conserved hypothetical protein	26.1	5	5	6	295	32749.1	4.05859e-05
CNAG_03790	conserved hypothetical protein	30.63	5	5	8	395	42798.8	4.04147e-05
CNAG_03022	conserved hypothetical protein	24.71	5	5	7	348	40222.7	4.01389e-05
CNAG_00424	choline-phosphate cytidylyltransferase	22.08	5	5	9	453	50029.4	3.96452e-05
CNAG_00701	CAS31p	16.46	5	5	9	480	53530	3.74151e-05
CNAG_00500	PP2Cp protein phosphotase	19.02	5	5	9	489	52115.7	3.67265e-05
CNAG_01567	DUF1688 domain-containing protein	19.95	5	5	8	436	47781.2	3.66142e-05
CNAG_00769	STE/STE7 protein kinase	9.36	5	5	11	609	64175.9	3.6043e-05
CNAG_05416	pre-mRNA-processing protein 45	14.63	5	5	10	574	63356.5	3.47644e-05
CNAG_04627	COP9 signalosome complex subunit 12	16.87	5	5	7	403	46208.6	3.46608e-05
CNAG_07591	mitochondrial metalloendopeptidase OMA1	20.29	5	5	7	414	45428.7	3.37399e-05
CNAG_01908	uroporphyrinogen-III synthase	21.07	5	5	5	299	33420.7	3.33691e-05
CNAG_02502	ATP-dependent RNA helicase DBP3	13.26	5	5	10	611	66739.2	3.26592e-05
CNAG_06620	ATP/GTP/Ca++ binding protein	8.75	5	5	11	686	76814.3	3.19974e-05
CNAG_01422	endoplasmic reticulum protein	10	5	5	9	570	63212.2	3.15075e-05
CNAG_02147	cytochrome-c peroxidase	21.67	5	5	5	323	34565	3.08897e-05
CNAG_01036	geranylgeranyltransferase beta subunit	17.42	5	5	5	333	36955.2	2.99621e-05
CNAG_07679	positive transcription elongation factor	15.62	5	5	5	333	36523.3	2.99621e-05
CNAG_01949	L-iditol 2-dehydrogenase	29	5	5	6	400	42867.2	2.99321e-05
CNAG_00472	conserved hypothetical protein	17.72	5	5	6	412	45292.1	2.90603e-05
CNAG_05124	conserved hypothetical protein	9.69	5	5	12	826	92588.6	2.89899e-05
CNAG_04069	PRP31	13.95	5	5	8	552	59176.9	2.89199e-05
CNAG_06838	mitochondrial RNA helicase	7.13	5	5	12	828	91747.7	2.89199e-05
CNAG_00504	peptidyl-prolyl cis-trans isomerase-like 4	16.43	5	5	7	493	56065.8	2.83333e-05
CNAG_03796	other/NAK protein kinase	15.69	5	5	5	357	40243.8	2.79478e-05
CNAG_00360	nuclear protein SNF4	13.72	5	5	6	430	47175.7	2.78438e-05
CNAG_04360	tRNA methyltransferase	14.99	5	5	7	507	56790.2	2.75509e-05
CNAG_07639	lipase 2	17.58	5	5	8	586	64604.5	2.7242e-05
CNAG_01140	ATP-dependent RNA helicase DRS1	9.59	5	5	11	813	89499.9	2.6999e-05
CNAG_04207	conserved hypothetical protein	12.63	5	5	9	673	75627	2.66854e-05
CNAG_04173	conserved hypothetical protein	12.61	5	5	6	460	51713.3	2.60279e-05
CNAG_03685	conserved hypothetical protein	20.94	5	5	5	406	44925.4	2.45748e-05
CNAG_00497	conserved hypothetical protein	7.73	5	5	10	815	89301.4	2.44843e-05
CNAG_05645	conserved hypothetical protein	10.8	5	5	7	574	62197.4	2.43351e-05
CNAG_00134	conserved hypothetical protein	8.58	5	5	9	758	86351	2.3693e-05
CNAG_01898	nuclear protein	12.75	5	5	6	510	55785.5	2.34762e-05
CNAG_03081	RNA helicase	11.58	5	5	8	691	75538	2.31025e-05
CNAG_03592	phosphomethylpyrimidine kinase	15.07	5	5	6	544	60103.6	2.20089e-05
CNAG_01250	RNA ligase	7.98	5	5	11	1003	112891	2.18846e-05
CNAG_01129	lanosterol synthase	9.76	5	5	8	738	84143	2.16312e-05
CNAG_01482	mitochondrial carrier protein	12.67	5	5	7	647	71752	2.15894e-05
CNAG_06244	conserved hypothetical protein	9.18	5	5	8	752	81427.2	2.12284e-05
CNAG_00007	methionine-tRNA ligase	17.01	5	5	6	582	65237.5	2.05719e-05
CNAG_04190	topoisomerase I	8.01	5	5	9	886	100248	2.02701e-05
CNAG_03928	adaptor protein complex AP-1	14.27	5	5	7	694	77557.9	2.01273e-05
CNAG_03267	spliceosome associated protein 145	12.4	5	5	6	597	65785	2.0055e-05
CNAG_01178	nuclear envelope-endoplasmic reticulum network protein	12.85	5	5	8	825	88069.8	1.93501e-05
CNAG_02240	cytoplasmic protein	10.04	5	5	7	737	83152.9	1.89529e-05
CNAG_01130	conserved hypothetical protein	13.4	5	5	7	746	78445.1	1.87243e-05
CNAG_03775	conserved hypothetical protein	9.24	5	7	8	855	92757	1.86711e-05
CNAG_07857	conserved hypothetical protein	16.11	5	5	8	863	94472.9	1.8498e-05
CNAG_07563	glutamyl-tRNA synthetase	15.11	5	5	5	556	63445	1.79449e-05
CNAG_01817	signal recognition particle binding protein	9.79	5	5	6	674	72591.5	1.77639e-05
CNAG_03390	AAA family ATPase	7.72	5	5	7	803	87690	1.73952e-05
CNAG_03341	DNA replication licensing factor cdc19	11.27	5	5	8	932	104702	1.71285e-05
CNAG_06659	beta-hexosaminidase	12.63	5	5	5	586	65030.6	1.70262e-05
CNAG_01217	retinoblastoma-binding protein	17.33	5	5	5	600	64826.9	1.6629e-05
CNAG_04361	conserved hypothetical protein	8.24	5	5	8	995	107838	1.6044e-05
CNAG_01754	conserved hypothetical protein	10.06	5	5	6	865	97128.7	1.38414e-05
CNAG_03921	conserved hypothetical protein	8.55	5	5	5	725	78677	1.37619e-05
CNAG_06754	pol II transcription elongation factor	5.52	5	5	8	1177	131036	1.35631e-05
CNAG_02741	mitochondrial intermediate peptidase	10.38	5	5	5	761	83649.6	1.31109e-05
CNAG_06376	vacuolar membrane protein	9.06	5	5	7	1071	118627	1.30423e-05
CNAG_03645	conserved hypothetical protein	7.91	5	5	7	1075	116857	1.29938e-05
CNAG_04376	conserved hypothetical protein	11.94	5	5	5	779	88827.9	1.28079e-05
CNAG_06155	conserved hypothetical protein	7.29	5	5	5	837	95248.4	1.19204e-05
CNAG_01330	conserved hypothetical protein	10.12	5	5	5	850	92718.1	1.17381e-05
CNAG_03756	conserved hypothetical protein	7.38	5	5	7	1192	131887	1.17184e-05
CNAG_04570	conserved hypothetical protein	8.83	5	5	5	895	93777.2	1.11479e-05
CNAG_07439	WD-repeat protein	8.67	5	5	5	900	99041.8	1.1086e-05
CNAG_00666	nucleoporin nsp1	6.61	5	5	8	1497	155329	1.06639e-05
CNAG_00633	conserved hypothetical protein	6.83	5	5	7	1318	145611	1.05981e-05
CNAG_00770	DNA mismatch repair protein MSH2	8.39	5	5	5	954	106720	1.04585e-05
CNAG_05511	ATPase	5.16	5	5	6	1162	125589	1.03037e-05
CNAG_01734	pre-mRNA splicing factor	6.49	5	5	5	1078	122561	9.25545e-06
CNAG_04197	CMGC/DYRK protein kinase	8.42	5	5	5	1140	124827	8.75208e-06
CNAG_04792	phosphatidylserine decarboxylase	6.18	5	5	5	1230	133796	8.11168e-06
CNAG_04393	RNA helicase	4.76	5	5	7	1724	191533	8.10227e-06
CNAG_02498	conserved hypothetical protein	5.3	5	5	5	1283	140518	7.77659e-06
CNAG_01195	membrane protein	5.01	5	5	6	1577	174593	7.59217e-06
CNAG_05063	STE/STE11 protein kinase	4.02	5	5	5	1417	158729	7.04119e-06
CNAG_01340	ATPase with bromodomain-containing protein	4.75	5	5	5	1580	173544	6.31479e-06
CNAG_04105	hypothetical protein	89.61	4	4	180	77	7053.66	0.00466475
CNAG_05633	hypothetical protein	37.88	4	4	57	66	7718.63	0.00172336
CNAG_00990	CIPB	41.8	4	4	89	122	12821.5	0.00145571
CNAG_01628	ribosomal protein S20	25.21	4	4	86	119	13395.6	0.00144211
CNAG_06847	ribosomal protein S28e	54.29	4	4	40	70	7842.14	0.00114027
CNAG_06723	mitochondrial inner membrane protein	31.32	4	4	78	182	19549.6	0.000855203
CNAG_02403	conserved hypothetical protein	44.44	4	4	47	117	13574.6	0.000801601
CNAG_02938	cytochrome C oxidase subunit	29.66	4	4	47	118	13191.2	0.000794808
CNAG_03544	conserved hypothetical protein	32.94	4	4	67	170	19228.6	0.000786452
CNAG_01198	small nuclear riboprotein F	44.05	4	4	27	84	9289.68	0.000641402
CNAG_00092	mitochondrial protein	39.32	4	4	30	117	12621.6	0.00051166
CNAG_04273	conserved hypothetical protein	28.99	4	4	47	207	21942.7	0.000453079
CNAG_03298	hypothetical protein	67.78	4	4	19	90	9905.19	0.000421267
CNAG_04089	coatomer zeta subunit	34.55	4	4	44	220	24108.3	0.000399095
CNAG_01585	conserved hypothetical protein	39.82	4	4	22	113	11408.3	0.000388499
CNAG_05221	histone H2A.4	36.96	4	5	21	138	14713.3	0.000303659
CNAG_05267	conserved hypothetical protein	37.89	4	4	14	95	10589.9	0.00029407
CNAG_01181	ribosomal chaperone	24.53	4	5	23	159	17601.8	0.000288654
CNAG_01047	conserved hypothetical protein	32	4	4	18	125	14023.8	0.000287348
CNAG_00329	conserved hypothetical protein	27.04	4	4	22	159	17681	0.000276103
CNAG_00816	microtubule binding protein	30.16	4	4	17	126	14690.9	0.000269231
CNAG_00819	hypothetical protein	40.91	4	4	8	66	7296.59	0.000241876
CNAG_09009	cytochrome oxidase subunit 1	8.9	4	4	57	528	58254.5	0.000215421
CNAG_05682	conserved hypothetical protein	30.39	4	4	19	181	20001.2	0.00020947
CNAG_05434	NADH dehydrogenase K chain	58	4	4	10	100	10815.3	0.000199547
CNAG_03049	predicted protein	41.58	4	4	10	101	11255.5	0.000197572
CNAG_06710	conserved hypothetical protein	41.67	4	4	13	144	16294.3	0.000180147
CNAG_05225	cell cycle control protein cwf14	27.7	4	4	13	148	17314	0.000175278
CNAG_03813	single-stranded DNA binding protein 12k chain	68.52	4	4	9	108	11708.3	0.00016629
CNAG_05069	hypothetical protein	25	4	4	9	108	11715.6	0.00016629
CNAG_02899	predicted protein	37.84	4	4	12	148	16240.3	0.000161795
CNAG_03323	predicted protein	36.65	4	4	13	161	17224.8	0.000161125
CNAG_07615	hydrogen ion transporter	15.52	4	4	9	116	11988.3	0.000154821
CNAG_07362	single-stranded DNA binding protein	11.71	4	4	34	444	46838.4	0.000152807
CNAG_04400	mitochondrial ribosomal protein	21.96	4	4	19	255	27953.9	0.000148682
CNAG_01650	60s ribosomal protein l7	22.15	4	4	22	298	32647.4	0.000147317
CNAG_02833	conserved hypothetical protein	52.44	4	4	6	82	9595.9	0.00014601
CNAG_02422	conserved hypothetical protein	38.01	4	4	12	171	18079.3	0.000140033
CNAG_02181	dihydrokaempferol 4-reductase	22.44	4	4	24	352	38456	0.000136055
CNAG_05001	hypothetical protein	40.34	4	4	8	119	13546.3	0.00013415
CNAG_04312	mannose-6-phosphate isomerase	14.09	4	4	19	298	32837.6	0.000127228
CNAG_05239	cytoplasmic protein	46.53	4	4	9	144	16622.9	0.000124717
CNAG_03306	conserved hypothetical protein	28.82	4	4	14	229	25511	0.000121994
CNAG_01636	peptidyl-prolyl cis-trans isomerase-like 1	20.69	4	4	10	174	18642.1	0.000114682
CNAG_04734	ornithine carrier protein	17.33	4	4	20	352	38031.1	0.000113379
CNAG_05781	dynein	26.79	4	4	6	112	13064.9	0.0001069
CNAG_02446	response regulator receiver domain-containing protein	34.76	4	4	10	187	21673.4	0.00010671
CNAG_04980	RNA cap binding protein	31.11	4	4	7	135	15239.5	0.000103469
CNAG_04667	conserved hypothetical protein	31.11	4	4	7	135	14872.5	0.000103469
CNAG_03805	calcium:hydrogen antiporter	16.26	4	4	21	406	43953.6	0.000103214
CNAG_00151	peptide-binding protein	12.97	4	5	28	555	64149.8	0.000100673
CNAG_04977	conserved hypothetical protein	31.67	4	4	6	120	13666.6	9.97737e-05
CNAG_05875	cytochrome c heme lyase	21	4	4	14	281	31038.6	9.94186e-05
CNAG_04169	conserved hypothetical protein	27.81	4	4	8	169	18803.7	9.44603e-05
CNAG_02988	acetyltransferase	34.71	4	4	8	170	19620.6	9.39047e-05
CNAG_00711	conserved hypothetical protein	35.78	4	4	5	109	12329.8	9.15355e-05
CNAG_05615	syntaxin	14.53	4	4	16	351	38579	9.09618e-05
CNAG_07310	conserved hypothetical protein	31.3	4	4	10	230	25637.4	8.67598e-05
CNAG_05716	conserved hypothetical protein	33.17	4	4	9	208	22376	8.63426e-05
CNAG_00781	conserved hypothetical protein	27.37	4	4	4	95	10465.1	8.402e-05
CNAG_00259	bud site selection protein	21.25	4	4	12	287	32611	8.34345e-05
CNAG_00354	beta-catenin	8.44	4	4	26	628	67105	8.26152e-05
CNAG_07029	vesicle-associated membrane protein 712	18.26	4	4	9	219	24544.2	8.20058e-05
CNAG_01320	50S ribosomal protein L17	19.25	4	4	13	322	35074.1	8.05626e-05
CNAG_04259	small nucleolar RNP protein	21.46	4	4	8	205	20986.7	7.78722e-05
CNAG_05852	heme oxygenase 2	13.26	4	4	14	362	39211.6	7.7173e-05
CNAG_04712	dicarboxylic acid transporter	16.93	4	4	12	313	33866.4	7.65038e-05
CNAG_09005	NADH:ubiquinone oxidoreductase subunit 4	8.07	4	4	18	483	53400.9	7.43655e-05
CNAG_06399	SH# domain-containing protein	24.38	4	4	9	242	24675.3	7.42119e-05
CNAG_02855	conserved hypothetical protein	18.86	4	4	11	297	32311.7	7.39065e-05
CNAG_05507	mitochondrial ribosomal protein	42.42	4	4	6	165	17946.9	7.25627e-05
CNAG_03408	conserved hypothetical protein	6.79	4	4	16	442	48418.5	7.22344e-05
CNAG_04039	iron sulfur cluster assembly protein 1	26.8	4	4	7	194	20326.4	7.20016e-05
CNAG_06502	mitochondrial ornithine transporter 1	18.63	4	4	11	306	33179.5	7.17327e-05
CNAG_06781	conserved hypothetical protein	26.06	4	4	10	284	30942.3	7.02632e-05
CNAG_05544	conserved hypothetical protein	30.81	4	4	6	172	18979.2	6.96096e-05
CNAG_03958	conserved hypothetical protein	28.46	4	4	9	260	28771.2	6.90741e-05
CNAG_07884	conserved hypothetical protein	23.97	4	4	10	292	32898.9	6.83382e-05
CNAG_05711	conserved hypothetical protein	39.55	4	4	6	177	19734	6.76432e-05
CNAG_06526	conserved hypothetical protein	24.86	4	4	6	181	20415	6.61483e-05
CNAG_02043	conserved hypothetical protein	47.02	4	4	5	151	16560.5	6.60753e-05
CNAG_04328	ubiquitin-conjugating enzyme e2-18 kda	33.54	4	4	5	158	18197.8	6.31479e-05
CNAG_06529	conserved hypothetical protein	27.6	4	5	12	384	42601.3	6.23586e-05
CNAG_04128	GTPase inhibitor	28.76	4	4	7	226	25664.9	6.18067e-05
CNAG_07353	conserved hypothetical protein	27.88	4	4	7	226	24140.3	6.18067e-05
CNAG_06467	conserved hypothetical protein	31.79	4	4	6	195	21086.9	6.13992e-05
CNAG_06716	conserved hypothetical protein	21.76	4	4	8	262	28890.2	6.09305e-05
CNAG_05030	conserved hypothetical protein	24.92	4	4	9	297	32328.7	6.04689e-05
CNAG_02104	phosphatidylinositol transporter	14.81	4	4	9	297	33020.8	6.04689e-05
CNAG_01679	conserved hypothetical protein	14.87	4	4	8	269	30068.3	5.9345e-05
CNAG_04679	conserved hypothetical protein	17.15	4	4	9	309	34520.1	5.81206e-05
CNAG_02830	delta24 () sterol reductase	6.13	4	4	14	489	56625	5.71301e-05
CNAG_02296	ATP binding protein	25.71	4	4	9	315	33193.9	5.70136e-05
CNAG_01187	ribosome biogenesis protein RPF2	19.56	4	4	9	317	35939.7	5.66538e-05
CNAG_06644	C-22 sterol desaturase	11.91	4	4	15	529	59866.4	5.65824e-05
CNAG_06621	biotin synthase	15.98	4	4	11	388	42732.9	5.65727e-05
CNAG_07163	inner membrane protein OXA1-like	13.09	4	5	13	466	51294.6	5.56677e-05
CNAG_01597	conserved hypothetical protein	18.33	4	4	7	251	27638.8	5.56507e-05
CNAG_00708	pre-mRNA-splicing factor SLT11	23.31	4	4	9	326	36000.2	5.50898e-05
CNAG_02054	conserved hypothetical protein	15.21	4	5	11	401	45279.3	5.47387e-05
CNAG_04000	cytochrome c oxidase assembly protein COX11	17.47	4	4	8	292	32563.1	5.46705e-05
CNAG_05171	ccr4-not transcription complex	20.48	4	4	8	293	33265.8	5.44839e-05
CNAG_02442	conserved hypothetical protein	25.45	4	4	6	220	24103.5	5.4422e-05
CNAG_01997	prephenate dehydrogenase	12.36	4	4	12	445	49554.3	5.38105e-05
CNAG_01528	conserved hypothetical protein	13.29	4	4	8	301	32897.1	5.30359e-05
CNAG_00145	actin II	16.71	4	6	10	377	42110.2	5.29304e-05
CNAG_03646	5-proFAR isomerase	19.17	4	4	7	266	28793.7	5.25125e-05
CNAG_05610	conserved hypothetical protein	26.5	4	4	5	200	22892	4.98869e-05
CNAG_06825	conserved hypothetical protein	18.33	4	4	12	480	49979.7	4.98869e-05
CNAG_07674	conserved hypothetical protein	19.63	4	4	8	326	36668.1	4.89687e-05
CNAG_05111	conserved hypothetical protein	15.45	4	4	6	246	28515.3	4.86701e-05
CNAG_01284	ATPase	17.03	4	4	9	370	40657.7	4.85386e-05
CNAG_04863	conserved hypothetical protein	20.87	4	4	5	206	23907.3	4.84338e-05
CNAG_01753	conserved hypothetical protein	13.62	4	4	6	257	26858	4.65869e-05
CNAG_06315	conserved hypothetical protein	17.84	4	4	6	269	29870.7	4.45087e-05
CNAG_02690	pirin	16.83	4	4	7	315	34395	4.43439e-05
CNAG_02197	conserved hypothetical protein	12.3	4	4	7	317	36045.5	4.40641e-05
CNAG_04340	conserved hypothetical protein	25	4	4	6	272	28910.4	4.40178e-05
CNAG_01096	conserved hypothetical protein	24.63	4	4	6	272	29555	4.40178e-05
CNAG_01239	chitin deacetylase	20.15	4	4	9	412	44158	4.35905e-05
CNAG_03456	conserved hypothetical protein	21.7	4	4	5	235	27106.9	4.24569e-05
CNAG_00322	conserved hypothetical protein	13.42	4	4	8	380	41140.7	4.201e-05
CNAG_06881	shwachman-Bodian-Diamond syndrome	20.16	4	4	5	243	27241.5	4.10591e-05
CNAG_04348	chaperone	14.72	4	4	8	394	40163.3	4.05172e-05
CNAG_07317	conserved hypothetical protein	13.06	4	4	9	444	49126.4	4.04488e-05
CNAG_06273	Rrs1 protein	19.17	4	4	6	313	34097.7	3.82519e-05
CNAG_04581	conserved hypothetical protein	20.09	4	4	4	214	23668.9	3.72986e-05
CNAG_03890	conserved hypothetical protein	15.37	4	4	8	449	50507.2	3.55541e-05
CNAG_01542	taurine catabolism dioxygenase TauD	17.38	4	4	7	397	44554.8	3.51847e-05
CNAG_04566	beta-flanking protein	13.38	4	4	5	284	29256.2	3.51316e-05
CNAG_02569	conserved hypothetical protein	22.74	4	4	6	343	38029.1	3.49063e-05
CNAG_06024	peroxin 14	19.08	4	4	6	346	37152.4	3.46036e-05
CNAG_00790	PAP2 domain-containing protein	22.32	4	4	6	354	39323.9	3.38216e-05
CNAG_00914	glucosidase	10.62	4	4	10	593	64623.7	3.36505e-05
CNAG_03046	conserved hypothetical protein	13.03	4	4	8	476	52655.1	3.35374e-05
CNAG_00690	conserved hypothetical protein	17.27	4	5	7	417	46100	3.34972e-05
CNAG_04334	conserved hypothetical protein	26.17	4	4	5	298	32255.2	3.34811e-05
CNAG_05700	endoplasmic reticulum protein	17.62	4	4	6	369	41084.1	3.24467e-05
CNAG_00408	ser/Thr protein phosphatase	18.45	4	4	5	309	35693.7	3.22892e-05
CNAG_06553	conserved hypothetical protein	13.75	4	4	8	509	55060.3	3.13631e-05
CNAG_02785	conserved hypothetical protein	8.21	4	4	12	767	82983.2	3.12199e-05
CNAG_03598	conserved hypothetical protein	20.91	4	4	6	397	41154.2	3.01583e-05
CNAG_05090	quinone oxidoreductase	19.16	4	4	5	334	36766.4	2.98724e-05
CNAG_05755	glutathione S-transferase 6	19.53	4	4	5	343	39542.9	2.90885e-05
CNAG_01136	conserved hypothetical protein	22.25	4	4	5	346	38037.8	2.88363e-05
CNAG_01593	rRNA binding protein	14.2	4	4	7	486	54170.2	2.87414e-05
CNAG_06232	TFC7	28.08	4	4	5	349	38271.4	2.85885e-05
CNAG_06064	conserved hypothetical protein	27.3	4	4	4	282	31475.6	2.83046e-05
CNAG_02002	conserved hypothetical protein	10.61	4	4	6	424	48885.6	2.82378e-05
CNAG_00936	lipid particle protein	11.18	4	4	7	501	55532.7	2.78809e-05
CNAG_01717	cell differentiation protein	12.64	4	4	6	443	48434.6	2.70267e-05
CNAG_00567	WD40 repeat domain 85	22.16	4	4	5	370	40962.1	2.69659e-05
CNAG_00739	chromosome 9 open reading frame 41	14.54	4	4	6	447	50520.5	2.67849e-05
CNAG_01150	delta-12 fatty acid desaturase	12.5	4	4	6	448	50890	2.67251e-05
CNAG_01381	conserved hypothetical protein	24.08	4	4	4	299	31975	2.66953e-05
CNAG_06369	RAB-protein geranylgeranyltransferase	18.69	4	4	4	305	35743.8	2.61702e-05
CNAG_00184	cleavage/polyadenylation specificity factor	9.17	4	4	8	611	67341.6	2.61273e-05
CNAG_04208	machado-Joseph disease protein 1	18.22	4	4	6	461	51574.4	2.59715e-05
CNAG_02075	conserved hypothetical protein	17.2	4	4	4	314	33823.8	2.54201e-05
CNAG_05310	nipsnap family protein	18.73	4	4	4	315	35071.7	2.53394e-05
CNAG_02088	conserved hypothetical protein	13.29	4	4	6	474	53426.3	2.52592e-05
CNAG_04521	oxidoreductase	15.83	4	4	5	398	43484.7	2.50688e-05
CNAG_05200	bud site selection protein 16	16.17	4	4	5	402	43972.5	2.48193e-05
CNAG_07622	cop9 signalosome complex subunit 1	13.63	4	4	7	565	62238.3	2.47227e-05
CNAG_04763	dolichyl-phosphate-mannose-protein mannosyltransferase	7.53	4	4	10	810	93340.1	2.46355e-05
CNAG_02701	conserved hypothetical protein	9.98	4	4	8	651	71207.9	2.4522e-05
CNAG_00411	conserved hypothetical protein	7.11	4	4	6	492	51480.7	2.43351e-05
CNAG_04149	nuclear pore complex protein	7.13	4	4	9	743	83435.1	2.41713e-05
CNAG_01871	membrane glycoprotein spo14	14.42	4	4	5	416	44597	2.39841e-05
CNAG_04467	succinate-semialdehyde dehydrogenase	13.6	4	4	6	500	53709.7	2.39457e-05
CNAG_03275	glutaryl-CoA dehydrogenase	13.41	4	4	5	425	46162.6	2.34762e-05
CNAG_02581	CAS33p	11.28	4	4	7	603	67356.4	2.31647e-05
CNAG_07474	AP-2 complex subunit mu-1	12.06	4	4	5	431	48988.4	2.31494e-05
CNAG_02111	conserved hypothetical protein	16.03	4	4	6	524	57528.2	2.28489e-05
CNAG_00671	cytoplasmic protein	7.3	4	4	8	699	78347.9	2.2838e-05
CNAG_01162	conserved hypothetical protein	16	4	4	4	350	38610.7	2.28054e-05
CNAG_04344	mandelate racemase/muconate lactonizing enzyme	14.38	4	4	5	438	48462.6	2.27794e-05
CNAG_01045	conserved hypothetical protein	8.65	4	4	7	624	69792.6	2.23851e-05
CNAG_05095	putativepod-specific dehydrogenase SAC25	12.36	4	4	4	364	40666.6	2.19283e-05
CNAG_02428	conserved hypothetical protein	8.55	4	4	9	819	90551.1	2.19283e-05
CNAG_06001	phosphomevalonate kinase	9.73	4	4	6	555	59266.6	2.15727e-05
CNAG_05309	conserved hypothetical protein	10.8	4	4	5	463	49697.4	2.15494e-05
CNAG_07572	pol II transcription elongation factor	11.67	4	4	6	557	63007	2.14952e-05
CNAG_00594	lipid particle protein	8.59	4	4	7	652	73265.6	2.14238e-05
CNAG_06672	formate dehydrogenase	17.43	4	4	4	373	41291.2	2.13992e-05
CNAG_01236	Ebp2p	11.03	4	4	4	390	43533.1	2.04664e-05
CNAG_03960	carboxypeptidase s	11.24	4	4	6	587	64692.4	2.03967e-05
CNAG_04838	conserved hypothetical protein	8.43	4	4	8	783	87553.7	2.0388e-05
CNAG_01015	cytoplasmic protein	18.41	4	4	4	402	44969.9	1.98555e-05
CNAG_00368	vacuolar sorting protein 53 long isoform	6.58	4	4	8	806	89872.8	1.98062e-05
CNAG_01363	XPA-binding protein 1	12.87	4	4	4	404	44496.7	1.97572e-05
CNAG_05169	cytochrome b2	13.7	4	4	5	511	55824.6	1.95252e-05
CNAG_03854	lysine decarboxylase	15.23	4	4	5	512	55610.1	1.94871e-05
CNAG_02459	atypical/ABC1 protein kinase	10.66	4	4	6	619	67606.4	1.93422e-05
CNAG_02038	conserved hypothetical protein	9.37	4	4	6	619	68930.8	1.93422e-05
CNAG_04869	carboxylesterases	9.35	4	4	6	620	67402.3	1.9311e-05
CNAG_02290	conserved hypothetical protein	11.48	4	4	4	418	46272.4	1.90954e-05
CNAG_02730	sorting nexin-41	9.64	4	4	6	633	70171.1	1.89144e-05
CNAG_03061	multiple drug resistance protein	15.89	4	5	6	642	70120.4	1.86493e-05
CNAG_06230	Drp1p	16.55	4	4	5	550	58322.2	1.81407e-05
CNAG_05838	GTPase activating protein	8.13	4	4	7	775	84664.1	1.80236e-05
CNAG_06191	conserved hypothetical protein	13.51	4	4	5	555	58275.1	1.79772e-05
CNAG_05913	alpha-glucosidase	12.97	4	4	5	563	63382.2	1.77218e-05
CNAG_03762	RNA methyltransferase	6.94	4	4	8	908	101941	1.75813e-05
CNAG_06300	glutamate-cysteine ligase	8.14	4	4	6	700	79088.3	1.71041e-05
CNAG_04753	lactonohydrolase	14.35	4	4	4	467	50184.8	1.70919e-05
CNAG_03849	nuclear protein	4.78	4	4	8	942	106451	1.69467e-05
CNAG_05634	serine/threonine protein phosphatase 2A	7.49	4	4	6	708	80058.9	1.69108e-05
CNAG_06367	conserved hypothetical protein	13.49	4	4	6	734	82944.7	1.63118e-05
CNAG_06182	cell division control protein 54	8.59	4	4	8	989	108247	1.61413e-05
CNAG_06552	CAMK/CAMKL/AMPK protein kinase	8.14	4	4	6	749	83304.7	1.59851e-05
CNAG_00899	conserved hypothetical protein	8.82	4	4	6	760	81484.4	1.57537e-05
CNAG_06060	conserved hypothetical protein	7.26	4	4	8	1019	114093	1.56661e-05
CNAG_07657	nucleolar complex protein 4	9.6	4	4	5	646	71824.3	1.54448e-05
CNAG_00799	cellulase	5.45	4	4	6	789	85302.4	1.51747e-05
CNAG_02944	acid phosphatase	11.98	4	4	4	551	59356.7	1.44862e-05
CNAG_02564	conserved hypothetical protein	12.86	4	4	4	552	61721.3	1.446e-05
CNAG_06691	Sip1/TFIP11 interacting protein	5.25	4	4	7	1009	112531	1.38437e-05
CNAG_05829	conserved hypothetical protein	5.32	4	4	8	1165	131888	1.37028e-05
CNAG_01649	conserved hypothetical protein	5.36	4	4	9	1325	145446	1.35542e-05
CNAG_04583	conserved hypothetical protein	4.55	4	4	7	1032	117931	1.35352e-05
CNAG_03190	glucose-repressible alcohol dehydrogenase transcriptional effector	8.5	4	4	5	741	82173.3	1.34647e-05
CNAG_04298	AD24	4.59	4	4	6	894	99880.9	1.33924e-05
CNAG_01174	DUF1212 family protein	6.62	4	4	7	1102	118763	1.26754e-05
CNAG_03502	manganese resistance protein MNR2	9.73	4	4	5	791	88262.4	1.26136e-05
CNAG_01941	glucan synthesis regulatory protein	7.79	4	4	5	796	85345.4	1.25344e-05
CNAG_04222	SDA1 family protein	9.49	4	4	5	801	89234.9	1.24561e-05
CNAG_02028	CMGC/SRPK protein kinase	12.83	4	4	4	647	70788	1.23368e-05
CNAG_05080	calcofluor white hypersensitive protein	4.61	4	4	6	976	109700	1.22673e-05
CNAG_01938	CAMK/CAMKL protein kinase	5.81	4	4	6	999	109447	1.19848e-05
CNAG_05163	exoribonuclease II	4.6	4	4	6	999	109775	1.19848e-05
CNAG_01510	conserved hypothetical protein	5.17	4	4	7	1180	129777	1.18376e-05
CNAG_03527	cytoplasmic protein	8.77	4	4	5	844	91368.2	1.18215e-05
CNAG_01039	translation repressor	4.91	4	4	9	1547	172168	1.16091e-05
CNAG_06548	endoplasmic reticulum protein	4.34	4	4	6	1037	114059	1.15457e-05
CNAG_04843	atypical/ABC1/ABC1-B protein kinase	7.41	4	4	4	702	79524.6	1.13702e-05
CNAG_04279	conserved hypothetical protein	7.4	4	4	5	878	92463.4	1.13637e-05
CNAG_02454	conserved hypothetical protein	9.54	4	4	4	723	78443.5	1.104e-05
CNAG_01360	pumilio domain-containing protein c	5.45	4	4	7	1266	135218	1.10334e-05
CNAG_01970	conserved hypothetical protein	6.55	4	4	5	916	97917.2	1.08923e-05
CNAG_03886	conserved hypothetical protein	7.43	4	4	4	767	84105.1	1.04066e-05
CNAG_05360	ATP-dependent RNA helicase MAK5	7.13	4	4	4	771	85409.1	1.03527e-05
CNAG_00572	general RNA polymerase II transcription factor	5.95	4	4	4	773	88124	1.03259e-05
CNAG_04278	DNA ligase	8.74	4	4	4	801	88448.6	9.96492e-06
CNAG_07522	conserved hypothetical protein	8.8	4	4	4	807	85851.5	9.89083e-06
CNAG_02512	DNA repair protein rad16	5.07	4	4	5	1026	115011	9.72453e-06
CNAG_05617	GPI ethanolamine phosphate transferase	3.47	4	4	5	1037	112987	9.62138e-06
CNAG_03533	JmjC domain-containing histone demethylation protein 1	6.29	4	4	4	874	97759.1	9.13261e-06
CNAG_05233	conserved hypothetical protein	6.19	4	4	5	1099	119106	9.07859e-06
CNAG_00383	calcium transporting ATPase	6.01	4	4	6	1331	149377	8.99538e-06
CNAG_04513	DNA-directed RNA polymerase	5.25	4	4	5	1123	125104	8.88457e-06
CNAG_02178	Cog3 protein	7.64	4	4	4	903	101072	8.83931e-06
CNAG_02773	PM-scl autoantigen	5.87	4	4	4	954	105703	8.36677e-06
CNAG_05936	DNA-directed RNA polymerase III largest subunit	6.19	4	4	6	1437	159899	8.33183e-06
CNAG_05005	other/ULK protein kinase	7.39	4	4	4	988	107479	8.07884e-06
CNAG_07375	guanyl-nucleotide exchange factor	5.76	4	4	5	1285	136422	7.76449e-06
CNAG_04662	sepB	7.68	4	4	4	1055	115601	7.56578e-06
CNAG_00777	conserved hypothetical protein	4	4	4	6	1624	175582	7.37244e-06
CNAG_02989	PX domain-containing protein	5.4	4	4	4	1166	129526	6.84554e-06
CNAG_00363	two-component sensor molecule	4.82	4	4	5	1619	176051	6.16268e-06
[truncated: 1,683 more rows]
