# Supplementary material for: Proteogenomic analysis of pathogenic yeast Cryptococcus neoformans using high resolution mass spectrometry
Source: Clin Proteomics. 2014 Feb 3;11(1):5. doi: 10.1186/1559-0275-11-5 (PMC3915034; doi:10.1186/1559-0275-11-5)
Supplement: Additional file 5: Table S3 — List of peptides spanning exon junctions confirming the annotated splice junctions. [file 1559-0275-11-5-S5.xlsx]

## Sheet: Sheet1
Additional file 5: Table S3. List of peptides spanning exon junctions confirming the annotated splice junctions
Selvan et al., Proteogenomic analysis of pathogenic yeast Cryptococcus neoformans using high resolution mass spectrometry
Peptide Sequence	Gene ID	Protein Description	Modifications	Number of Missed Cleavages	Charge	m/z [Da]	MH+ [Da]	ΔM [ppm]	Mascot Score	Sequest Score	Number of PSMs	Splice junction	Chromosome co-ordinates
AAAEGHFERDPEASR	CNAG_04938	conserved hypothetical protein		1	3	548.26	1642.76	-0.47	36	2.82	2	splice junction	Chr4:-:24917-24930,24809-24839
AAANAPLPDEDDADL	CNAG_02257	GTP-binding nuclear protein GSP1/Ran		0	2	749.34	1497.67	1.96	-	2.56	1	splice junction	Chr6:+:773389-773418,773477-773491
AAASSAPVPVSDDKTITGETPEEEDFIR	CNAG_00534	hypothetical protein		1	3	978.15	2932.42	6.08	64	7.41	5	splice junction	Chr1:-:1364584-1364660,1364363-1364369
AAASVLMSELQK	CNAG_05647	conserved hypothetical protein		0	2	624.34	1247.66	-1.4	48	2.96	1	splice junction	Chr14:-:855528-855542,855455-855475
AAATFPYPFK	CNAG_03677	conserved hypothetical protein		0	2	556.8	1112.58	5.82	64	2.68	1	splice junction	Chr2:+:513456-513474,513529-513539
AAcDGGGGALGHPK	CNAG_06138	conserved hypothetical protein	C3(Carbamidomethyl)	0	2	634.3	1267.59	0.2	45	3.66	3	splice junction	Chr12:+:406399-406414,406485-406510
AAcYGNLTPPDYEK	CNAG_01682	mitochondrial outer membrane 72K protein	C3(Carbamidomethyl)	0	2	799.86	1598.72	1.17	44	3.47	3	splice junction	Chr11:-:598287-598293,598199-598233
AADYEAIFVIGGHGPLIDLAK	CNAG_01686	ThiJ/PfpI		0	2	1085.59	2170.17	7.63	86	6.16	7	splice junction	Chr11:-:610551-610586,610427-610453
AAEDPLVKPDEILR	CNAG_03320	mannose-1-phosphate guanylyltransferase		0	2	783.43	1565.85	0.78	66	4.85	28	splice junction	Chr8:+:642502-642506,642563-642599
AAELLQVTSER	CNAG_04327	SCP160 protein		0	2	608.83	1216.65	-0.31	72	3.19	3	splice junction	Chr9:-:576385-576402,576315-576329
AAEVPPLPPFNAETAYK	CNAG_02446	response regulator receiver domain-containing protein		0	2	907.98	1814.95	8.68	58	3.13	3	splice junction	Chr6:+:307748-307797,307873-307873
AAFDDPKNWIGK	CNAG_03974	conserved hypothetical protein		1	2	681.35	1361.69	6.43	52	3.58	2	splice junction	Chr2:+:1310874-1310904,1310956-1310960
AAFGLAEGGLK	CNAG_04189	succinate dehydrogenase flavoprotein subunit		0	2	517.29	1033.57	-0.3	73	2.77	14	splice junction	Chr9:-:242457-242472,242221-242237
AAHQSSLTSTDPQAAAYAAQLNDQAR	CNAG_05615	syntaxin		0	3	896.11	2686.3	7.79	74	6.13	3	splice junction	Chr14:+:768612-768632,768689-768745
AAIAWEAGKPLSIETVEVAPPK	CNAG_06168	formaldehyde dehydrogenase		0	2	1139.13	2277.25	-1.06	93	7.53	7	splice junction	Chr12:-:502341-502362,502247-502290
AAIAWEAGKPLSIETVEVAPPKDGEVR	CNAG_06168	formaldehyde dehydrogenase		1	3	945.18	2833.52	4.55	83	9.94	9	splice junction	Chr12:-:502341-502362,502232-502290
AALcSMAMGDLVTTHK	CNAG_04401	vesicular-fusion protein	C4(Carbamidomethyl)	0	3	569.28	1705.82	4.79	87	-	1	splice junction	Chr9:-:763262-763288,763189-763209
AALEEGIDIFETAGNNPKPLIDYIR	CNAG_03243	2-nitropropane dioxygenase		0	3	920.49	2759.45	7.58	68	4.84	1	splice junction	Chr8:+:430505-430553,430589-430614
AALEGQIGLAR	CNAG_01861	conserved hypothetical protein		0	2	549.82	1098.63	5.43	70	3.44	1	splice junction	Chr11:+:1114603-1114615,1114687-1114706
AALSTIAEGK	CNAG_07363	isocitrate dehydrogenase		0	2	480.77	960.54	0.09	77	3.1	12	splice junction	Chr1:+:1233522-1233533,1233591-1233608
AANFPYATIDPEEAR	CNAG_02880	cytoplasmic protein		0	2	832.9	1664.79	1.17	97	4.22	27	splice junction	Chr3:+:543120-543145,543193-543211
AANFPYATIDPEEARIPVPDER	CNAG_02880	cytoplasmic protein		1	3	824.41	2471.23	2.54	34	4.6	1	splice junction	Chr3:+:543120-543145,543193-543232
AANPPSGDQPLNPQDGAGAGNPEGDRYVISIK	CNAG_07719	endopeptidase		1	3	1069.19	3205.55	-1.87	70	4.8	1	splice junction	Chr8:+:374999-375002,375057-375148
AAPGTIITSTPGAIPTGPAYQYSVK	CNAG_02434	copper chaperone		0	2	1231.15	2461.3	-0.3	71	-	2	splice junction	Chr6:+:336173-336178,336237-336305
AAPMQVDEAVPGDSIDEGLYSR	CNAG_00136	ubiquitin activating enzyme		0	2	1160.54	2320.08	-0.35	62	-	1	splice junction	Chr1:-:372275-372317,372131-372147
AAQSGGSSLITDPEDPKFDLEK	CNAG_03298	hypothetical protein		1	2	1153.06	2305.12	-1.21	89	7.2	14	splice junction	Chr8:-:597025-597049,596661-596701
AAQVPIVWEEVDVTPILK	CNAG_07363	isocitrate dehydrogenase		0	2	1004.07	2007.13	5.25	55	4.41	8	splice junction	Chr1:+:1232156-1232164,1232221-1232265
AAQVPIVWEEVDVTPILKDGK	CNAG_07363	isocitrate dehydrogenase		1	3	769.76	2307.26	1.2	37	5.17	1	splice junction	Chr1:+:1232156-1232164,1232221-1232274
aARPTVTVWSATGEASGSLPLPAVFTAPIRLDVVQQVHK	CNAG_04762	Ras2	N-Term(Acetyl)	1	4	1028.81	4112.23	0.79	29	-	2	splice junction	Chr10:+:468743-468857,468926-468927
AASPSIIFFDEIDALGSAR	CNAG_03390	AAA family ATPase		0	2	990.51	1980.01	-1	41	-	1	splice junction	Chr8:+:830088-830114,830167-830196
AATGGQAFPQAVFDHWEEmNSNPTEVGSK	CNAG_06840	translation elongation factor 2	M19(Oxidation)	0	3	1041.14	3121.4	2.3	60	7.14	21	splice junction	Chr5:-:103470-103502,103343-103396
AATGGQAFPQAVFDHWEEMNSNPTEVGSK	CNAG_06840	translation elongation factor 2		0	3	1035.8	3105.4	-1.14	77	9.3	95	splice junction	Chr5:-:103470-103502,103343-103396
AAVDFGIPLINNAK	CNAG_06112	carbamoyl-phosphate synthase arginine-specific large chain		0	2	721.91	1442.81	5.55	62	4.06	12	splice junction	Chr12:+:344643-344666,344719-344736
AAVEEGIVPGGGTALLK	CNAG_03891	heat shock protein		0	2	791.45	1581.9	6.98	57	5.24	25	splice junction	Chr2:-:1109983-1110030,1109915-1109917
AAVKDLEVVISTIAASSAPSQVYLAEALASSSALK	CNAG_03922	CIP1 protein		1	3	1154.31	3460.92	13.11	17	3.14	1	splice junction	Chr2:+:1195396-1195424,1195481-1195556
AAVYVASIMEYLTAEVLELAGNAAK	CNAG_05221	histone H2A.4		0	3	866.47	2597.38	12.13	76	4.98	1	splice junction	Chr4:-:769656-769716,769592-769605
AAWEFLAHTDFK	CNAG_01146	pre-rRNA processing protein Utp22		0	2	718.35	1435.7	0.56	48	4.12	5	splice junction	Chr5:-:1082869-1082887,1082800-1082816
AAYFGNEDGSVTIR	CNAG_01395	ribose-5-phosphate isomerase		0	2	750.37	1499.72	7.01	96	3.44	5	splice junction	Chr5:-:412821-412841,412694-412714
AAYFVAFGPHGPR	CNAG_01991	cytochrome c oxidase subunit V		0	2	695.36	1389.71	-0.05	67	3.76	9	splice junction	Chr11:+:1473921-1473924,1474328-1474362
AcAAEQLFKPVVTQcLQSLK	CNAG_04609	eukaryotic translation initiation factor 2C 2	C2(Carbamidomethyl): C15(Carbamidomethyl)	0	2	1146.1	2291.19	1.61	108	9.13	33	splice junction	Chr10:+:897462-897471,897601-897633
AcDDYVKDFADcATGR	CNAG_02952	conserved hypothetical protein	C2(Carbamidomethyl): C12(Carbamidomethyl)	1	2	932.39	1863.77	1.38	77	6.18	2	splice junction	Chr3:-:360229-360250,360142-360167
AcFDRGDYmLVEEFAYPGLLSPAATLGIK	CNAG_06555	aromatic amino acid aminotransferase	C2(Carbamidomethyl): M9(Oxidation)	1	3	1074.2	3220.59	7.07	-	3.16	1	splice junction	Chr7:+:104494-104536,104600-104643
AcFDRGDYMLVEEFAYPGLLSPAATLGIK	CNAG_06555	aromatic amino acid aminotransferase	C2(Carbamidomethyl)	1	3	1068.87	3204.59	4.91	-	3.3	1	splice junction	Chr7:+:104494-104536,104600-104643
AcKEADAVLmGSVGGPK	CNAG_00450	3-isopropylmalate dehydrogenase	C2(Carbamidomethyl): M10(Oxidation)	1	2	853.41	1705.82	-1.65	99	3.29	1	splice junction	Chr1:+:1168460-1168490,1168545-1168564
AcLPDLAK	CNAG_03225	malate dehydrogenase	C2(Carbamidomethyl)	0	2	444.24	887.47	6.67	42	-	1	splice junction	Chr8:-:387513-387526,387452-387461
ADAEAEMDATAFHEMR	CNAG_04179	lysine-tRNA ligase		0	3	598.92	1794.75	3.88	49	4.67	1	splice junction	Chr9:-:216906-216935,216838-216855
ADAEAEmDATAFHEmR	CNAG_04179	lysine-tRNA ligase	M7(Oxidation): M15(Oxidation)	0	2	913.87	1826.74	2.14	91	6.14	2	splice junction	Chr9:-:216906-216935,216838-216855
ADAEAEmDATAFHEMR	CNAG_04179	lysine-tRNA ligase	M7(Oxidation)	0	3	604.25	1810.75	4.4	38	4.63	1	splice junction	Chr9:-:216906-216935,216838-216855
ADAKPNQVVSAR	CNAG_04068	60s ribosomal protein		0	3	419.23	1255.67	-0.44	59	4.74	9	splice junction	Chr2:-:1540118-1540138,1540017-1540031
ADALISVHPTFPAPDDVDR	CNAG_05638	conserved hypothetical protein		0	2	1018.51	2036.02	6.3	103	6.92	18	splice junction	Chr14:-:826369-826397,826281-826308
ADALISVHPTFPAPDDVDRINVPLAmLSSSGEDMNVINAIQK	CNAG_05638	conserved hypothetical protein	M26(Oxidation)	1	4	1120.08	4477.28	9.47	68	5.69	1	splice junction	Chr14:-:826369-826397,826136-826153
ADALISVHPTFPAPDDVDRINVPLAMLSSSGEDMNVINAIQK	CNAG_05638	conserved hypothetical protein		1	4	1116.08	4461.29	9.79	42	4.66	1	splice junction	Chr14:-:826369-826397,826136-826153
ADALISVHPTFPAPDDVDRINVPLAmLSSSGEDmNVINAIQK	CNAG_05638	conserved hypothetical protein	M26(Oxidation): M34(Oxidation)	1	4	1124.07	4493.26	7.09	30	7.41	2	splice junction	Chr14:-:826369-826397,826136-826153
ADALISVHPTFPAPDDVDRINVPLAMLSSSGEDmNVINAIQK	CNAG_05638	conserved hypothetical protein	M34(Oxidation)	1	4	1120.07	4477.27	7.94	35	7.76	2	splice junction	Chr14:-:826369-826397,826136-826153
aDcITIAPELSFKDQITELAAHLSR	CNAG_00509	conserved hypothetical protein	N-Term(Acetyl): C3(Carbamidomethyl)	1	3	947.83	2841.48	11.35	66	-	1	splice junction	Chr1:-:1301776-1301820,1301678-1301707
ADEDLDDAFFEPTVNDVR	CNAG_02097	conserved hypothetical protein		0	2	1034.46	2067.92	1.92	97	5.47	6	splice junction	Chr6:+:1205534-1205543,1205612-1205655
ADEEIDQVIPLIPDNFSAHSYPSSASTDPK	CNAG_01222	conserved hypothetical protein		0	3	1081.85	3243.54	3.69	-	5.31	1	splice junction	Chr5:-:888379-888405,888255-888317
ADEIPTIEQYAMR	CNAG_00058	T-complex protein 1 epsilon subunit		0	2	768.87	1536.74	0.9	34	-	1	splice junction	Chr1:-:164132-164140,164044-164073
ADEWLDVPSR	CNAG_03263	translation elongation factor		0	2	594.29	1187.57	0.06	77	3.77	36	splice junction	Chr8:+:515839-515866,515906-515907
ADFFNFGEQFK	CNAG_01598	conserved hypothetical protein		0	2	675.31	1349.62	0.09	27	-	1	splice junction	Chr11:+:384986-385000,385067-385084
ADFFNFGEQFKDDILPEAFAYFEGR	CNAG_01598	conserved hypothetical protein		1	2	1487.21	2973.4	10.66	80	4.92	7	splice junction	Chr11:+:384986-385000,385067-385126
ADFVEEMSWR	CNAG_04904	clathrin heavy chain 1		0	2	635.28	1269.56	1.16	58	3.51	5	splice junction	Chr10:+:70456-70476,70530-70538
ADGEEQDATGGDGTYTIPNYGSITFcGLEGWMHPLR	CNAG_04879	glycogen debranching enzyme	C26(Carbamidomethyl)	0	3	1305.91	3915.72	-0.04	59	6.27	2	splice junction	Chr10:+:126040-126067,126123-126202
ADGIHVINVGK	CNAG_04114	40S ribosomal protein S0		0	2	561.82	1122.63	0.43	74	4.98	8	splice junction	Chr9:+:40940-40946,41000-41025
ADGQFMADDELLGGPLASNTR	CNAG_07769	E3 ubiquitin-protein ligase		0	2	1089.51	2178.01	0.3	85	3.85	1	splice junction	Chr9:-:844944-844965,844852-844892
ADGSIELVTPPLDDVVLPGVTR	CNAG_06370	branched-chain-amino-acid aminotransferase		0	2	1132.11	2263.22	-0.24	86	5.73	19	splice junction	Chr13:+:318511-318520,318593-318648
ADGYILEGKELEFYHHK	CNAG_03198	40S ribosomal protein S8		1	2	1025.01	2049.02	6.16	69	6.58	3	splice junction	Chr8:+:319082-319117,319174-319188
ADIGAVVGDSIVVFEDcLILTPR	CNAG_05661	chromatin binding protein	C17(Carbamidomethyl)	0	3	820.44	2459.31	10.48	39	-	1	splice junction	Chr14:-:887720-887787,887667-887667
ADILAAVGDSDDELER	CNAG_05117	conserved hypothetical protein		0	2	844.9	1688.8	1.86	71	3.25	2	splice junction	Chr4:+:473786-473802,473861-473891
ADIYPEGTHLVLPWFEHPIIYDVR	CNAG_00006	prohibitin Phb2		0	3	960.83	2880.48	3.11	42	6.44	1	splice junction	Chr1:-:25769-25801,25677-25715
ADLLTYDQR	CNAG_01634	GTP-binding protein		0	2	547.78	1094.55	1.18	25	-	1	splice junction	Chr11:+:474296-474321,474373-474373
ADLTIScGLHFR	CNAG_00410	conserved hypothetical protein	C7(Carbamidomethyl)	0	2	695.35	1389.7	0.51	72	4.33	3	splice junction	Chr1:-:1079985-1080015,1079931-1079935
ADNcLVIcHALTGSADVEDWWGPLLGLNK	CNAG_05122	homoserine O-acetyltransferase	C4(Carbamidomethyl): C8(Carbamidomethyl)	0	3	1075.52	3224.55	0.39	68	4.57	1	splice junction	Chr4:+:487662-487720,487775-487802
aDNPNLSDADKIR	CNAG_05195	ubiquitin fusion degradation protein-2	N-Term(Acetyl)	1	2	735.86	1470.72	0.94	62	-	1	splice junction	Chr4:-:692566-692598,692520-692525
ADPALLDYMK	CNAG_02100	fatty-acid synthase complex protein		0	2	568.79	1136.57	1.86	46	2.47	3	splice junction	Chr6:-:1192493-1192512,1192425-1192434
ADPALLDYmK	CNAG_02100	fatty-acid synthase complex protein	M9(Oxidation)	0	2	576.78	1152.56	-1.7	49	2.47	1	splice junction	Chr6:-:1192493-1192512,1192425-1192434
ADPPPAKDLHEALPDNAQHPATSSLK	CNAG_03048	cytoplasmic protein		1	3	907.46	2720.36	-0.17	-	3.53	1	splice junction	Chr3:+:122635-122661,122744-122794
ADPSNPTLLLSLFNWAVQK	CNAG_03761	mRNA 3'-end-processing protein RNA14		0	2	1057.57	2114.13	-0.09	55	4.56	3	splice junction	Chr2:-:733573-733576,733465-733517
ADQAVEQFIEPILK	CNAG_07547	conserved hypothetical protein		0	2	800.93	1600.86	1.54	55	4.61	3	splice junction	Chr3:-:1166375-1166385,1166296-1166326
aDQDQIFDSLLDLLR	CNAG_03900	f-actin capping protein beta subunit	N-Term(Acetyl)	0	2	902.47	1803.93	11.7	85	-	1	splice junction	Chr2:-:1134217-1134229,1134144-1134175
aDQDQIFDSLLDLLRR	CNAG_03900	f-actin capping protein beta subunit	N-Term(Acetyl)	1	2	980.52	1960.04	12.24	25	-	1	splice junction	Chr2:-:1134217-1134229,1134141-1134175
ADRVETTPVPDELNEGTPSQPIMTR	CNAG_00652	conserved hypothetical protein		1	3	918.45	2753.34	0.65	42	5.24	1	splice junction	Chr1:-:1698623-1698664,1698528-1698560
ADSAASTGQPQSQK	CNAG_03143	conserved hypothetical protein		0	2	688.33	1375.65	1.3	47	3.13	17	splice junction	Chr8:+:174464-174469,174535-174570
ADVDLNKR	CNAG_04883	ribosomal protein S18		1	2	465.75	930.5	0.37	37	2.84	6	splice junction	Chr10:+:115328-115350,115410-115410
ADVDVQPYAFTTK	CNAG_06468	nucleolar GTP-binding protein 1		0	2	727.86	1454.72	0.75	61	2.92	2	splice junction	Chr13:+:555471-555491,555546-555563
ADVEEHFK	CNAG_04848	mRNA binding protein		0	2	487.73	974.46	-0.65	54	2.81	1	splice junction	Chr10:+:245321-245335,245395-245403
ADVLVENYVPGK	CNAG_03829	L-carnitine dehydratase/bile acid-inducible protein F		0	2	652.35	1303.69	-0.41	38	3.02	1	splice junction	Chr2:+:952100-952122,952179-952191
ADWPLDKLQDYFK	CNAG_05725	ketol-acid reductoisomerase		1	2	819.91	1638.82	2.1	71	4.04	18	splice junction	Chr7:-:708371-708399,708265-708274
AEAAGQDVELIDEENEEDEVPAITVEHFEEAMR	CNAG_04851	MMS2		0	3	1238.89	3714.66	-0.56	77	8.8	27	splice junction	Chr10:-:236569-236642,236438-236446
AEAAGQDVELIDEENEEDEVPAITVEHFEEAmR	CNAG_04851	MMS2	M32(Oxidation)	0	3	1244.22	3730.66	0.84	64	6.31	7	splice junction	Chr10:-:236569-236642,236438-236446
AEAEIAANLQSEHYYR	CNAG_05041	mitochondrial complex I subunit NDUFS8		0	2	932.95	1864.89	1.58	111	6.09	2	splice junction	Chr4:-:285132-285170,285067-285075
AEAIKPLLSLHQLLHASIPR	CNAG_03264	conserved hypothetical protein		0	4	552.58	2207.31	5.53	20	4.42	1	splice junction	Chr8:-:517003-517011,516884-516934
AEAVKLDDNTVAEYEYLLAQIDNYTGPELGEIIR	CNAG_05900	glycine-tRNA ligase		1	3	1275.99	3825.95	11.68	41	3.97	1	splice junction	Chr7:-:1162479-1162538,1162392-1162433
AEDKTFVLQTTGFDAR	CNAG_05839	cytochrome c oxidase subunit VIb		1	3	600.3	1798.89	-4.46	55	-	1	splice junction	Chr7:-:1013039-1013049,1012755-1012761
aEDKTFVLQTTGFDAR	CNAG_05839	cytochrome c oxidase subunit VIb	N-Term(Acetyl)	1	2	920.96	1840.91	-1	77	-	4	splice junction	Chr7:-:1013039-1013049,1012755-1012761
AEEAAADPNTLNIK	CNAG_03049	predicted protein		0	2	728.88	1456.75	13.53	65	4.02	5	splice junction	Chr3:-:121307-121325,120862-120884
AEEEGIAAVEILK	CNAG_07004	LPD1		0	2	686.37	1371.74	2.63	75	4.01	4	splice junction	Chr5:-:246417-246429,246342-246367
AEEIPILYLPSSK	CNAG_03020	conserved hypothetical protein		0	2	730.41	1459.82	8.05	69	2.49	1	splice junction	Chr3:+:188461-188466,188630-188662
AEFMTLWDGLTTGSDSR	CNAG_01284	ATPase		0	2	943.93	1886.86	0.87	78	3.61	3	splice junction	Chr5:+:692179-692192,692237-692273
AEFTAGWR	CNAG_00411	conserved hypothetical protein		0	2	469.23	937.46	4.48	29	-	2	splice junction	Chr1:+:1082986-1082996,1083044-1083056
AEGDEDPLASNPEcVK	CNAG_04284	conserved hypothetical protein	C14(Carbamidomethyl)	0	2	865.88	1730.76	2.52	51	4.74	2	splice junction	Chr9:-:483782-483797,483706-483737
AEIEPPQIPMDYQWASK	CNAG_04640	acly protein		0	2	1001.98	2002.96	2.35	73	5	50	splice junction	Chr10:+:800674-800721,800774-800776
AEIEPPQIPmDYQWASK	CNAG_04640	acly protein	M10(Oxidation)	0	2	1009.98	2018.95	-0.89	62	3.92	7	splice junction	Chr10:+:800674-800721,800774-800776
AEIGEPDTETPGEGFIVPNIDLPALSSPK	CNAG_00853	opa-interacting protein OIP2		0	2	1497.26	2993.52	5.93	33	2.68	1	splice junction	Chr1:+:2257181-2257229,2257385-2257422
AELDSLLSIESLAQVPFLILGNK	CNAG_03853	small COPII coat GTPase SAR1		0	3	824.14	2470.4	9.7	72	7.27	3	splice junction	Chr2:-:1016014-1016032,1015872-1015921
AELEEIVEFLK	CNAG_01688	ATP-dependent peptidase		0	2	660.36	1319.71	0.01	76	3.5	6	splice junction	Chr11:+:615258-615260,615322-615351
AELGTNEFFPYQSVLEGLVILKK	CNAG_07863	endopeptidase		1	3	865.81	2595.43	7	48	7.05	1	splice junction	Chr10:-:1000839-1000906,1000774-1000774
AELPGNAFVLPPTSQLQSLLTIIRDETTQR	CNAG_02337	uracil phosphoribosyltransferase 1		1	3	1103.61	3308.82	10.51	24	4.22	4	splice junction	Chr6:-:575964-576052,575900-575900
AELVEEDQAGVK	CNAG_00265	isopentenyl-diphosphate delta-isomerase		0	2	644.32	1287.64	-0.86	69	3.6	8	splice junction	Chr1:+:694401-694428,694475-694482
AELVQDPISPVEVILNK	CNAG_01608	GTP-binding family protein		0	2	932.53	1864.05	2.72	33	-	1	splice junction	Chr11:+:403374-403404,403455-403474
AENNPITINGAYGTHPAWATEYDIETNEYR	CNAG_02030	glyoxal oxidase		0	3	1137.53	3410.56	1.72	52	4.96	1	splice junction	Chr6:-:1383575-1383659,1383515-1383519
AEPDDSVTIVALGPLTNIAHSLR	CNAG_02078	hydrolase		0	2	1195.14	2389.28	2.04	73	5.41	2	splice junction	Chr6:-:1260060-1260102,1259972-1259997
AEPEDHYVLLTEPPLNPPENR	CNAG_01402	actin binding protein		0	2	1215.6	2430.2	1.59	83	5.57	8	splice junction	Chr5:-:399484-399513,399387-399419
aEPTETVNTGEEHDPQFEPVIR	CNAG_00065	ran-specific GTPase-activating protein 1	N-Term(Acetyl)	0	2	1269.1	2537.2	6.77	130	-	31	splice junction	Chr1:+:177530-177559,177747-177782
aEQTQGQPGGTGIAAAGNTGQQDALDK	CNAG_01735	conserved hypothetical protein	N-Term(Acetyl)	0	3	876.08	2626.24	1.34	69	-	4	splice junction	Chr11:-:753626-753701,753566-753570
aEQTQGQPGGTGIAAAGNTGQQDALDKGVDAALNR	CNAG_01735	conserved hypothetical protein	N-Term(Acetyl)	1	2	1711.83	3422.65	0.03	38	-	3	splice junction	Chr11:-:753626-753701,753542-753570
AEQVDTATDVIQQNAGAAQSVADSK	CNAG_06800	conserved hypothetical protein		0	2	1259.11	2517.21	0.73	154	-	3	splice junction	Chr2:+:5454-5476,5548-5599
aEQVDTATDVIQQNAGAAQSVADSK	CNAG_06800	conserved hypothetical protein	N-Term(Acetyl)	0	3	853.74	2559.22	1.12	86	-	2	splice junction	Chr2:+:5454-5476,5548-5599
aEQVDTATDVIQQNAGAAQSVADSKR	CNAG_06800	conserved hypothetical protein	N-Term(Acetyl)	1	2	1358.17	2715.34	6.75	129	-	22	splice junction	Chr2:+:5454-5476,5548-5602
AEQVDTATDVIQQNAGAAQSVADSKR	CNAG_06800	conserved hypothetical protein		1	2	1337.16	2673.31	0.86	137	-	4	splice junction	Chr2:+:5454-5476,5548-5602
AESLPLTGLER	CNAG_00180	carboxyl-terminal proteinase		0	2	593.33	1185.65	6.03	66	3.11	3	splice junction	Chr1:+:491103-491124,491184-491194
AETGSLAATPSASTPASASTPDVK	CNAG_07679	positive transcription elongation factor		0	2	1109.05	2217.09	-1.01	85	5.18	1	splice junction	Chr7:-:1053865-1053871,1053740-1053804
AEVGGIPTDDSIVSALASKPK	CNAG_07808	alanine-glyoxylate transaminase		0	2	1028.05	2055.09	-2.36	66	5.94	4	splice junction	Chr4:-:364020-364042,363925-363964
AEYLINTTPIVESASASELNNIHPDDAAEGR	CNAG_06997	tRNA dihydrouridine synthase		0	3	1099.86	3297.57	-5.36	-	4.26	1	splice junction	Chr9:-:1149623-1149627,1149479-1149566
AFGPGTPIGR	CNAG_00984	glucose and ribitol dehydrogenase protein		0	2	486.77	972.53	6.31	46	2.77	7	splice junction	Chr5:+:1506789-1506804,1506853-1506866
AFGVPVNTFSNEVVTLWYR	CNAG_07871	CMGC/CDK protein kinase		0	2	1100.07	2199.13	3.97	118	4.85	4	splice junction	Chr14:+:94996-95031,95083-95103
AFHEPENAASGAVLcK	CNAG_02508	conserved hypothetical protein	C15(Carbamidomethyl)	0	2	850.91	1700.8	-1.7	97	6.5	3	splice junction	Chr6:+:136474-136476,136554-136598
AFHVFSQLGNLASER	CNAG_03748	60S ribosomal protein L19		0	3	559.29	1675.85	-0.19	82	5.59	6	splice junction	Chr2:+:691054-691071,691120-691146
AFMEALSSGADISmIGQFGVGFYSSYLVAEK	CNAG_06150	heat-shock protein 90	M14(Oxidation)	0	3	1097.87	3291.58	6.84	71	3.91	3	splice junction	Chr12:-:437770-437815,437656-437702
AFmEALSSGADISMIGQFGVGFYSSYLVAEK	CNAG_06150	heat-shock protein 90	M3(Oxidation)	0	3	1097.87	3291.59	8.18	26	-	1	splice junction	Chr12:-:437770-437815,437656-437702
AFNLELHSISANVSQPALASIR	CNAG_06078	conserved hypothetical protein		0	3	780.09	2338.25	0.33	58	7.87	3	splice junction	Chr12:-:243950-243958,243827-243883
AFNYLIDK	CNAG_04209	voltage-gated potassium channel beta-2 subunit		0	2	492.26	983.52	-2.84	44	-	7	splice junction	Chr9:+:298253-298274,298334-298335
AFPEGQALNmILDDGGDLTSMVHEKYPELLGDIK	CNAG_00886	adenosylhomocysteinase	M10(Oxidation)	1	3	1244.95	3732.84	5.87	30	5.81	3	splice junction	Chr5:-:1726202-1726295,1726148-1726155
AFPEGQALNmILDDGGDLTSmVHEKYPELLGDIK	CNAG_00886	adenosylhomocysteinase	M10(Oxidation): M21(Oxidation)	1	4	937.96	3748.83	6.86	-	5.13	4	splice junction	Chr5:-:1726202-1726295,1726148-1726155
AFPEGQALNMILDDGGDLTSMVHEKYPELLGDIK	CNAG_00886	adenosylhomocysteinase		1	4	929.97	3716.85	8.85	-	4.64	4	splice junction	Chr5:-:1726202-1726295,1726148-1726155
AFPEGQALNMILDDGGDLTSmVHEKYPELLGDIK	CNAG_00886	adenosylhomocysteinase	M21(Oxidation)	1	3	1244.95	3732.83	4.6	33	5.79	4	splice junction	Chr5:-:1726202-1726295,1726148-1726155
AFPLANAQLTNQILDLIQQAQHYK	CNAG_03435	snRNP subunit		0	2	1369.74	2738.48	4.7	92	7.69	7	splice junction	Chr8:+:944228-944263,944368-944403
AFPNLVFEDMR	CNAG_01721	hydroxymethylbilane synthase		0	2	669.83	1338.65	1.74	49	-	2	splice junction	Chr11:+:707174-707203,707266-707268
AFQmEFETTDDFGPK	CNAG_00356	survival factor 1	M4(Oxidation)	0	2	889.89	1778.76	2.87	88	3.3	1	splice junction	Chr1:+:906836-906862,906926-906943
AFQMEFETTDDFGPK	CNAG_00356	survival factor 1		0	2	881.89	1762.77	3.4	70	4.01	2	splice junction	Chr1:+:906836-906862,906926-906943
AFTVGIGGPVGSGK	CNAG_00678	urease accessory protein ureG		0	2	623.84	1246.68	0.52	59	3.02	3	splice junction	Chr1:+:1762599-1762621,1762683-1762701
AFVAPmcmYSSDQGR	CNAG_00154	oxidoreductase	M6(Oxidation): C7(Carbamidomethyl): M8(Oxidation)	0	2	876.37	1751.73	3.83	50	2.62	1	splice junction	Chr1:-:423972-423996,423886-423905
AFVDSGAQTTIISPEcAEQcGIMR	CNAG_03039	SNARE binding protein	C16(Carbamidomethyl): C20(Carbamidomethyl)	0	2	1321.11	2641.2	-0.46	50	-	1	splice junction	Chr3:+:140501-140534,140588-140625
AFVHWYVGEGmEEGEFSEAR	CNAG_03787	alpha tubulin	M11(Oxidation)	0	3	782.68	2346.02	2.21	59	7.08	1	splice junction	Chr2:+:818188-818202,818259-818303
AFVHWYVGEGMEEGEFSEAR	CNAG_03787	alpha tubulin		0	2	1165.51	2330.02	-0.84	76	7.92	10	splice junction	Chr2:+:818188-818202,818259-818303
AFWEAVEKDEMAPYLR	CNAG_06899	Rpn7-PA		1	2	977.97	1954.94	0.85	72	6.51	5	splice junction	Chr3:+:1459645-1459672,1459747-1459766
AGAGVLTDAADALFIcYQIDR	CNAG_02593	conserved hypothetical protein	C16(Carbamidomethyl)	0	3	747.37	2240.1	1.37	-	3.12	1	splice junction	Chr3:-:1277289-1277314,1277195-1277231
AGALHGVAQDATPFK	CNAG_06611	DNA-directed RNA polymerase I polypeptide 2		0	2	741.89	1482.77	1.67	71	5.21	1	splice junction	Chr7:-:274039-274082,273983-273983
AGDASNGIPEK	CNAG_07558	wos2 protein		0	2	529.76	1058.51	-0.18	80	-	1	splice junction	Chr3:-:1204423-1204430,1204343-1204367
AGDATGDDLTAHITR	CNAG_06095	ribosomal protein L13		0	2	757.37	1513.73	0.54	128	5.39	38	splice junction	Chr12:+:294257-294271,294322-294351
AGDATGDDLTAHITRDSIPLPASYTAEAPR	CNAG_06095	ribosomal protein L13		1	3	1028.17	3082.51	0.33	35	4.1	1	splice junction	Chr12:+:294257-294271,294322-294396
AGDAVVQIANIHGWNNNTTEWAR	CNAG_03999	conserved hypothetical protein		0	2	1269.12	2537.23	-0.88	117	6.72	4	splice junction	Chr2:-:1363157-1363223,1363080-1363081
AGDDIVKPGITTAQVDK	CNAG_00278	methionyl aminopeptidase		0	3	576.65	1727.92	1.84	26	4.63	1	splice junction	Chr1:-:721552-721572,721467-721496
AGDKVLGLLNWQEYYVGPTDGLTK	CNAG_00605	cytoplasmic protein		1	2	1319.19	2637.38	8.7	115	6.26	4	splice junction	Chr1:+:1554553-1554564,1554617-1554676
AGDTYTPGDASK	CNAG_00716	electron carrier		0	2	591.77	1182.53	-0.71	53	-	3	splice junction	Chr1:+:1866816-1866837,1866975-1866988
AGDWYKQEDANATANQcYQQAAELSADLGDFQK	CNAG_04401	vesicular-fusion protein	C17(Carbamidomethyl)	1	3	1236.23	3706.66	7.58	104	-	1	splice junction	Chr9:-:763492-763526,763373-763436
AGDYVmIKPEHVMTHDNTGPVISK	CNAG_02565	homoaconitate hydratase	M6(Oxidation)	0	3	885.77	2655.29	0.52	40	4.46	2	splice junction	Chr3:-:1357016-1357050,1356923-1356959
AGDYVmIKPEHVmTHDNTGPVISK	CNAG_02565	homoaconitate hydratase	M6(Oxidation): M13(Oxidation)	0	4	668.58	2671.29	0.9	-	4.39	2	splice junction	Chr3:-:1357016-1357050,1356923-1356959
AGDYVMIKPEHVMTHDNTGPVISK	CNAG_02565	homoaconitate hydratase		0	2	1320.15	2639.3	0.54	86	7.04	6	splice junction	Chr3:-:1357016-1357050,1356923-1356959
AGDYVMIKPEHVmTHDNTGPVISK	CNAG_02565	homoaconitate hydratase	M13(Oxidation)	0	3	885.77	2655.3	3	46	7.39	3	splice junction	Chr3:-:1357016-1357050,1356923-1356959
AGEAMEAGLR	CNAG_02337	uracil phosphoribosyltransferase 1		0	2	502.75	1004.49	2.6	79	3.04	1	splice junction	Chr6:-:575563-575563,575371-575391
AGEDYTDKTPFTImFGPDK	CNAG_02500	calnexin	M14(Oxidation)	1	2	1075	2148.99	4.33	73	6.12	2	splice junction	Chr6:+:150359-150382,150439-150471
AGEDYTDKTPFTIMFGPDK	CNAG_02500	calnexin		1	2	1066.99	2132.97	-7.64	115	6.27	1	splice junction	Chr6:+:150359-150382,150439-150471
AGEGGITTPDGGcLAVVLR	CNAG_05136	ATPase	C13(Carbamidomethyl)	0	2	921.97	1842.94	0.58	93	5.9	4	splice junction	Chr4:-:522592-522613,522497-522531
AGELFKDGEVDVITQEEDK	CNAG_01848	conserved hypothetical protein		1	3	708.01	2122.02	0.18	-	2.96	2	splice junction	Chr11:-:1081534-1081585,1081469-1081473
AGEVPNDENQSTGLER	CNAG_05132	cytochrome c oxidase polypeptide IV		0	2	858.4	1715.79	4.38	95	3.93	21	splice junction	Chr4:-:508447-508466,508231-508258
AGFAVGELFPRPSVILR	CNAG_04460	RNA polymerase II transcription factor		0	2	915.03	1829.05	1.1	63	4.11	3	splice junction	Chr9:+:921146-921187,921241-921249
AGGENASVYFVGTATTILEWEGIR	CNAG_03232	Lactamase_B		0	2	1271.14	2541.27	2.36	91	3.38	5	splice junction	Chr8:+:402233-402285,402338-402356
AGGFEHGDVQWFPEGTLNAAYNcLDR	CNAG_00797	acetate-CoA ligase	C23(Carbamidomethyl)	0	3	975.44	2924.3	-0.68	69	6.48	7	splice junction	Chr1:-:2110317-2110351,2110218-2110260
AGGHDVHGAPLK	CNAG_07445	transketolase		0	2	579.8	1158.6	0	59	4.37	2	splice junction	Chr5:-:1548578-1548605,1548520-1548527
AGGHDVHGAPLKK	CNAG_07445	transketolase		1	2	643.85	1286.7	-0.1	63	4.04	3	splice junction	Chr5:-:1548578-1548605,1548517-1548527
AGGHGHFEPVK	CNAG_05578	conserved hypothetical protein		0	2	568.29	1135.56	-0.53	45	-	2	splice junction	Chr14:-:667035-667056,666975-666985
AGGIEGLLLSR	CNAG_02145	conserved hypothetical protein		0	2	543.32	1085.64	7.19	81	3.17	1	splice junction	Chr6:-:1083508-1083531,1083450-1083458
AGIGIAGLGTFRPDLImK	CNAG_07114	hypothetical protein	M17(Oxidation)	0	3	616.01	1846.03	0.15	29	4.1	1	splice junction	Chr1:-:728025-728059,727948-727966
AGIGIAGLGTFRPDLIMK	CNAG_07114	hypothetical protein		0	2	915.52	1830.03	0.11	77	5.91	9	splice junction	Chr1:-:728025-728059,727948-727966
AGIGLTDAALESFPEATVLHLGLFR	CNAG_02344	uracil phosphoribosyltransferase		0	2	1299.71	2598.41	5.87	145	7.38	4	splice junction	Chr6:+:558527-558548,558608-558660
AGIGNITEATMAAEK	CNAG_04320	polysaccharide synthase Cps1p		0	2	738.87	1476.74	-0.24	71	3.72	1	splice junction	Chr9:-:556538-556553,556456-556484
AGILEFGR	CNAG_06328	conserved hypothetical protein		0	2	431.74	862.47	-4.09	50	-	2	splice junction	Chr13:-:205439-205451,205322-205332
AGIPPGVINVIHGTVPTVNR	CNAG_04351	methylmalonate-semialdehyde dehydrogenase		0	3	671.06	2011.15	4.88	38	3.72	6	splice junction	Chr9:+:645421-645449,645501-645531
AGLFLGGSR	CNAG_01568	t-complex protein 1		0	2	439.25	877.49	-1	56	2.69	5	splice junction	Chr11:-:308805-308807,308731-308754
AGLKFEVHK	CNAG_03618	quinone oxidoreductase		1	2	514.8	1028.59	3.21	41	-	1	splice junction	Chr2:+:354074-354085,354136-354150
AGLPLQDLEFVQFHPTGIYGAGcLITEGSR	CNAG_04189	succinate dehydrogenase flavoprotein subunit	C23(Carbamidomethyl)	0	3	1082.87	3246.61	-5.61	57	6.61	46	splice junction	Chr9:-:241498-241579,241442-241449
AGLQFPVGR	CNAG_06747	histone H2A-1		0	2	472.77	944.53	-2.83	72	3.22	15	splice junction	Chr2:-:157586-157598,157517-157530
AGLQFPVGR	CNAG_05221	histone H2A.4		0	2	472.77	944.53	-2.83	72	3.22	15	splice junction	Chr4:-:769929-769940,769849-769863
AGLYELcPYmSFAATPPTIFGTLcR	CNAG_00115	sorbitol dehydrogenase	C7(Carbamidomethyl): M10(Oxidation): C24(Carbamidomethyl)	0	2	1426.68	2852.35	3.09	41	-	1	splice junction	Chr1:-:313372-313386,313249-313308
AGLYELcPYMSFAATPPTIFGTLcR	CNAG_00115	sorbitol dehydrogenase	C7(Carbamidomethyl): C24(Carbamidomethyl)	0	2	1418.69	2836.38	8.89	41	2.95	1	splice junction	Chr1:-:313372-313386,313249-313308
AGmRPLGISMILIGPDDERGPQLFK	CNAG_04001	proteasome subunit alpha type 6	M3(Oxidation)	1	3	909.82	2727.46	9.62	34	7.13	1	splice junction	Chr2:-:1366736-1366760,1366634-1366683
AGNLVAKDGITVGK	CNAG_00848	conserved hypothetical protein		1	2	671.89	1342.77	1.09	74	5.25	8	splice junction	Chr1:-:2246935-2246943,2246835-2246867
AGNSHLGANEVEVGmGIHNEAGTYK	CNAG_02799	dihydroxyacetone kinase 1	M15(Oxidation)	0	4	643.55	2571.19	-0.38	-	3.26	1	splice junction	Chr3:+:743541-743579,743640-743675
AGNSHLGANEVEVGMGIHNEAGTYK	CNAG_02799	dihydroxyacetone kinase 1		0	3	852.4	2555.19	-1.41	63	9.18	1	splice junction	Chr3:+:743541-743579,743640-743675
AGQEQPSAGAAAGDVTPVASGASTPVPEQLK	CNAG_02079	cytoplasmic protein		0	2	1446.22	2891.44	0.51	52	2.64	2	splice junction	Chr6:-:1258884-1258890,1258676-1258761
AGQIGNIVDPQNHVSLTEDDNPVLR	CNAG_01435	serine-tRNA ligase		0	2	1351.18	2701.36	1.24	134	7.06	23	splice junction	Chr5:+:315534-315587,315647-315667
AGSALNMmASAAK	CNAG_01137	aconitase	M8(Oxidation)	0	2	619.8	1238.59	2.75	66	-	3	splice junction	Chr5:+:1107681-1107690,1107767-1107795
AGSALNMMASAAK	CNAG_01137	aconitase		0	2	611.8	1222.59	0.42	80	3.83	7	splice junction	Chr5:+:1107681-1107690,1107767-1107795
AGSALNmmASAAK	CNAG_01137	aconitase	M7(Oxidation): M8(Oxidation)	0	2	627.79	1254.58	-0.34	52	2.77	3	splice junction	Chr5:+:1107681-1107690,1107767-1107795
AGSALNmMASAAK	CNAG_01137	aconitase	M7(Oxidation)	0	2	619.8	1238.59	1.46	66	3.4	3	splice junction	Chr5:+:1107681-1107690,1107767-1107795
AGSSDLEEHIAIRPTSETVMYPYYAK	CNAG_04082	proline-tRNA ligase		0	3	976.81	2928.41	1.68	34	5.81	4	splice junction	Chr2:+:1576495-1576496,1576691-1576701
AGSSDLEEHIAIRPTSETVmYPYYAK	CNAG_04082	proline-tRNA ligase	M20(Oxidation)	0	3	982.14	2944.41	1.51	30	5.37	1	splice junction	Chr2:+:1576495-1576496,1576691-1576701
AGSTGcPFSSGLPLPDPGHR	CNAG_01464	flavohemoglobin	C6(Carbamidomethyl)	0	2	1005.48	2009.95	2.12	94	6.3	24	splice junction	Chr11:-:22949-22977,22867-22897
AGSVYPcNPATSR	CNAG_01547	WD-repeat protein	C7(Carbamidomethyl)	0	2	690.32	1379.64	0.25	40	2.96	1	splice junction	Chr11:+:252620-252623,252674-252708
AGTDWEGGIYVVK	CNAG_04328	ubiquitin-conjugating enzyme e2-18 kda		0	2	697.86	1394.71	7.96	73	3.31	2	splice junction	Chr9:-:580778-580783,580694-580726
AGTEIGGGEGGGNVTAR	CNAG_07664	mitochondrial protein		0	2	751.86	1502.72	0.85	36	-	2	splice junction	Chr7:-:295997-296032,295934-295948
AGTFYQAEDYHQNYLDNNPGGYEcPTHR	CNAG_03144	protein-methionine-S-oxide reductase	C24(Carbamidomethyl)	0	3	1106.47	3317.39	-1.51	67	9.03	5	splice junction	Chr8:-:175255-175297,175154-175194
AGTGSATLSMGYAGAR	CNAG_03225	malate dehydrogenase		0	2	735.85	1470.7	0.81	110	5.37	21	splice junction	Chr8:-:387786-387822,387716-387726
AGTGSATLSmGYAGAR	CNAG_03225	malate dehydrogenase	M10(Oxidation)	0	2	743.85	1486.7	0.2	98	4.4	7	splice junction	Chr8:-:387786-387822,387716-387726
AGTNVNELFTEIAK	CNAG_06114	GTPase		0	2	753.9	1506.79	6.67	75	5.2	4	splice junction	Chr12:+:348583-348619,348682-348686
AGVAEENIVK	CNAG_06849	saccharopine dehydrogenase		0	2	515.28	1029.56	0.22	69	3.63	1	splice junction	Chr5:+:78820-78833,78898-78913
AGVIEMAIEcLSSIcATDFK	CNAG_04001	proteasome subunit alpha type 6	C10(Carbamidomethyl): C15(Carbamidomethyl)	0	2	1108.04	2215.07	10.81	98	4.38	5	splice junction	Chr2:-:1366446-1366460,1366340-1366384
AGVIEmAIEcLSSIcATDFK	CNAG_04001	proteasome subunit alpha type 6	M6(Oxidation): C10(Carbamidomethyl): C15(Carbamidomethyl)	0	2	1116.03	2231.06	10.06	59	4.57	3	splice junction	Chr2:-:1366446-1366460,1366340-1366384
AGVVKENVQLGQLTK	CNAG_01111	eukaryotic translation initiation factor 3 subunit 11		1	2	792.46	1583.92	6.36	107	6.37	2	splice junction	Chr5:-:1183421-1183454,1183362-1183372
AGYGALAVGAVGAVLAMGSEETTGKK	CNAG_00533	import inner membrane translocase subunit TIM50		1	3	803.42	2408.25	1.49	32	5.33	1	splice junction	Chr1:+:1362619-1362687,1362735-1362743
AGYHFAAEPGGLAVLGYQHK	CNAG_05892	phosphoglycerate mutase		0	2	1043.53	2086.06	4.81	72	7.32	5	splice junction	Chr7:-:1129808-1129840,1129702-1129728
AGYLSFWNDNISYALR	CNAG_04806	golgi phosphoprotein 3 domain containing protein		0	2	945.46	1889.92	-0.71	99	3.94	1	splice junction	Chr10:-:349331-349333,349132-349176
AGYQSAFAIEATFDDSNTR	CNAG_04269	peptidase		0	2	1032.47	2063.93	1.01	99	5.15	3	splice junction	Chr9:+:441563-441585,441640-441673
AHAAETTDLWR	CNAG_02938	cytochrome C oxidase subunit		0	2	635.81	1270.62	-0.14	53	2.76	5	splice junction	Chr3:-:396766-396778,396606-396625
AHETLEIFLPTGSEGVK	CNAG_02121	conserved hypothetical protein		0	2	914.48	1827.95	0.13	86	4.09	2	splice junction	Chr6:+:1138277-1138324,1138381-1138383
AHGEIVALNVIHEK	CNAG_04726	60s ribosomal protein l20		0	2	765.43	1529.84	0.18	84	5.69	10	splice junction	Chr10:-:570080-570109,570017-570028
AHPFFYGVDWATIR	CNAG_03567	AGC/NDR protein kinase		0	3	560.62	1679.83	0.34	50	4.55	1	splice junction	Chr8:+:1298447-1298455,1298507-1298539
AHQVVEDGYEFFAK	CNAG_03706	serine/threonine-protein phosphatase PP1		0	2	820.39	1639.78	0.99	78	5.9	28	splice junction	Chr2:+:580951-580959,581011-581043
AHQVVEDGYEFFAKR	CNAG_03706	serine/threonine-protein phosphatase PP1		1	2	898.45	1795.89	6.38	82	7.2	4	splice junction	Chr2:+:580951-580959,581011-581046
AHRLDVALVQNMPIALVFLPAADIPR	CNAG_01021	ATP phosphoribosyltransferase		1	3	947.54	2840.6	2.59	45	6.9	1	splice junction	Chr5:-:1414258-1414304,1414120-1414150
AHSVEELHALTAEEILK	CNAG_05631	NADH-ubiquinone oxidoreductase		0	2	945.5	1890	0.75	77	7.08	5	splice junction	Chr14:-:813212-813228,813101-813134
AHTHIGLGNNLDLK	CNAG_03813	single-stranded DNA binding protein 12k chain		0	2	751.91	1502.8	-2.55	71	6.47	2	splice junction	Chr2:+:912112-912145,912198-912205
AIADFLK	CNAG_07801	aldo-keto reductase		0	2	389.23	777.45	4.38	43	-	4	splice junction	Chr4:+:180497-180515,180572-180573
AIAEADGTTFLEQTIHVTFAFAK	CNAG_02898	RNA binding protein		0	3	827.76	2481.28	5.49	51	5.04	2	splice junction	Chr3:+:501969-502018,502080-502098
AIAVPLVDAFALSDHILNSPLGK	CNAG_07747	acyl-coenzyme A oxidase I		0	3	787.79	2361.34	10.03	55	4.73	1	splice junction	Chr8:+:1312341-1312350,1312414-1312472
AIcDGYSFPTNLDKDPPPADSHcPETQLDR	CNAG_05317	phytanoyl-CoA dioxygenase family protein	C3(Carbamidomethyl): C23(Carbamidomethyl)	1	3	1139.51	3416.52	1.9	31	4.49	1	splice junction	Chr4:-:1038497-1038559,1038418-1038444
AIDALKEYSPDEALVLR	CNAG_05592	calcium-transporting ATPase		1	3	635.01	1903.02	-0.53	56	5.88	2	splice junction	Chr14:-:713026-713034,712933-712974
AIDLDHK	CNAG_02843	conserved hypothetical protein		0	2	406.22	811.43	0.09	35	-	1	splice junction	Chr3:+:635110-635125,635185-635189
AIDLDHKQGISSR	CNAG_02843	conserved hypothetical protein		1	2	720.39	1439.77	9.66	80	2.78	1	splice junction	Chr3:+:635110-635125,635185-635207
AIEANDmTFAQVR	CNAG_02326	endodeoxyribonuclease	M7(Oxidation)	0	2	741.36	1481.71	5.51	64	2.83	1	splice junction	Chr6:-:603541-603573,603469-603474
AIEANDMTFAQVR	CNAG_02326	endodeoxyribonuclease		0	2	733.36	1465.72	5.93	93	3.18	1	splice junction	Chr6:-:603541-603573,603469-603474
AIENMLNLAVAYTK	CNAG_07028	multidrug resistance protein		0	2	775.92	1550.84	11.02	90	3.4	1	splice junction	Chr1:-:591899-591907,591810-591842
AIFELDYEQWK	CNAG_02814	glycerol-3-phosphate dehydrogenase		0	2	721.36	1441.71	5.18	61	3.39	17	splice junction	Chr3:+:710649-710670,710737-710747
AIFELDYEQWK	CNAG_02815	glycerol-3-phosphate dehydrogenase		0	2	721.36	1441.71	5.18	61	3.39	17	splice junction	Chr3:-:708893-708914,708823-708833
AIGDDIWK	CNAG_03497	BET3 family protein		0	2	459.24	917.48	5.53	43	-	1	splice junction	Chr8:-:1110842-1110850,1110764-1110778
AIGDDIWKR	CNAG_03497	BET3 family protein		1	2	537.29	1073.58	6.61	56	2.56	1	splice junction	Chr8:-:1110842-1110850,1110761-1110778
AIGHLcNSPSQYEDLLIK	CNAG_00633	conserved hypothetical protein	C6(Carbamidomethyl)	0	3	686.68	2058.03	0.64	45	5.13	1	splice junction	Chr1:+:1636811-1636818,1636873-1636918
AIGIDLGTTYScVAVWQNDRVEIIANDQGNR	CNAG_01750	chaperone	C12(Carbamidomethyl)	1	3	1150.23	3448.66	-8.83	56	5.48	7	splice junction	Chr11:-:790031-790103,789956-789975
AIHKIDIPAFDWPSAPFPSLK	CNAG_02366	4-aminobutyrate aminotransferase		1	3	784.1	2350.28	6.87	51	5.63	1	splice junction	Chr6:-:506454-506465,506345-506395
AIIEK	CNAG_00874	tRNA (cytosine-5-)-methyltransferase		0	1	573.36	573.36	0.08	29	-	1	splice junction	Chr5:-:1755612-1755619,1755556-1755562
AIISPSVLASDLSDLSNEcR	CNAG_00684	ribulose-phosphate 3-epimerase	C19(Carbamidomethyl)	0	2	1074.04	2147.07	2.28	157	6.32	28	splice junction	Chr1:-:1783617-1783643,1783508-1783540
AIISPSVLASDLSDLSNEcRR	CNAG_00684	ribulose-phosphate 3-epimerase	C19(Carbamidomethyl)	1	3	768.39	2303.17	0.72	58	4.1	10	splice junction	Chr1:-:1783617-1783643,1783505-1783540
AILNPYcQVDVR	CNAG_04684	protein transport protein SEC23	C7(Carbamidomethyl)	0	2	724.38	1447.74	5.64	92	3.49	6	splice junction	Chr10:+:702458-702477,702544-702559
AILSPEQFR	CNAG_04017	protein-methionine-R-oxide reductase		0	2	530.8	1060.59	12.01	59	2.6	4	splice junction	Chr2:+:1409984-1410004,1410120-1410125
AILTAcQTLNIPTFcDPTSTPK	CNAG_05600	indigoidine synthase A family protein	C6(Carbamidomethyl): C15(Carbamidomethyl)	0	2	1225.11	2449.22	2.49	44	3.34	1	splice junction	Chr14:-:726845-726881,726761-726789
AIMHLLVNFSR	CNAG_01655	dynamin		0	3	434.24	1300.72	0.29	55	4.26	1	splice junction	Chr11:-:534556-534573,534483-534497
AIQVDAPGGPEVNVLR	CNAG_03618	quinone oxidoreductase		0	2	817.95	1634.9	6.88	62	4.45	3	splice junction	Chr2:+:352986-352994,353045-353083
AISDLGFEHPSEVQQEcIPQAILGTDVLcQAK	CNAG_00741	ATP-dependent RNA helicase sub2	C17(Carbamidomethyl): C29(Carbamidomethyl)	0	3	1185.25	3553.73	-1.23	90	8.79	53	splice junction	Chr1:+:1941539-1941575,1941625-1941683
AISQSNVGVTVK	CNAG_04709	conserved hypothetical protein		0	2	601.84	1202.68	3.06	66	3	1	splice junction	Chr10:-:620155-620175,620084-620098
AITAGYFYNTAR	CNAG_01734	pre-mRNA splicing factor		0	2	674.34	1347.67	0.92	31	-	1	splice junction	Chr11:+:752663-752692,752757-752762
AITHATGYAISSPENYLNFELK	CNAG_02903	zinc-type alcohol dehydrogenase		0	2	1220.11	2439.22	-0.64	93	-	3	splice junction	Chr3:+:489481-489499,489787-489801
AITLKDPVENLGAR	CNAG_03891	heat shock protein		1	2	748.93	1496.84	0.97	65	5.56	31	splice junction	Chr2:-:1111147-1111187,1111094-1111094
AIWETEEWKAEHGERPEDGQEATE	CNAG_00135	cyclophilin		1	3	943.09	2827.24	-0.31	18	4.3	1	splice junction	Chr1:+:368332-368335,368393-368460
AIYEYLFK	CNAG_05814	40s ribosomal protein s10		0	2	523.78	1046.56	-0.02	35	-	12	splice junction	Chr7:-:942875-942877,942803-942823
AKDGAGSATLSMAQAGAEFAEFVLQAAYGSQK	CNAG_03266	malate dehydrogenase		1	3	1059.19	3175.56	6.8	101	8.2	7	splice junction	Chr8:-:523202-523208,523003-523055
AKDGAGSATLSmAQAGAEFAEFVLQAAYGSQK	CNAG_03266	malate dehydrogenase	M12(Oxidation)	1	3	1064.52	3191.56	8.05	82	6.21	2	splice junction	Chr8:-:523202-523208,523003-523055
AKDIAKPYLDK	CNAG_03705	conserved hypothetical protein		1	2	631.36	1261.71	-0.28	24	-	1	splice junction	Chr2:+:577975-577995,578055-578066
AKEETFDNFFTNVK	CNAG_06713	cysteine-tRNA ligase		1	2	845.41	1689.82	3.17	33	3.17	1	splice junction	Chr2:+:248171-248191,248245-248265
AKEFNILLEDVSITHmTFGK	CNAG_00088	prohibitin PHB1	M16(Oxidation)	1	3	770.41	2309.2	7.65	-	2.83	1	splice junction	Chr1:-:247053-247091,246919-246928
AKGFDYGLYSIFSSAEALQTYAVSEAHVK	CNAG_04785	conserved hypothetical protein		1	3	1051.53	3152.56	1.97	99	9.33	1	splice junction	Chr10:+:409084-409102,409159-409226
AKHTLPPLPYAYDALEPSISAEIMNLHHTK	CNAG_04388	mitochondrial superoxide dismutase Sod2		1	4	840.19	3357.74	2.98	34	7.66	2	splice junction	Chr9:+:733793-733831,733887-733937
AKLAEAQAEVEK	CNAG_00806	predicted protein		1	2	643.85	1286.7	1.03	57	4.26	1	splice junction	Chr1:+:2132272-2132301,2132454-2132459
AKNKPIMmALHSNK	CNAG_04222	SDA1 family protein	M8(Oxidation)	1	2	799.92	1598.83	-13.5	-	3.1	1	splice junction	Chr9:+:334211-334242,334296-334305
AKNPWPNVDAHSGVLLTYYGLHQQDFYTVLFGVSR	CNAG_00061	citrate synthase		1	3	1331.68	3993.03	5.88	30	6.79	2	splice junction	Chr1:+:170652-170658,170709-170806
AKPKPSLTDAISSTDAR	CNAG_05715	HSPC177		0	3	586.65	1757.94	-1.94	81	5.52	3	splice junction	Chr7:+:682369-682407,682461-682472
AKPTTYDEGYLESYDSYHAR	CNAG_01562	conserved hypothetical protein		0	2	1183.53	2366.06	-0.11	114	8	13	splice junction	Chr11:+:289655-289703,289763-289773
AKSFFEQGFSAVQSTFNQITNTIEQR	CNAG_03705	conserved hypothetical protein		1	3	993.5	2978.48	4.92	105	6.83	1	splice junction	Chr2:+:578347-578385,578449-578487
AKYPLAFLIHGGPQSAWDDSWSTR	CNAG_07771	peptidase		1	3	901.79	2703.35	6.86	41	4.84	2	splice junction	Chr9:-:965960-965975,965841-965896
ALAAcADAAVPHLAELK	CNAG_06344	conserved hypothetical protein	C5(Carbamidomethyl)	0	3	574.31	1720.91	0.01	59	5.54	3	splice junction	Chr13:+:250856-250881,250944-250968
ALAAVAADLDDEDDDDDDEGHLEEDDVADAVK	CNAG_02209	small nuclear ribonucleoprotein		0	3	1124.47	3371.4	-1.46	81	7.63	1	splice junction	Chr6:+:913212-913298,913353-913361
ALADHDESEGVEFYTPISQIPK	CNAG_06179	cytoplasmic protein		0	3	816.07	2446.19	4.63	41	6.62	2	splice junction	Chr12:+:535445-535480,535546-535575
ALADLYDEEKQEIGSYTASPAR	CNAG_03297	histone acetyltransferase type B subunit 2		1	2	1214.09	2427.18	4.73	112	6.64	12	splice junction	Chr8:-:595777-595810,595689-595720
ALADNLVLFAPGWGFDAGGEHAIGGK	CNAG_03808	aromatic amino acid aminotransferase I		0	3	861.77	2583.3	2.11	78	7.14	5	splice junction	Chr2:-:900030-900047,899919-899978
ALAESDANLATWFPTQSGR	CNAG_03779	ribosomal protein L4		0	2	1018	2034.99	-0.7	95	5.38	3	splice junction	Chr2:-:797003-797021,796909-796946
ALAGAEPDKAVDYTAQTLK	CNAG_00977	VHS domain-containing protein		1	3	654.68	1962.03	4.28	60	4.92	1	splice junction	Chr5:+:1521747-1521761,1521810-1521851
ALASANPNENLKSPEELEEEDR	CNAG_00977	VHS domain-containing protein		1	3	819.06	2455.16	2.03	68	5.58	2	splice junction	Chr5:+:1521505-1521531,1521581-1521619
ALASTNLPHMLFYGPPGTGK	CNAG_05409	activator 1 41 kda subunit		0	2	1036.53	2072.06	-0.91	37	4.62	3	splice junction	Chr14:-:235600-235617,235455-235496
ALccLVENYQTPEGLR	CNAG_01435	serine-tRNA ligase	C3(Carbamidomethyl): C4(Carbamidomethyl)	0	2	961.96	1922.91	1.26	80	4.33	7	splice junction	Chr5:+:316612-316650,316717-316725
ALccLVENYQTPEGLRIPK	CNAG_01435	serine-tRNA ligase	C3(Carbamidomethyl): C4(Carbamidomethyl)	1	3	754.39	2261.15	3.23	48	5.55	2	splice junction	Chr5:+:316612-316650,316717-316734
ALDAGNSRPVLVDFYASWcQPcR	CNAG_01607	thioredoxin	C19(Carbamidomethyl): C22(Carbamidomethyl)	0	3	894.76	2682.26	0.39	57	7.35	1	splice junction	Chr11:-:401714-401763,401640-401658
ALDPKVNPDLLQR	CNAG_03176	endoplasmic oxidoreductin 1		1	3	493.62	1478.83	-0.94	-	3.22	1	splice junction	Chr8:-:257332-257339,257251-257281
ALEAELDQVAAYHR	CNAG_01740	septin		0	3	529.27	1585.8	0.35	58	4.37	1	splice junction	Chr11:-:763999-764007,763915-763947
ALENGINIISK	CNAG_04308	short chain 3-hydroxyacyl-CoA dehydrogenase		0	2	586.34	1171.67	-0.86	35	2.78	2	splice junction	Chr9:+:528577-528584,528641-528665
ALFGLTIMGMK	CNAG_00988	importin beta-1 subunit		0	2	591.33	1181.65	4.92	65	-	4	splice junction	Chr5:+:1496517-1496528,1496577-1496597
ALGIGFVLPTIYYLAR	CNAG_06063	cytochrome c oxidase assembly protein cox15		0	2	884.02	1767.03	6.92	34	-	1	splice junction	Chr12:-:207064-207077,206992-207025
ALGmAIYHTEDGSDLR	CNAG_02099	fatty acid synthase beta subunit	M4(Oxidation)	0	2	882.92	1764.83	3.1	29	3.71	1	splice junction	Chr6:+:1194737-1194770,1194839-1194852
ALGMAIYHTEDGSDLR	CNAG_02099	fatty acid synthase beta subunit		0	2	874.92	1748.83	2.81	76	3.56	2	splice junction	Chr6:+:1194737-1194770,1194839-1194852
ALGMPLERPK	CNAG_00061	citrate synthase		0	2	556.32	1111.63	2.54	57	-	7	splice junction	Chr1:+:170843-170851,170919-170939
ALGmPLERPK	CNAG_00061	citrate synthase	M4(Oxidation)	0	2	564.32	1127.63	2.58	48	-	3	splice junction	Chr1:+:170843-170851,170919-170939
ALGTAGGLYHFR	CNAG_03320	mannose-1-phosphate guanylyltransferase		0	2	631.84	1262.67	1.57	61	3.47	1	splice junction	Chr8:+:642104-642134,642179-642183
ALHEQLLHPLLR	CNAG_00268	acetolactate synthase		0	2	720.43	1439.85	-0.18	55	4.45	9	splice junction	Chr1:-:698626-698643,698558-698575
ALIEKYPSIFVVNIDNVSSQQcHMIR	CNAG_03577	L10e protein	C22(Carbamidomethyl)	1	3	1021.19	3061.56	1.42	83	8.47	2	splice junction	Chr8:-:1319612-1319630,1319498-1319556
ALIQLNMSEFHDK	CNAG_03347	chaperone		0	2	773.39	1545.77	0.59	29	2.78	1	splice junction	Chr8:-:712062-712066,711977-712010
ALIQLNMSEFHDKHTVSR	CNAG_03347	chaperone		1	4	532.28	2126.08	-0.24	-	4.59	1	splice junction	Chr8:-:712062-712066,711962-712010
ALKDGGAVDSSFPVTAITSPAPSLPR	CNAG_05854	conserved hypothetical protein		1	3	852.13	2554.37	7.67	74	6.26	1	splice junction	Chr7:+:1045594-1045642,1045708-1045736
ALLDYKEESWLGKPK	CNAG_05117	conserved hypothetical protein		1	3	592.99	1776.96	1.18	48	5.24	1	splice junction	Chr4:+:474934-474957,475008-475028
ALMPNMNLVEAK	CNAG_05980	predicted protein		0	2	665.85	1330.69	5.32	28	-	1	splice junction	Chr7:-:1392247-1392276,1391629-1391634
ALNDHmKNPmIAQK	CNAG_00100	chaperone	M6(Oxidation): M10(Oxidation)	1	3	548.27	1642.8	-0.64	22	3.23	1	splice junction	Chr1:+:280175-280204,280268-280279
ALNSFYIQGLK	CNAG_00305	chaperone activator		0	2	627.35	1253.69	2.53	51	3.29	2	splice junction	Chr1:+:784662-784687,784738-784744
ALNYTLGAIELALR	CNAG_01000	nucleoporin Nup157/170		0	2	759.44	1517.88	5.57	72	3.56	1	splice junction	Chr5:+:1470393-1470411,1470460-1470482
ALPADQQTGIR	CNAG_03418	Crm1-F1		0	2	585.32	1169.63	1.98	59	-	2	splice junction	Chr8:-:902506-902530,902450-902457
ALPDDTVSALR	CNAG_01264	isocitrate dehydrogenase		0	2	579.31	1157.62	0	68	-	4	splice junction	Chr5:+:753263-753285,753342-753351
ALPLLLSNPPR	CNAG_04362	ATP-dependent RNA helicase DBP5		0	2	595.87	1190.73	5.23	60	2.63	7	splice junction	Chr9:+:673605-673630,673680-673686
ALPTDAAIIHQDDLcPPAEK	CNAG_04437	conserved hypothetical protein	C15(Carbamidomethyl)	0	3	725.7	2175.08	0.46	35	3.43	2	splice junction	Chr9:-:870684-870731,870627-870638
ALQDIISSEK	CNAG_03463	conserved hypothetical protein		0	2	552.3	1103.59	0.07	67	2.93	4	splice junction	Chr8:+:1009863-1009873,1010248-1010266
ALQGcELIEDLDFVGK	CNAG_07563	glutamyl-tRNA synthetase	C5(Carbamidomethyl)	0	2	903.95	1806.9	1.42	79	3.77	1	splice junction	Chr3:-:1217320-1217333,1217234-1217267
ALSLITDNLNEDDLDEDTR	CNAG_02310	casein kinase II beta chain		0	2	1081.51	2162.01	-0.93	97	5.4	2	splice junction	Chr6:-:643704-643731,643627-643655
ALTIEESEVETWVIDAVR	CNAG_00509	conserved hypothetical protein		0	2	1030.54	2060.08	11.5	90	2.78	3	splice junction	Chr1:-:1300543-1300588,1300482-1300489
ALTTNETTcVQNcTDK	CNAG_00019	chaperone	C9(Carbamidomethyl): C13(Carbamidomethyl)	0	2	928.41	1855.81	-0.67	103	4.3	6	splice junction	Chr1:-:62254-62271,62175-62204
ALTTNETTcVQNcTDKFLK	CNAG_00019	chaperone	C9(Carbamidomethyl): C13(Carbamidomethyl)	1	3	748.69	2244.05	-4.11	50	4.71	1	splice junction	Chr1:-:62254-62271,62166-62204
ALTVFSPDGHLFQVEYALEAVR	CNAG_01035	proteasome subunit alpha type-7		0	2	1231.65	2462.29	7.73	98	5.8	8	splice junction	Chr5:-:1384108-1384108,1383884-1383919
ALVPTATGIVGPLQGGFPGPTPDIIK	CNAG_02204	nuclease		0	2	1258.71	2516.41	-0.79	58	4.62	4	splice junction	Chr6:-:924532-924586,924445-924467
ALVPTATGIVGPLQGGFPGPTPDIIKR	CNAG_02204	nuclease		1	3	891.51	2672.52	2.5	60	4.84	2	splice junction	Chr6:-:924532-924586,924442-924467
ALVScSPDEIQEWSIYPGLK	CNAG_01561	WD domain-containing protein	C5(Carbamidomethyl)	0	2	1146.57	2292.12	1.33	102	3.66	2	splice junction	Chr11:+:284724-284747,284812-284847
ALVVPEPGVDHYSLQEQDTPSPEGTK	CNAG_05723	alcohol dehydrogenase		0	3	931.79	2793.36	-0.36	42	4.2	1	splice junction	Chr7:-:703252-703277,703123-703174
ALWDFNGTEADDLQFR	CNAG_00398	conserved hypothetical protein		0	2	949.44	1897.88	3.23	46	3.25	1	splice junction	Chr1:-:1045944-1045967,1045854-1045877
ALWNFVEDEKPSWDAVAINPPYVLGEVIHQcDKPEK	CNAG_02182	D-lactaldehyde dehydrogenase	C31(Carbamidomethyl)	0	3	1398.71	4194.11	10.25	30	6.11	27	splice junction	Chr6:+:971147-971156,971211-971308
ALWSDGLDYR	CNAG_01928	cytoplasmic protein		0	2	598.29	1195.58	5.82	49	-	2	splice junction	Chr11:+:1289151-1289179,1289236-1289236
ALYNNLFEWIVSR	CNAG_05172	microfilament motor		0	2	812.93	1624.86	6.19	74	3.64	1	splice junction	Chr4:+:622989-622993,623046-623079
AmAEEVEYEDGPNDEGEmFQRPGK	CNAG_05909	electron transporter	M2(Oxidation): M18(Oxidation)	0	3	920.72	2760.14	0.7	16	3.66	1	splice junction	Chr7:-:1187732-1187796,1187665-1187671
AMAEEVEYEDGPNDEGEmFQRPGK	CNAG_05909	electron transporter	M18(Oxidation)	0	3	915.39	2744.15	1.95	24	-	1	splice junction	Chr7:-:1187732-1187796,1187665-1187671
AMAEEVEYEDGPNDEGEMFQRPGK	CNAG_05909	electron transporter		0	2	1364.58	2728.15	-0.3	92	7.76	5	splice junction	Chr7:-:1187732-1187796,1187665-1187671
AmAISHPHFFSSSLTWSR	CNAG_01584	hydrolase	M2(Oxidation)	0	2	1039.5	2078	2.9	67	4.35	1	splice junction	Chr11:-:357916-357939,357831-357860
AMAISHPHFFSSSLTWSR	CNAG_01584	hydrolase		0	3	688.01	2062.01	4.53	52	6.04	2	splice junction	Chr11:-:357916-357939,357831-357860
AMcDYcMPLEPYDPK	CNAG_01732	NPL4	C3(Carbamidomethyl): C6(Carbamidomethyl)	0	2	945.38	1889.76	1.02	40	2.56	1	splice junction	Chr11:+:744994-745023,745074-745088
AMDMWEEVYPPGTR	CNAG_05120	nicotinate phosphoribosyltransferase		0	2	841.37	1681.74	1.77	91	3.6	1	splice junction	Chr4:-:482580-482601,482506-482525
AmFDQAGALSGVGVDTELISSVPTSETFR	CNAG_02100	fatty-acid synthase complex protein	M2(Oxidation)	0	2	1501.23	3001.46	4.16	26	-	1	splice junction	Chr6:-:1188210-1188247,1188107-1188155
AMFDQAGALSGVGVDTELISSVPTSETFR	CNAG_02100	fatty-acid synthase complex protein		0	2	1493.24	2985.47	7.3	56	-	1	splice junction	Chr6:-:1188210-1188247,1188107-1188155
AMFELQHLIR	CNAG_04351	methylmalonate-semialdehyde dehydrogenase		0	3	419.9	1257.68	0.57	41	3.23	1	splice junction	Chr9:+:644957-644967,645014-645032
AMHAPLIFcSTSHSINVQK	CNAG_05513	septum-promoting GTP-binding protein 1	C9(Carbamidomethyl)	0	3	714.36	2141.06	0.29	-	3.7	1	splice junction	Chr14:+:499899-499916,499972-500010
AMIIFNFIDDKDVFHK	CNAG_06387	ubiquitin-protein ligase		1	3	651.67	1953	4.29	28	3.89	1	splice junction	Chr13:+:358663-358665,358719-358763
AmLFDMDGTLLDSTPAVLATWEYFAK	CNAG_06122	glycerol-1-phosphatase	M2(Oxidation)	0	2	1461.72	2922.43	11.26	30	-	1	splice junction	Chr12:-:369512-369545,369403-369446
AMLNNSHIFHQTQHDLK	CNAG_07004	LPD1		0	3	678.68	2034.01	7.71	36	6.51	1	splice junction	Chr5:-:247397-247401,247300-247345
AmLNNSHIFHQTQHDLK	CNAG_07004	LPD1	M2(Oxidation)	0	2	1025.5	2050	3.74	46	5.97	3	splice junction	Chr5:-:247397-247401,247300-247345
AMNANAAYIYIR	CNAG_01287	NADH-ubiquinone oxidoreductase 51 kDa subunit		0	2	685.85	1370.7	6.01	79	3.84	4	splice junction	Chr5:-:684256-684274,684187-684203
AmNKDVLDQEIAQRPHPEELVQK	CNAG_03873	conserved hypothetical protein	M2(Oxidation)	1	2	1352.7	2704.39	5.48	57	5.84	10	splice junction	Chr2:-:1058135-1058146,1058026-1058082
AMNKDVLDQEIAQRPHPEELVQK	CNAG_03873	conserved hypothetical protein		1	3	896.8	2688.38	1.64	41	5.63	15	splice junction	Chr2:-:1058135-1058146,1058026-1058082
AmVGVASVWYEGNPcNR	CNAG_05497	dihydroxy-acid dehydratase	M2(Oxidation): C15(Carbamidomethyl)	0	2	963.44	1925.87	1.63	94	3.69	1	splice junction	Chr14:-:466704-466744,466658-466667
AMVGVASVWYEGNPcNR	CNAG_05497	dihydroxy-acid dehydratase	C15(Carbamidomethyl)	0	2	955.44	1909.87	1.28	119	4.34	7	splice junction	Chr14:-:466704-466744,466658-466667
ANEGVEEAFFTLAR	CNAG_02817	rab/GTPase		0	2	777.39	1553.76	2.15	87	4.31	4	splice junction	Chr3:-:702288-702328,702194-702194
ANFGGWNmK	CNAG_04609	eukaryotic translation initiation factor 2C 2	M8(Oxidation)	0	2	520.73	1040.46	-0.87	36	-	1	splice junction	Chr10:+:897070-897080,897131-897146
ANFGGWNMK	CNAG_04609	eukaryotic translation initiation factor 2C 2		0	2	512.74	1024.47	0.59	47	2.72	3	splice junction	Chr10:+:897070-897080,897131-897146
aNFSSNDITAVNTIR	CNAG_07445	transketolase	N-Term(Acetyl)	0	2	832.92	1664.83	3.59	84	-	2	splice junction	Chr5:-:1549764-1549798,1549673-1549682
ANFSSNDITAVNTIR	CNAG_07445	transketolase		0	2	811.92	1622.82	5.83	118	-	15	splice junction	Chr5:-:1549764-1549798,1549673-1549682
ANGFSEDQIVLLK	CNAG_03863	histone H4 arginine methyltransferase RmtA		0	2	717.39	1433.77	2.34	75	3.52	2	splice junction	Chr2:-:1037725-1037746,1037640-1037656
ANIGTHVNQHEHHHIHETIQPVIQR	CNAG_06220	allergen		0	2	1473.26	2945.51	4.23	123	8.52	25	splice junction	Chr12:-:661285-661339,661211-661230
ANIPAEYNPSWPINVFGEK	CNAG_03983	oxidoreductase		0	2	1073.54	2146.08	8.48	80	4.26	10	splice junction	Chr2:-:1330910-1330938,1330827-1330854
ANIPAEYNPSWPINVFGEKSEEQYK	CNAG_03983	oxidoreductase		1	3	970.81	2910.4	3.52	63	6.14	6	splice junction	Chr2:-:1330910-1330938,1330809-1330854
ANLDVMLHSPILNVTPR	CNAG_07805	insulin degrading enzyme		0	2	945.52	1890.03	-0.26	98	7.31	6	splice junction	Chr4:-:301198-301223,301110-301134
ANLDVmLHSPILNVTPR	CNAG_07805	insulin degrading enzyme	M6(Oxidation)	0	3	636.01	1906.03	3.13	55	5.42	1	splice junction	Chr4:-:301198-301223,301110-301134
ANLFSLLR	CNAG_06175	endopeptidase		0	2	467.28	933.55	3.28	47	-	1	splice junction	Chr12:-:523226-523231,523157-523174
ANLIcTPDYAYGAR	CNAG_03682	macrolide-binding protein FKBP12	C5(Carbamidomethyl)	0	2	792.88	1584.74	-1.89	86	3.77	9	splice junction	Chr2:-:525446-525473,525379-525392
ANNFIDSGGDWDR	CNAG_06899	Rpn7-PA		0	2	733.82	1466.63	0.08	67	2.82	2	splice junction	Chr3:+:1460137-1460144,1460191-1460221
ANNFIDSGGDWDRR	CNAG_06899	Rpn7-PA		1	2	811.87	1622.73	1.55	36	4.28	4	splice junction	Chr3:+:1460137-1460144,1460191-1460224
ANREEVYccMYTSGSTGTPK	CNAG_04485	long-chain-fatty-acid-CoA-ligase	C8(Carbamidomethyl): C9(Carbamidomethyl)	1	2	1155.99	2310.98	0.82	87	7.54	5	splice junction	Chr9:-:988644-988689,988572-988585
ANSGHPGAPMGmAPAAHVLFTR	CNAG_07445	transketolase	M12(Oxidation)	0	2	1103.54	2206.07	0.97	92	8.36	13	splice junction	Chr5:-:1549557-1549586,1549462-1549497
ANSGHPGAPmGMAPAAHVLFTR	CNAG_07445	transketolase	M10(Oxidation)	0	2	1103.54	2206.06	-0.69	76	7.98	21	splice junction	Chr5:-:1549557-1549586,1549462-1549497
ANSGHPGAPMGMAPAAHVLFTR	CNAG_07445	transketolase		0	3	730.7	2190.07	2.13	86	7.73	39	splice junction	Chr5:-:1549557-1549586,1549462-1549497
ANSGHPGAPmGmAPAAHVLFTR	CNAG_07445	transketolase	M10(Oxidation): M12(Oxidation)	0	2	1111.53	2222.05	-4.22	74	7.76	14	splice junction	Chr5:-:1549557-1549586,1549462-1549497
ANTYRDDDASQPDPMKPLLDR	CNAG_04335	phosphatidylinositol 4-kinase		1	3	806.72	2418.14	0.66	24	4.66	1	splice junction	Chr9:-:597726-597752,597639-597674
ANYDSLIK	CNAG_04009	leucyl aminopeptidase		0	2	462.25	923.48	0.75	40	-	5	splice junction	Chr2:-:1388969-1388983,1388883-1388891
ANYDSLIKR	CNAG_04009	leucyl aminopeptidase		1	2	540.3	1079.58	-0.36	58	3.08	4	splice junction	Chr2:-:1388969-1388983,1388880-1388891
APAALAFNIDDPLDMEYLIAAANLHAFNYGLK	CNAG_00136	ubiquitin activating enzyme		0	3	1154.93	3462.76	6.15	109	9.77	6	splice junction	Chr1:-:369654-369686,369542-369604
APAALAFNIDDPLDmEYLIAAANLHAFNYGLK	CNAG_00136	ubiquitin activating enzyme	M15(Oxidation)	0	3	1160.26	3478.76	6.56	98	8.73	1	splice junction	Chr1:-:369654-369686,369542-369604
APAATAGVENLGPAFDPFAPVNDLNDTPSIEK	CNAG_04054	Sui1 protein		0	3	1080.2	3238.59	-0.57	89	9.65	7	splice junction	Chr2:+:1508723-1508768,1508823-1508872
APAAVQITAEQLLR	CNAG_00694	pre-mRNA-splicing factor CLF1		0	2	740.93	1480.85	-0.47	81	4.61	2	splice junction	Chr1:+:1807035-1807052,1807106-1807129
APAYHPTTSTDPIPPIFQDPKPVAPAPAPTESATLSR	CNAG_04257	conserved hypothetical protein		0	3	1280.33	3838.96	-0.51	21	5.36	3	splice junction	Chr9:+:417672-417674,417724-417831
APDDEVYAETR	CNAG_02226	conserved hypothetical protein		0	2	633.29	1265.57	3.38	59	3.41	1	splice junction	Chr6:-:861380-861392,861302-861321
APDWETMQVIQAAR	CNAG_01711	glycerol-3-phosphate O-acyltransferase		0	2	808.4	1615.79	0.79	79	3.98	1	splice junction	Chr11:-:681717-681740,681646-681663
APEPIPTTFPVPDRPR	CNAG_01451	predicted protein		0	2	895.48	1789.96	-0.68	74	4.4	7	splice junction	Chr5:-:281222-281252,281125-281141
APETISYIcGDcGAQTAMQPSEFIR	CNAG_07424	predicted protein	C9(Carbamidomethyl): C12(Carbamidomethyl)	0	2	1401.63	2802.25	-1.51	107	5.4	2	splice junction	Chr5:+:531996-532026,532136-532179
APEVMLSFQEYTK	CNAG_02511	CMGC/MAPK/ERK protein kinase		0	2	771.88	1542.75	-1.36	71	3.44	1	splice junction	Chr6:+:127277-127295,127355-127374
APFVAGIASYPGNIDSLPK	CNAG_07418	defective in Cullin neddylation protein 1		0	2	959.02	1917.02	6.58	86	4.48	4	splice junction	Chr5:-:383209-383246,383113-383131
APFVDNVDEYVGGK	CNAG_00987	prefoldin subunit		0	2	755.37	1509.73	6.32	99	4.8	3	splice junction	Chr5:-:1502601-1502612,1502506-1502535
APFVDNVDEYVGGKDAEVQTTIK	CNAG_00987	prefoldin subunit		1	2	1248.12	2495.24	4.85	117	6.35	1	splice junction	Chr5:-:1502601-1502612,1502479-1502535
APGKQPATLEELSER	CNAG_05761	protein kinase activator		1	3	542.62	1625.84	-3.35	82	-	2	splice junction	Chr7:+:802208-802251,802322-802322
APIDFTVFKPDDSIGAVLcGFDSWINYQK	CNAG_03957	4-nitrophenylphosphatase	C19(Carbamidomethyl)	0	3	1101.88	3303.64	10.94	74	7.41	5	splice junction	Chr2:-:1275308-1275383,1275230-1275240
APLAASLEAATPEELLAK	CNAG_05858	conserved hypothetical protein		0	2	898	1794.99	0.71	91	5.94	2	splice junction	Chr7:+:1054711-1054729,1054811-1054845
APLHFDLLK	CNAG_01083	26S proteasome non-ATPase regulatory subunit 12		0	2	527.31	1053.61	0.8	51	3.52	3	splice junction	Chr5:+:1249298-1249311,1249360-1249372
APNEPITIDDTSDDFDAVEDNQAINEQYK	CNAG_03297	histone acetyltransferase type B subunit 2		0	3	1089.83	3267.46	5.72	69	-	2	splice junction	Chr8:-:596210-596287,596147-596155
APPSDALLGcILQGAWVATQLSTR	CNAG_03113	trehalose synthase	C10(Carbamidomethyl)	0	2	1263.16	2525.31	-2.72	115	7	33	splice junction	Chr8:-:80955-81025,80897-80897
APQAAGVIHSDFENK	CNAG_02880	cytoplasmic protein		0	2	792.39	1583.78	0.29	110	6.15	18	splice junction	Chr3:+:544292-544317,544368-544386
APQEAAVSLGPQVAEGENVFGVAHIFASFNDTFVHVTDLTGK	CNAG_05904	ribosomal protein S14		0	4	1093.31	4370.22	10.05	-	6.68	3	splice junction	Chr7:+:1171991-1172073,1172138-1172180
APQEAAVSLGPQVAEGENVFGVAHIFASFNDTFVHVTDLTGKETISR	CNAG_05904	ribosomal protein S14		1	4	1239.88	4956.52	7.51	17	-	1	splice junction	Chr7:+:1171991-1172073,1172138-1172195
APSPEGVTVVLGAQWGDEGK	CNAG_02858	adenylosuccinate synthase		0	2	999	1997	2.47	117	-	15	splice junction	Chr3:+:593527-593533,593656-593686
APSPEGVTVVLGAQWGDEGKGK	CNAG_02858	adenylosuccinate synthase		1	2	1091.56	2182.12	1.15	91	-	5	splice junction	Chr3:+:593527-593533,593656-593692
APSSVADLKEWNFDGSSTNQAPADNSDVFLRPVAIFK	CNAG_00457	glutamine synthetase		1	3	1332	3993.99	6.07	42	7.4	7	splice junction	Chr1:+:1185877-1185966,1186043-1186063
APSTTVPTAEQIAVPETLLK	CNAG_00656	60s ribosomal protein l7		0	2	1033.57	2066.14	-0.39	81	-	58	splice junction	Chr1:+:1707361-1707374,1707641-1707670
APSTTVPTAEQIAVPETLLKK	CNAG_00656	60s ribosomal protein l7		1	3	732.09	2194.25	6.08	72	-	4	splice junction	Chr1:+:1707361-1707374,1707641-1707673
APSYLPGAFTAHLPTYK	CNAG_05977	membrane protein		0	3	611.99	1833.96	1.97	43	4.06	1	splice junction	Chr7:+:1380825-1380832,1380909-1380951
APTLSDKHQLLSSR	CNAG_01186	gp165		1	3	518.29	1552.85	1.63	22	3.39	1	splice junction	Chr5:+:976634-976643,976699-976730
APTPLSFESVGDTGVSAQQMFLGNNK	CNAG_02030	glyoxal oxidase		0	3	899.11	2695.32	5.9	100	7.16	4	splice junction	Chr6:-:1383756-1383812,1383681-1383701
APTPLSFESVGDTGVSAQQMFLGNNKK	CNAG_02030	glyoxal oxidase		1	2	1412.21	2823.41	3.78	90	9.18	8	splice junction	Chr6:-:1383756-1383812,1383678-1383701
APTPLSFESVGDTGVSAQQmFLGNNKK	CNAG_02030	glyoxal oxidase	M20(Oxidation)	1	3	947.14	2839.4	3.61	74	8.4	4	splice junction	Chr6:-:1383756-1383812,1383678-1383701
APVHLMVYTAK	CNAG_03681	peptidyl-prolyl cis-trans isomerase		0	2	615.34	1229.67	1.13	74	4.67	2	splice junction	Chr2:+:523321-523341,523389-523400
APVLFmGYYNPIIAYGEEK	CNAG_00649	tryptophan synthase	M6(Oxidation)	0	2	1096.06	2191.1	11.96	86	4.64	4	splice junction	Chr1:-:1690217-1690235,1690125-1690162
APVLFMGYYNPIIAYGEEK	CNAG_00649	tryptophan synthase		0	2	1088.04	2175.07	-6	97	5.23	9	splice junction	Chr1:-:1690217-1690235,1690125-1690162
APWADEPELVEETDEEDEQLDNIGELKPITVGPSK	CNAG_04152	hydrolase		0	3	1298.29	3892.86	2.73	44	5.21	1	splice junction	Chr9:+:147051-147136,147195-147213
APWTIEYAWK	CNAG_01510	conserved hypothetical protein		0	2	632.82	1264.64	0.79	69	3.25	2	splice junction	Chr11:-:144866-144882,144802-144814
AQAAFYIYETFPR	CNAG_01185	hsp70-like protein		0	2	788.89	1576.78	1.76	33	3.8	1	splice junction	Chr5:+:979221-979232,979281-979307
AQAEAGTSEQIAK	CNAG_07464	transcription factor		0	2	652.33	1303.65	0.43	86	3.37	2	splice junction	Chr2:-:231439-231450,231364-231390
AQAEQAGEYDYFVIGGGSGGLASAR	CNAG_02399	glutathione-disulfide reductase		0	2	1237.58	2474.16	-0.44	134	7.28	25	splice junction	Chr6:+:424284-424309,424485-424487
AQDAEVGDGTTSVTLLAAEILK	CNAG_07346	t-complex protein 1		0	3	734.72	2202.15	0.76	77	5.26	1	splice junction	Chr1:+:729081-729127,729175-729193
AQDQAAFVTFLTAGFPTR	CNAG_00649	tryptophan synthase		0	2	971	1941	4.86	102	5.59	4	splice junction	Chr1:-:1690633-1690638,1690492-1690531
AQEVVGTLLPNQTLR	CNAG_01649	conserved hypothetical protein		0	2	819.97	1638.93	8.03	27	2.63	3	splice junction	Chr11:-:516764-516780,516690-516717
AQGASQAMLYATEGIENDEDFNK	CNAG_05497	dihydroxy-acid dehydratase		0	2	1251.55	2502.1	-2.77	116	6.02	2	splice junction	Chr14:-:466836-466853,466745-466795
AQGLKAPVLFMGYYNPIIAYGEEK	CNAG_00649	tryptophan synthase		1	3	891.47	2672.4	7.01	66	6	1	splice junction	Chr1:-:1690217-1690250,1690125-1690162
AQIWDTAGQER	CNAG_02367	GTPase		0	2	637.81	1274.61	0.78	52	3	3	splice junction	Chr6:-:504936-504954,504778-504791
AQIYILTK	CNAG_03263	translation elongation factor		0	2	475.29	949.58	4.99	29	-	1	splice junction	Chr8:+:516249-516260,516300-516311
aQMLNQAVNAVTGDAK	CNAG_04981	catalase A	N-Term(Acetyl)	0	2	836.92	1672.83	-3.39	114	-	4	splice junction	Chr4:+:139204-139222,139277-139305
aQmLNQAVNAVTGDAK	CNAG_04981	catalase A	N-Term(Acetyl): M3(Oxidation)	0	2	844.92	1688.83	4.06	100	-	1	splice junction	Chr4:+:139204-139222,139277-139305
AQNIVAQVLDALDKDQDGK	CNAG_05587	conserved hypothetical protein		1	3	681.02	2041.06	-0.36	30	3.31	1	splice junction	Chr14:-:690475-690526,690416-690420
AQQVGTQQDTLDK	CNAG_01743	conserved hypothetical protein		0	2	716.36	1431.71	0.15	84	2.82	1	splice junction	Chr11:+:770295-770328,770403-770407
AQQVGTQQDTLDKGVAQVIK	CNAG_01743	conserved hypothetical protein		1	2	1064.07	2127.13	-3.49	102	4.22	2	splice junction	Chr11:+:770295-770328,770403-770428
AQRPTEVEVILGTPVR	CNAG_05460	2-dehydropantoate 2-reductase		0	2	883	1765	0.21	59	3.73	2	splice junction	Chr14:-:369916-369939,369831-369854
AQTTWDmFTcWR	CNAG_03819	sterol 24-C-methyltransferase	M7(Oxidation): C10(Carbamidomethyl)	0	2	809.84	1618.68	1.21	62	3.09	1	splice junction	Chr2:+:923937-923955,924006-924022
AQTTWDMFTcWR	CNAG_03819	sterol 24-C-methyltransferase	C10(Carbamidomethyl)	0	2	801.85	1602.68	1.17	68	3.86	7	splice junction	Chr2:+:923937-923955,924006-924022
AQVDINELLQDPSYQPGSAALPTQQLER	CNAG_02400	conserved hypothetical protein		0	2	1541.29	3081.57	6.58	44	2.6	1	splice junction	Chr6:+:422893-422936,422989-423028
AQVVAVAIEK	CNAG_01135	enoyl-CoA hydratase/isomerase family protein		0	2	514.31	1027.61	-3.1	45	-	1	splice junction	Chr5:-:1110045-1110057,1109976-1109992
ARDAQEQAAQAQANLHR	CNAG_00396	AGC/PKA protein kinase		1	3	626.66	1877.95	11.32	71	6.93	1	splice junction	Chr1:-:1041865-1041885,1041795-1041824
AREEPWMLVVDDNYGEGSAR	CNAG_07908	aconitate hydratase		1	3	765.36	2294.06	3.28	59	5.21	5	splice junction	Chr12:-:525408-525447,525321-525340
AREYEEAEAAR	CNAG_03456	conserved hypothetical protein		1	2	647.8	1294.6	0.24	69	3.55	1	splice junction	Chr8:-:997782-997799,997714-997728
ARFPGcVVFSEIYQVTGPVER	CNAG_00662	dienelactone hydrolase family protein	C6(Carbamidomethyl)	1	2	1206.12	2411.23	6.72	65	5.23	4	splice junction	Chr1:-:1720032-1720047,1719843-1719843
ASDDADALNLIFESPK	CNAG_06079	DNA polymerase processivity factor		0	2	853.42	1705.83	2.17	143	5.48	3	splice junction	Chr12:-:245506-245551,245450-245451
ASDDADALNLIFESPKEDR	CNAG_06079	DNA polymerase processivity factor		1	2	1053.51	2106	2.39	112	5.98	3	splice junction	Chr12:-:245506-245551,245441-245451
ASDPAFNPYWK	CNAG_06147	conserved hypothetical protein		0	2	648.31	1295.61	-0.41	53	3.06	2	splice junction	Chr12:+:427399-427422,427490-427498
ASDVEQDLTHGEHVEVNLSEARPPANQQK	CNAG_02036	CAS4p		0	4	800.39	3198.54	0	-	3.28	1	splice junction	Chr6:+:1366036-1366085,1366392-1366428
ASEEKPIDYPQPDGK	CNAG_00462	oxidoreductase		0	2	837.41	1673.8	1.4	58	3.11	3	splice junction	Chr1:+:1197974-1197978,1198038-1198077
ASGENAEEIENLKK	CNAG_05896	Uba2		1	2	766.39	1531.76	2.24	71	5.05	4	splice junction	Chr7:-:1155440-1155455,1155351-1155376
aSHLANIFGTEQDR	CNAG_04402	splicing factor	N-Term(Acetyl)	0	2	800.89	1600.78	6.75	49	-	1	splice junction	Chr9:+:764359-764381,764433-764451
aSIESYVDHTVQVILQDGR	CNAG_00557	conserved hypothetical protein	N-Term(Acetyl)	0	2	1086.55	2172.1	2.18	128	-	3	splice junction	Chr1:+:1436864-1436888,1436944-1436975
ASLLLGLDGTTAIAEDIGR	CNAG_03507	mitochondrial processing peptidase beta subunit		0	2	943.51	1886.02	-1.97	140	5.02	89	splice junction	Chr8:-:1145949-1145996,1145879-1145887
ASmPAEmGPAYVFLASSDANAMTGHFLHLNNGQWLG	CNAG_01102	oxidoreductase	M3(Oxidation): M7(Oxidation)	0	3	1279.92	3837.75	1.51	-	3.8	1	splice junction	Chr5:-:1204679-1204712,1204551-1204624
ASMSWLLASEEDRVR	CNAG_06076	cytoplasmic protein		1	3	583.96	1749.87	6.58	23	-	1	splice junction	Chr12:-:238544-238574,238474-238487
ASSAEVFETDDPQYNQHVFNLR	CNAG_06983	conserved hypothetical protein		0	3	856.4	2567.19	3.15	66	6.43	1	splice junction	Chr3:+:16936-16989,17043-17054
ASSDPGSVGSPmSGVVIDVR	CNAG_05907	pyruvate carboxylase	M12(Oxidation)	0	2	966.97	1932.93	-0.62	92	4.74	2	splice junction	Chr7:-:1177666-1177701,1177588-1177611
ASSDPGSVGSPMSGVVIDVR	CNAG_05907	pyruvate carboxylase		0	2	958.97	1916.94	1.76	102	6.66	10	splice junction	Chr7:-:1177666-1177701,1177588-1177611
ASSGAEASQEELSALR	CNAG_04962	conserved hypothetical protein		0	2	803.39	1605.77	0.22	139	5.26	6	splice junction	Chr4:-:88453-88491,88388-88396
ASSLGLASDR	CNAG_04021	60S ribosomal protein L26		0	2	488.76	976.51	-0.38	46	-	1	splice junction	Chr2:+:1417547-1417559,1418085-1418101
ASSSAAPVAPATEDTDDEEDFGPLSPAGR	CNAG_01391	CDC37		0	2	1430.64	2860.28	1.79	63	3.14	1	splice junction	Chr5:-:422032-422037,421904-421984
aSSSTLANDDWK	CNAG_01537	virulence-associated DEAD Box protein	N-Term(Acetyl)	0	2	668.8	1336.6	0.55	58	-	2	splice junction	Chr11:+:225898-225911,225958-225979
ASSSVGWFGSSSSKWEEAAELFSQAAVAFK	CNAG_04401	vesicular-fusion protein		1	3	1051.18	3151.54	10.87	22	-	1	splice junction	Chr9:-:764009-764080,763935-763952
ASTGLVGGSVLSALLNFTTAYIHPSPLTR	CNAG_05544	conserved hypothetical protein		0	3	981.88	2943.62	10.27	46	6.47	1	splice junction	Chr14:+:591721-591726,591787-591867
ASVGFGGScFQK	CNAG_04969	UDP-glucose dehydrogenase	C9(Carbamidomethyl)	0	2	622.79	1244.57	0.32	86	4.19	17	splice junction	Chr4:-:112201-112209,112124-112150
ASVLDGVDSLYSIVQMPR	CNAG_02294	phosphoribosylaminoimidazole carboxylase		0	2	975.51	1950	2	98	4.55	4	splice junction	Chr6:+:680903-680953,681004-681006
ASVLDGVDSLYSIVQmPR	CNAG_02294	phosphoribosylaminoimidazole carboxylase	M16(Oxidation)	0	2	983.51	1966.02	10.78	39	-	1	splice junction	Chr6:+:680903-680953,681004-681006
ASYLAGPLLIK	CNAG_01228	conserved hypothetical protein		0	2	573.35	1145.7	5.64	35	-	1	splice junction	Chr5:-:878724-878726,878628-878657
ATAGSYVASGTVK	CNAG_05770	proteasome component pts1		0	2	606.32	1211.63	1.97	66	3.98	2	splice junction	Chr7:+:822258-822279,822335-822351
ATAGSYVASGTVKK	CNAG_05770	proteasome component pts1		1	2	670.37	1339.72	1.6	74	3.36	1	splice junction	Chr7:+:822258-822279,822335-822354
aTEEIHSLYDTILILDFGSQYSHLITR	CNAG_01877	GMP synthase	N-Term(Acetyl)	0	3	1059.88	3177.62	2.22	90	-	5	splice junction	Chr11:+:1158062-1158121,1158171-1158191
ATEFSDLVTVEDSAYGGVR	CNAG_01320	50S ribosomal protein L17		0	2	1008.48	2015.95	-0.66	79	4.28	2	splice junction	Chr5:+:602271-602285,602349-602390
ATGEWEKAPFVAGIASYPGNIDSLPK	CNAG_07418	defective in Cullin neddylation protein 1		1	2	1359.71	2718.41	10.87	60	5.31	2	splice junction	Chr5:-:383209-383267,383113-383131
ATGTTVVADTGDFTSIDKFKPQDATTNPSLILAAVK	CNAG_01984	transaldolase		1	3	1231.98	3693.94	4.29	65	8.26	14	splice junction	Chr11:-:1449876-1449877,1449530-1449545
ATGVDLTHSSPLSVEEAR	CNAG_02994	conserved hypothetical protein		0	2	934.97	1868.94	2.51	111	6.67	25	splice junction	Chr3:-:255518-255550,255404-255424
ATHVGYLTGLPR	CNAG_04327	SCP160 protein		0	2	642.86	1284.71	-0.63	51	3.6	2	splice junction	Chr9:-:575906-575915,575812-575837
ATKEDVPELLQLITELAIYEK	CNAG_02988	acetyltransferase		1	3	806.12	2416.35	10.51	70	5.45	2	splice junction	Chr3:+:270711-270728,270884-270898
ATLETLMQLcETVEKPTK	CNAG_04484	AousoA	C10(Carbamidomethyl)	0	3	698.03	2092.09	9.89	-	3.27	1	splice junction	Chr9:+:983474-983518,983567-983575
ATLGEENVQSSHTIESAVASDDPK	CNAG_00626	conserved hypothetical protein		0	2	1243.09	2485.16	-2.06	110	7.81	13	splice junction	Chr1:+:1607782-1607835,1607892-1607909
ATLGEENVQSSHTIESAVASDDPKDVNPK	CNAG_00626	conserved hypothetical protein		1	3	1013.49	3038.46	0.37	57	9.94	14	splice junction	Chr1:+:1607782-1607835,1607892-1607924
ATmFFIGSNVLDWPLQAmR	CNAG_01230	chitin deacetylase 2	M3(Oxidation): M18(Oxidation)	0	3	743.7	2229.1	6.27	53	3.77	1	splice junction	Chr5:+:874278-874285,874335-874383
ATmFFIGSNVLDWPLQAMR	CNAG_01230	chitin deacetylase 2	M3(Oxidation)	0	3	738.37	2213.1	3.79	58	3.42	2	splice junction	Chr5:+:874278-874285,874335-874383
ATMFFIGSNVLDWPLQAmR	CNAG_01230	chitin deacetylase 2	M18(Oxidation)	0	2	1107.05	2213.09	0.16	66	3.59	7	splice junction	Chr5:+:874278-874285,874335-874383
ATMFFIGSNVLDWPLQAMR	CNAG_01230	chitin deacetylase 2		0	2	1099.06	2197.1	4.4	97	4.47	14	splice junction	Chr5:+:874278-874285,874335-874383
aTNITFHPGAVTQDER	CNAG_02202	adenylyl-sulfate kinase	N-Term(Acetyl)	0	2	899.94	1798.87	-1.86	82	-	5	splice junction	Chr6:-:929632-929656,929530-929552
aTNITFHPGAVTQDERDTLLGQK	CNAG_02202	adenylyl-sulfate kinase	N-Term(Acetyl)	1	2	1277.65	2554.29	-0.14	51	-	6	splice junction	Chr6:-:929632-929656,929509-929552
ATPQDGYVIPGTGDKDGSIPEAFYSTK	CNAG_04955	oxidoreductase		1	2	1407.68	2814.35	-0.69	60	3.77	2	splice junction	Chr4:-:73725-73773,73622-73653
ATPSLVSFTPR	CNAG_06208	heat shock protein		0	2	588.32	1175.64	0.26	48	3.01	23	splice junction	Chr12:+:630932-630939,631008-631032
aTPTVNVVR	CNAG_03298	hypothetical protein	N-Term(Acetyl)	0	2	499.79	998.56	-0.05	31	-	2	splice junction	Chr8:-:597402-597419,597347-597355
ATQLDALLQEcNFPSIcIHSGLQQAER	CNAG_00741	ATP-dependent RNA helicase sub2	C11(Carbamidomethyl): C17(Carbamidomethyl)	0	2	1550.26	3099.52	7.43	77	7.84	12	splice junction	Chr1:+:1942902-1942981,1943035-1943035
ATQPAHPIIHHETTPLPR	CNAG_03509	pyruvate dehydrogenase protein X component		0	2	1008.54	2016.08	-0.36	65	4.85	6	splice junction	Chr8:-:1148483-1148516,1148399-1148418
ATQSGGVRPYGISVLIAGWDSHR	CNAG_03941	20S proteasome subunit		0	3	809.76	2427.27	7.76	45	7.77	2	splice junction	Chr2:+:1236609-1236622,1236687-1236741
ATScVLISTTPNKK	CNAG_02378	nucleolar protein family A member 2	C4(Carbamidomethyl)	1	3	507.28	1519.81	-0.3	40	-	2	splice junction	Chr6:-:476626-476648,476555-476573
ATTDFLSGHPGHLSEAQQSTLEAFR	CNAG_03153	sec14 cytosolic factor		0	3	900.78	2700.32	7.13	70	-	1	splice junction	Chr8:+:198232-198269,198319-198355
aTTDFLSGHPGHLSEAQQSTLEAFR	CNAG_03153	sec14 cytosolic factor	N-Term(Acetyl)	0	2	1371.67	2742.33	7	102	-	14	splice junction	Chr8:+:198232-198269,198319-198355
aTTPSmDEYRER	CNAG_02443	NADH-ubiquinone oxidoreductase 12 kda subunit	N-Term(Acetyl): M6(Oxidation)	1	2	757.33	1513.66	-0.29	22	-	1	splice junction	Chr6:-:313443-313473,313333-313337
ATVAQFDASELITNR	CNAG_00088	prohibitin PHB1		0	2	818.43	1635.85	7.63	111	3.9	2	splice junction	Chr1:-:247215-247236,247134-247156
ATVDLFKGPTFTADTVVGR	CNAG_02974	voltage-dependent ion-selective channel		1	2	998.04	1995.07	6.21	98	5.59	5	splice junction	Chr3:+:304046-304066,304122-304157
aTYALPQIQKPAPNFAGTAVK	CNAG_03482	thioredoxin-dependent peroxide reductase	N-Term(Acetyl)	0	2	1114.61	2228.2	-1.38	74	-	19	splice junction	Chr8:+:1078436-1078473,1078622-1078646
ATYALPQIQKPAPNFAGTAVK	CNAG_03482	thioredoxin-dependent peroxide reductase		0	3	729.4	2186.19	-1.53	47	-	3	splice junction	Chr8:+:1078436-1078473,1078622-1078646
ATYQLLHDELMLDGNPNmNLASFVHTWVPDEcSR	CNAG_05260	glutamate decarboxylase	M18(Oxidation): C32(Carbamidomethyl)	0	3	1330.61	3989.83	0.27	28	5.31	2	splice junction	Chr4:+:869742-869778,869922-869958
ATYQLLHDELmLDGNPNmNLASFVHTWVPDEcSR	CNAG_05260	glutamate decarboxylase	M11(Oxidation): M18(Oxidation): C32(Carbamidomethyl)	0	3	1335.96	4005.86	9.98	21	5.69	3	splice junction	Chr4:+:869742-869778,869922-869958
ATYQLLHDELMLDGNPNMNLASFVHTWVPDEcSR	CNAG_05260	glutamate decarboxylase	C32(Carbamidomethyl)	0	3	1325.29	3973.85	5.04	39	6.93	2	splice junction	Chr4:+:869742-869778,869922-869958
ATYQLLHDELmLDGNPNMNLASFVHTWVPDEcSR	CNAG_05260	glutamate decarboxylase	M11(Oxidation): C32(Carbamidomethyl)	0	3	1330.62	3989.83	2.29	29	5.23	1	splice junction	Chr4:+:869742-869778,869922-869958
AVAILYALEGANVLFTYHPSEEADAK	CNAG_00984	glucose and ribitol dehydrogenase protein		0	3	931.49	2792.45	12.12	28	3.43	3	splice junction	Chr5:+:1505942-1505958,1506011-1506071
AVAILYALEGANVLFTYHPSEEADAKDTVDDIK	CNAG_00984	glucose and ribitol dehydrogenase protein		1	3	1193.61	3578.82	9.49	70	7.38	10	splice junction	Chr5:+:1505942-1505958,1506011-1506092
AVAPYKPEDADEKPNLDDQNR	CNAG_02217	chitin synthase 7		0	3	795.72	2385.14	2.53	35	5.06	1	splice junction	Chr6:-:888446-888496,888377-888388
AVAYGVDLAIPNEIISPAR	CNAG_06920	ubiquitin-specific protease		0	2	985.04	1969.07	-0.45	67	4.1	2	splice junction	Chr3:+:1517562-1517598,1517661-1517680
AVDAEYLATAALLQSWEK	CNAG_02730	sorting nexin-41		0	3	660.35	1979.03	8.7	52	3.8	2	splice junction	Chr3:+:888624-888659,888711-888728
AVEAAGAAIGLR	CNAG_05269	proteasome subunit alpha type 3		0	2	549.82	1098.62	-2.25	94	4.28	7	splice junction	Chr4:+:890822-890838,890897-890915
AVEDSQDGESLEYSR	CNAG_02700	conserved hypothetical protein		0	2	842.87	1684.73	-0.11	42	2.66	1	splice junction	Chr3:-:975547-975570,975466-975486
AVENVVKETFDTPDKPNAAIFWVGNR	CNAG_05001	hypothetical protein		1	3	973.17	2917.48	-0.01	46	6.32	2	splice junction	Chr4:+:194146-194194,194297-194325
AVFPSIVGRPR	CNAG_00483	actin		0	2	599.86	1198.7	-1.39	44	2.82	24	splice junction	Chr1:+:1243203-1243213,1243258-1243279
AVGcSGAVLLcSPTVR	CNAG_00236	8-amino-7-oxononanoatesynthase	C4(Carbamidomethyl): C11(Carbamidomethyl)	0	2	823.92	1646.84	3.05	37	3.06	1	splice junction	Chr1:+:619184-619202,619260-619288
AVGGDEVVDIVSEGLKDPSPLLK	CNAG_05085	deoxyhypusine hydroxylase		1	3	779.76	2337.26	1.54	53	6.13	7	splice junction	Chr4:-:404793-404832,404709-404737
AVGGIDLFLGGIGADGHIAFNEPGSSLTSR	CNAG_06098	glucosamine-6-phosphate isomerase		0	3	976.84	2928.51	9.64	78	7.24	4	splice junction	Chr12:-:302638-302703,302546-302569
AVGIDLGTTYScVAVWQNDR	CNAG_01727	Hsc70-4	C12(Carbamidomethyl)	0	2	1113.06	2225.1	17.26	44	3.29	6	splice junction	Chr11:+:729260-729277,729332-729373
AVGIDLGTTYScVAVWQNDRVEIIANDQGNR	CNAG_01727	Hsc70-4	C12(Carbamidomethyl)	1	3	1145.56	3434.66	-3.52	61	6.61	55	splice junction	Chr11:+:729260-729277,729441-729460
AVIDEDNDFDPNDLFNPQPIDPR	CNAG_06473	conserved hypothetical protein		0	2	1328.61	2656.21	-3.38	38	-	1	splice junction	Chr13:-:569697-569715,569591-569640
AVIEGAEANLR	CNAG_05398	phosphoserine transaminase		0	2	571.81	1142.62	-0.19	70	3.44	3	splice junction	Chr14:+:206813-206834,206890-206900
AVIFR	CNAG_06812	SPO14		0	1	605.38	605.38	-0.67	30	-	2	splice junction	Chr5:-:198885-198890,198824-198832
AVIMFGIPYQYTESR	CNAG_00572	general RNA polymerase II transcription factor		0	2	887.95	1774.9	6.61	62	3.93	1	splice junction	Chr1:+:1476892-1476908,1476958-1476985
AVIYSLIVGIDPAK	CNAG_04326	nad-dependent malic enzyme		0	2	729.93	1458.85	-4	91	2.76	1	splice junction	Chr9:-:574114-574145,574057-574066
AVLGVTPQcWRPPYGDVDNR	CNAG_01230	chitin deacetylase 2	C9(Carbamidomethyl)	0	2	1150.57	2300.12	-0.57	41	4.54	52	splice junction	Chr5:+:874498-874526,874580-874610
AVLGVTPQcWRPPYGDVDNRVR	CNAG_01230	chitin deacetylase 2	C9(Carbamidomethyl)	1	3	852.44	2555.3	2.16	30	4.54	2	splice junction	Chr5:+:874498-874526,874580-874616
AVNGFVGAIGNTPLIR	CNAG_05028	cysteine synthase		0	2	799.96	1598.91	8.03	86	5.47	4	splice junction	Chr4:+:258068-258109,258157-258162
AVPFVPISGWHGDNmLEETTNmPWYK	CNAG_06125	translation elongation factor 1 alpha	M15(Oxidation): M22(Oxidation)	0	3	1017.81	3051.41	4.09	35	4.57	47	splice junction	Chr12:-:377039-377100,376970-376985
AVPFVPISGWHGDNMLEETTNmPWYK	CNAG_06125	translation elongation factor 1 alpha	M22(Oxidation)	0	3	1012.47	3035.41	-0.44	49	5.23	102	splice junction	Chr12:-:377039-377100,376970-376985
AVPFVPISGWHGDNmLEETTNMPWYK	CNAG_06125	translation elongation factor 1 alpha	M15(Oxidation)	0	2	1518.21	3035.41	-0.56	46	4.71	54	splice junction	Chr12:-:377039-377100,376970-376985
AVPFVPISGWHGDNMLEETTNMPWYK	CNAG_06125	translation elongation factor 1 alpha		0	2	1510.21	3019.41	-0.63	75	5.16	189	splice junction	Chr12:-:377039-377100,376970-376985
AVPHcGGAWADLFQDTEK	CNAG_03888	conserved hypothetical protein	C5(Carbamidomethyl)	0	3	667.98	2001.92	2.26	37	4.7	4	splice junction	Chr2:+:1101940-1101987,1102027-1102032
AVPIVETmAALVIMDMVLQQNAR	CNAG_05623	chorismate synthase	M8(Oxidation)	0	3	843.78	2529.33	2.45	56	-	1	splice junction	Chr14:-:793357-793400,793272-793296
AVPIVETMAALVIMDMVLQQNAR	CNAG_05623	chorismate synthase		0	2	1257.18	2513.34	5.99	36	-	1	splice junction	Chr14:-:793357-793400,793272-793296
AVPIVETMAALVIMDmVLQQNAR	CNAG_05623	chorismate synthase	M16(Oxidation)	0	3	843.78	2529.33	2.45	64	5.08	3	splice junction	Chr14:-:793357-793400,793272-793296
AVPIVETMAALVImDMVLQQNAR	CNAG_05623	chorismate synthase	M14(Oxidation)	0	2	1265.17	2529.33	0.62	58	3.72	2	splice junction	Chr14:-:793357-793400,793272-793296
AVSDSTIVIYDYDNLKK	CNAG_07361	conserved hypothetical protein		1	2	972.51	1944	3.53	-	2.89	1	splice junction	Chr1:-:1228362-1228375,1228274-1228310
AVSIPSVSGNLSYVK	CNAG_00176	glutamate carboxypeptidase protein		0	2	760.92	1520.83	0.49	72	4.04	12	splice junction	Chr1:-:478454-478470,478241-478250
aVSQSHPNIVDGWFR	CNAG_03476	chimeric spermidine synthase/saccharopine dehydrogenase	N-Term(Acetyl)	0	2	877.94	1754.86	1.76	90	-	18	splice junction	Chr8:-:1058769-1058799,1058687-1058700
AVSQSHPNIVDGWFR	CNAG_03476	chimeric spermidine synthase/saccharopine dehydrogenase		0	2	856.93	1712.85	1.99	77	-	2	splice junction	Chr8:-:1058769-1058799,1058687-1058700
AVSTPDALKDPK	CNAG_02961	conserved hypothetical protein		1	2	621.34	1241.67	-0.22	63	-	3	splice junction	Chr3:+:333710-333719,333774-333799
AVTDASHGcVTDA	CNAG_05497	dihydroxy-acid dehydratase	C9(Carbamidomethyl)	0	2	652.28	1303.56	1.15	36	3.42	5	splice junction	Chr14:-:464876-464903,464809-464819
AVTGSADFTAK	CNAG_06778	serine/threonine kinase receptor associated protein		0	2	534.27	1067.54	1.8	70	3.11	8	splice junction	Chr2:+:62566-62594,62649-62652
AVTVISLDQIHNLLcEK	CNAG_01567	DUF1688 domain-containing protein	C15(Carbamidomethyl)	0	2	977.03	1953.05	0.23	80	3.86	3	splice junction	Chr11:+:306393-306412,306473-306503
AVVcGAAGGIGQPLSLLLK	CNAG_03266	malate dehydrogenase	C4(Carbamidomethyl)	0	2	912.53	1824.04	1.49	134	5.76	15	splice junction	Chr8:-:524255-524276,524116-524150
AVVEAVPTVEEEILNNIALIGR	CNAG_00062	26S proteasome non-ATPase regulatory subunit 3		0	2	1175.16	2349.31	1.25	101	5.26	13	splice junction	Chr1:-:174090-174123,173989-174020
AVVEmNEYQK	CNAG_04969	UDP-glucose dehydrogenase	M5(Oxidation)	0	2	613.8	1226.58	9.04	37	-	1	splice junction	Chr4:-:112043-112057,111976-111990
AVVEMNEYQK	CNAG_04969	UDP-glucose dehydrogenase		0	2	605.79	1210.58	0.72	64	3.63	12	splice junction	Chr4:-:112043-112057,111976-111990
AVVFLASDDSSFINGTDFLVDGGLHK	CNAG_06764	short-chain dehydrogenase		0	2	1362.69	2724.38	11.09	84	6.02	13	splice junction	Chr2:+:105243-105255,105312-105376
AVVPHFPSTIPNLPILIK	CNAG_02574	cofactor D		0	3	652.73	1956.17	0.13	39	4.1	3	splice junction	Chr3:-:1333174-1333180,1333078-1333124
AVVQVFEGTSGVDTK	CNAG_04439	vacuolar ATP synthase		0	2	768.9	1536.79	1.64	79	3.6	2	splice junction	Chr9:-:874738-874749,874666-874698
AVVTVPAYFNDSQR	CNAG_00334	heat shock protein		0	2	783.9	1566.8	7.04	77	3.64	35	splice junction	Chr1:+:858207-858217,858268-858298
AWFAANRPSTWA	CNAG_04726	60s ribosomal protein l20		0	2	689.34	1377.68	4.12	42	4.3	5	splice junction	Chr10:-:569661-569684,569600-569611
AWVDYFNK	CNAG_02905	conserved hypothetical protein		0	2	521.76	1042.5	5.18	30	-	2	splice junction	Chr3:-:487192-487197,487118-487135
AWVTLVTNPAYVAGLLTLHR	CNAG_02790	galactinol synthase		0	3	732.42	2195.24	3.53	58	4.88	1	splice junction	Chr3:+:760562-760601,760683-760702
AYAEAGTAEQIYIDYTNIVK	CNAG_01820	pyruvate kinase		0	2	1117.06	2233.1	1.08	113	6.46	126	splice junction	Chr11:+:1001029-1001073,1001129-1001143
AYAELWMGTHPNNPSR	CNAG_04312	mannose-6-phosphate isomerase		0	2	922.43	1843.86	0.88	70	4.97	4	splice junction	Chr9:+:536384-536395,536444-536479
AYAGSTQSPGTNTVVKDGDTFTLGQDITVK	CNAG_01128	hydroxyacylglutathione hydrolase		1	2	1536.27	3071.53	5.49	51	6.09	3	splice junction	Chr5:-:1128894-1128982,1128836-1128836
AYGEAIELDPTGYANYYK	CNAG_01347	co-chaperone		0	2	1019.48	2037.94	-0.56	76	5.21	2	splice junction	Chr5:+:536880-536898,536952-536986
AYGEPITLFGEGPGDRR	CNAG_01439	U4/U6 small nuclear ribonucleoprotein Prp4		1	2	917.96	1834.92	4.68	-	3.01	1	splice junction	Chr5:+:306648-306683,306750-306764
AYLGEILSAFEFFDKQSYALVK	CNAG_02664	D-lactate dehydrogenase		1	3	847.12	2539.34	9.7	65	5.26	2	splice junction	Chr3:-:1082100-1082150,1082033-1082047
AYVAAAGNGTVR	CNAG_06107	WD-repeat protein pop3		0	2	575.31	1149.61	6.88	50	2.48	1	splice junction	Chr12:-:329705-329739,329653-329653
cAVEPTDKSWQEAIDFSR	CNAG_07316	alcohol dehydrogenase	C1(Carbamidomethyl)	1	3	713.67	2138.99	1.99	64	4.64	1	splice junction	Chr1:-:534956-534988,534853-534873
ccGAGTAADTEFVTNLISSNLELHALSQGR	CNAG_02725	proteasome subunit	C1(Carbamidomethyl): C2(Carbamidomethyl)	0	3	1064.85	3192.54	10.44	83	10.03	1	splice junction	Chr3:+:897822-897853,897989-898012
cDHcGHRDTEIQSAGEIQPK	CNAG_00292	zinc-finger protein zpr1	C1(Carbamidomethyl): C4(Carbamidomethyl)	1	3	780.01	2338.03	-1.83	47	6.27	1	splice junction	Chr1:+:753327-753381,753435-753439
cFLEELPSQTIVEGHYK	CNAG_01403	eclair-PA	C1(Carbamidomethyl)	0	2	1025.5	2049.99	-1.15	93	6.95	4	splice junction	Chr5:-:397078-397117,396985-396995
cFLIESGVDEFPcVGEQDIIK	CNAG_00934	allantoinase	C1(Carbamidomethyl): C13(Carbamidomethyl)	0	2	1228.08	2455.15	1.01	60	3.03	1	splice junction	Chr5:-:1597056-1597082,1596966-1597001
cGDcGLALPGIPVLRPR	CNAG_00821	60s ribosomal protein l34-b	C1(Carbamidomethyl): C4(Carbamidomethyl)	0	3	617.66	1850.97	0.49	61	5.77	40	splice junction	Chr1:-:2174332-2174361,2174256-2174276
cGLGELELPENEPGSSIMPGK	CNAG_01657	fumarate hydratase	C1(Carbamidomethyl)	0	2	1107.52	2214.04	-0.56	69	6.51	3	splice junction	Chr11:+:540941-541002,541066-541066
cGLTYTFEPGTKPTTA	CNAG_01181	ribosomal chaperone	C1(Carbamidomethyl)	0	2	872.42	1743.83	5.03	37	4.3	5	splice junction	Chr5:+:989339-989343,989405-989447
cGNQAAILEVDDALKYTFLQFDPAPR	CNAG_02177	serine/threonine protein phosphatase PP2A catalytic subunit	C1(Carbamidomethyl)	1	3	984.82	2952.45	-2.75	74	6.04	1	splice junction	Chr6:-:985471-985523,985398-985422
cGQQGHVAAAcPAEAPTcYNcGLSGHLSR	CNAG_02338	DNA-binding protein hexbp	C1(Carbamidomethyl): C11(Carbamidomethyl): C18(Carbamidomethyl): C21(Carbamidomethyl)	0	3	1043.79	3129.35	-1.5	87	10.58	8	splice junction	Chr6:-:574017-574026,573465-573484
cISmISHLWHAPK	CNAG_05260	glutamate decarboxylase	C1(Carbamidomethyl): M4(Oxidation)	0	3	532.6	1595.78	0.74	38	4.87	1	splice junction	Chr4:+:870034-870039,870090-870122
cISMISHLWHAPK	CNAG_05260	glutamate decarboxylase	C1(Carbamidomethyl)	0	2	790.4	1579.79	1.4	53	5.27	4	splice junction	Chr4:+:870034-870039,870090-870122
cKEVGAVLIYDEIQcGLFR	CNAG_00622	acetylornithine transaminase	C1(Carbamidomethyl): C15(Carbamidomethyl)	1	2	1135.57	2270.14	3.77	73	5.48	3	splice junction	Chr1:+:1594934-1594975,1595031-1595045
cLAYAFSTLSQEGTPK	CNAG_04750	conserved hypothetical protein	C1(Carbamidomethyl)	0	2	886.94	1772.86	6.22	82	4.86	1	splice junction	Chr10:+:508429-508435,508495-508535
cLEATNGDMQScGYYLEALK	CNAG_04064	conserved hypothetical protein	C1(Carbamidomethyl): C12(Carbamidomethyl)	0	2	1162.01	2323	0.08	135	6.02	3	splice junction	Chr2:-:1534649-1534706,1534553-1534554
cLLHFEDFGVTNAER	CNAG_04326	nad-dependent malic enzyme	C1(Carbamidomethyl)	0	2	904.43	1807.86	6.57	72	5.29	2	splice junction	Chr9:-:573818-573841,573745-573765
cNFGLIR	CNAG_01893	glutathione S-transferase Gst3	C1(Carbamidomethyl)	0	2	440.23	879.46	5.24	47	-	1	splice junction	Chr11:+:1192906-1192921,1192986-1192990
cPEcGSVYTLNFQGDEALLHGGGHHH	CNAG_05132	cytochrome c oxidase polypeptide IV	C1(Carbamidomethyl): C4(Carbamidomethyl)	0	3	964.76	2892.26	-0.44	69	7.8	3	splice junction	Chr4:-:507963-507981,507852-507910
cPNTLHPmTQFAIAVNALNHDSAFAK	CNAG_00061	citrate synthase	C1(Carbamidomethyl): M8(Oxidation)	0	3	962.14	2884.39	1.39	86	8.51	2	splice junction	Chr1:+:169837-169887,169943-169969
cPNTLHPMTQFAIAVNALNHDSAFAK	CNAG_00061	citrate synthase	C1(Carbamidomethyl)	0	3	956.8	2868.39	0.6	92	9.39	4	splice junction	Chr1:+:169837-169887,169943-169969
cQYDDYIR	CNAG_02833	conserved hypothetical protein	C1(Carbamidomethyl)	0	2	566.74	1132.47	0.23	44	-	2	splice junction	Chr3:-:661204-661217,661138-661147
cSALVNDTVGTLLSR	CNAG_03769	hexokinase	C1(Carbamidomethyl)	0	2	803.42	1605.83	3.44	125	4.91	4	splice junction	Chr2:+:766656-766676,766726-766749
cTAcSDYVLNEYETK	CNAG_04538	autophagy APG7	C1(Carbamidomethyl): C4(Carbamidomethyl)	0	2	926.89	1852.78	2.19	62	3.99	1	splice junction	Chr9:+:1119843-1119863,1119932-1119955
cTGVALSVAVSLLETAFPNTGAR	CNAG_04684	protein transport protein SEC23	C1(Carbamidomethyl)	0	2	1167.62	2334.23	7.37	157	5.55	7	splice junction	Chr10:+:703164-703205,703254-703280
cTSIAcFLHNK	CNAG_00581	endopeptidase	C1(Carbamidomethyl): C6(Carbamidomethyl)	0	2	675.82	1350.64	6.3	53	4.34	5	splice junction	Chr1:+:1496719-1496739,1496787-1496798
cTSIAcFLHNKYDSSQSSTYK	CNAG_00581	endopeptidase	C1(Carbamidomethyl): C6(Carbamidomethyl)	1	2	1249.07	2497.13	6.77	109	6.69	5	splice junction	Chr1:+:1496719-1496739,1496787-1496828
cYNcGQDGHISR	CNAG_02338	DNA-binding protein hexbp	C1(Carbamidomethyl): C4(Carbamidomethyl)	0	2	733.8	1466.59	0.43	67	3.55	2	splice junction	Chr6:-:573010-573015,572924-572953
cYVTPEGEPALPGPTGLLATLSK	CNAG_06764	short-chain dehydrogenase	C1(Carbamidomethyl)	0	2	1186.11	2371.22	-0.31	89	4.92	11	splice junction	Chr2:+:105377-105385,105441-105500
DAAFDIALLGVPFDSAVSFRPGAR	CNAG_01231	arginase		0	3	831.44	2492.31	6.39	38	4.19	1	splice junction	Chr5:+:871077-871140,871192-871199
DAAFEELLDK	CNAG_06728	kinesin		0	2	575.78	1150.56	-0.57	39	-	1	splice junction	Chr2:+:211697-211721,211769-211773
DAALAHLcEFIEDcEFTK	CNAG_01274	coatomer subunit gamma	C8(Carbamidomethyl): C14(Carbamidomethyl)	0	2	1084.98	2168.96	-0.06	87	5.59	6	splice junction	Chr5:+:730458-730464,730504-730550
DAEAHALAQVEQFQSTISTPLSLFLR	CNAG_05463	conserved hypothetical protein		0	3	958.17	2872.51	8.28	26	3.34	2	splice junction	Chr14:-:377668-377709,377570-377605
DAEDAVHEFNGKPLLGESIVVEPTR	CNAG_04848	mRNA binding protein		0	3	908.13	2722.38	5.96	74	7.74	6	splice junction	Chr10:+:245524-245576,245618-245639
DAFPEATIVRPSQLFGHEDWLLNAIAR	CNAG_00978	NADH dehydrogenase		0	3	1022.87	3066.61	9.42	36	6.64	2	splice junction	Chr5:-:1519720-1519798,1519667-1519668
DAFTNVTNGITPR	CNAG_06666	glycogen phosphorylase		0	2	703.36	1405.71	0.95	84	3.8	1	residue overlap splice site	Chr7:+:424015-424029,424087-424110
DAGPFSLEIPTVLMAR	CNAG_03854	lysine decarboxylase		0	2	858.96	1716.91	5.45	71	3.4	1	splice junction	Chr2:+:1018327-1018333,1018397-1018437
DAHENTDEDFQSIFAVNTFGPYYLSR	CNAG_05657	cytoplasmic protein		0	3	1012.8	3036.4	10.19	66	5.57	2	splice junction	Chr14:-:878831-878852,878718-878773
DAISLLEHLLQFEPTR	CNAG_07871	CMGC/CDK protein kinase		0	2	941.52	1882.03	12.54	57	4.3	2	splice junction	Chr14:+:95481-95484,95538-95581
DAISLLEHLLQFEPTRR	CNAG_07871	CMGC/CDK protein kinase		1	3	680.05	2038.12	6.22	40	3.41	3	splice junction	Chr14:+:95481-95484,95538-95584
DALDESNPDHAEVLNK	CNAG_00879	glutamate dehydrogenase		0	2	883.91	1766.82	0.71	89	6.55	9	splice junction	Chr5:+:1743844-1743847,1743896-1743939
DALSGWGAVVNIITHDK	CNAG_00385	proteasome subunit beta type 3		0	2	898.47	1795.94	1.94	106	5.46	11	splice junction	Chr1:+:1014904-1014941,1014995-1015007
DALSGWGAVVNIITHDKVITR	CNAG_00385	proteasome subunit beta type 3		1	3	755.76	2265.25	6.78	58	5.35	1	splice junction	Chr1:+:1014904-1014941,1014995-1015019
DALTGQTGHTTGAGVGPYGDNLSSSTGVGSHSSGAQHSSTTGSAAR	CNAG_06109	conserved hypothetical protein		0	3	1429.66	4286.95	-0.08	28	7.96	10	splice junction	Chr12:+:332888-332906,332958-333076
DALVNLILEVLLK	CNAG_00560	vacuolar ATP synthase subunit e		0	2	726.96	1452.92	10.46	20	-	1	splice junction	Chr1:-:1446669-1446695,1446583-1446594
DALVTWVLVR	CNAG_02055	conserved hypothetical protein		0	2	586.35	1171.68	0.28	58	2.69	3	splice junction	Chr6:+:1319026-1319042,1319102-1319114
DALVTWVLVR	CNAG_02047	conserved hypothetical protein		0	2	586.35	1171.68	0.28	58	2.69	3	splice junction	Chr6:+:1338719-1338735,1338799-1338811
DAMELLDDR	CNAG_04951	phospho-2-dehydro-3-deoxyheptonate aldolase		0	2	539.25	1077.49	-0.31	53	-	1	splice junction	Chr4:-:63244-63246,63167-63190
DAMELLDDRR	CNAG_04951	phospho-2-dehydro-3-deoxyheptonate aldolase		1	2	617.3	1233.59	0.19	27	-	1	splice junction	Chr4:-:63244-63246,63164-63190
DAPDYFVLSGHMPVR	CNAG_01314	vacuolar protein		0	3	568.62	1703.83	5.8	39	3.22	1	splice junction	Chr5:-:615473-615489,615380-615407
DAPQMTQADQRPAASGNKPGVAPGEK	CNAG_05167	conserved hypothetical protein		0	2	1311.14	2621.27	-0.49	67	5.8	22	splice junction	Chr4:+:608771-608807,608875-608915
DAQEQAAQAQANLHR	CNAG_00396	AGC/PKA protein kinase		0	2	825.9	1650.8	2.16	103	5.75	3	splice junction	Chr1:-:1041865-1041879,1041795-1041824
DAQLVDDK	CNAG_02129	conserved hypothetical protein		0	2	452.22	903.44	0.1	39	-	1	splice junction	Chr6:-:1122242-1122249,1122177-1122192
DAQLVDDKGK	CNAG_02129	conserved hypothetical protein		1	2	544.78	1088.56	-0.58	58	-	4	splice junction	Chr6:-:1122242-1122249,1122171-1122192
DASAAPDVEFSDKPVFDANKVTVIFVLGGPGAGK	CNAG_05935	uridylate kinase		1	3	1140.26	3418.77	5.76	49	5.88	2	splice junction	Chr7:+:1255482-1255578,1255671-1255675
DATALVFVTPHQFLGK	CNAG_00121	glycerol-3-phosphate dehydrogenase-2		0	2	872.48	1743.96	7.07	54	4.68	3	splice junction	Chr1:-:323400-323436,323333-323343
DATEEFDMIHPPNAIAK	CNAG_07862	fumarate reductase		0	2	949.95	1898.89	-1.52	66	5.34	2	splice junction	Chr10:+:999824-999834,999897-999936
DATEEYDPIHPPDAIKDNLDPSK	CNAG_05169	cytochrome b2		1	3	860.74	2580.21	1.51	-	5.04	1	splice junction	Chr4:+:612761-612781,612840-612887
DAVFPNLWMNEGGQSSTGQLIDFMMQSHPAYPK	CNAG_04631	ribitol kinase		0	3	1232.9	3696.68	-2.59	57	5.52	1	splice junction	Chr10:-:830889-830945,830795-830836
DAVNFcDFVTHAPTPFHAVAHLTTR	CNAG_01169	aminopeptidase	C6(Carbamidomethyl)	0	3	942.13	2824.37	3.74	48	5.82	2	splice junction	Chr5:+:1017675-1017685,1017743-1017806
DAVVSLILGSPPGK	CNAG_00603	pre-rRNA-processing protein PNO1		0	2	676.89	1352.78	0.92	78	3.3	5	splice junction	Chr1:-:1550523-1550559,1550464-1550468
DAWSPVLTLK	CNAG_02906	ubiquitin-conjugating enzyme e2-24 kda		0	2	565.32	1129.63	5.34	57	-	4	splice junction	Chr3:+:486262-486276,486338-486352
DAWVLGGSDPNSGTASQFEVIR	CNAG_00309	membrane protein		0	2	1153.55	2306.1	-2.05	143	5.06	2	splice junction	Chr1:+:794988-794991,795048-795109
DAYSVDALQRPLLAIMDR	CNAG_05933	SLY1 protein		0	2	1024.04	2047.08	6.71	54	3.86	2	splice junction	Chr7:-:1251705-1251738,1251627-1251646
DcAVVDVPPVLcDPALAK	CNAG_00472	conserved hypothetical protein	C2(Carbamidomethyl): C12(Carbamidomethyl)	0	2	969.99	1938.97	0.01	27	-	1	splice junction	Chr1:+:1218682-1218698,1218751-1218787
DcIVVEDAPSGIK	CNAG_06122	glycerol-1-phosphatase	C2(Carbamidomethyl)	0	2	701.85	1402.7	6.31	63	3.66	5	splice junction	Chr12:-:368925-368928,368841-368875
DcQLVVTDGSVIK	CNAG_04311	conserved hypothetical protein	C2(Carbamidomethyl)	0	2	717.37	1433.73	0.33	68	3.17	2	splice junction	Chr9:+:534647-534676,534724-534732
DDcPIcEDPR	CNAG_01584	hydrolase	C3(Carbamidomethyl): C6(Carbamidomethyl)	0	2	638.75	1276.5	1.63	44	2.93	1	splice junction	Chr11:-:358338-358344,358238-358260
DDcPIcEDPRQWVPASGQAWTSLADLGSK	CNAG_01584	hydrolase	C3(Carbamidomethyl): C6(Carbamidomethyl)	1	3	1087.17	3259.5	5.14	42	5.12	1	splice junction	Chr11:-:358338-358344,358181-358260
DDDTHYFHSYEENDIHEIMLK	CNAG_02317	arginine N-methyltransferase 3		0	3	884.38	2651.14	0.89	61	6.52	1	splice junction	Chr6:+:629026-629065,629120-629142
DDGEKEGGEYRPR	CNAG_05814	40s ribosomal protein s10		1	2	754.34	1507.68	0.19	38	-	2	splice junction	Chr7:-:942449-942484,942391-942393
DDHPLHAEAAALLSQIR	CNAG_06753	cap binding protein		0	2	928.99	1856.97	4.63	62	6.02	2	splice junction	Chr2:+:138278-138281,138331-138377
DDIKEALTGAEIVIIPAGVPR	CNAG_03225	malate dehydrogenase		1	2	1089.12	2177.24	9.57	126	7.36	34	splice junction	Chr8:-:388471-388475,388359-388416
DDIPALIPcAIDQDPYFLLTR	CNAG_04604	tryptophan-tRNA ligase	C9(Carbamidomethyl)	0	2	1223.62	2446.24	1.93	70	3.98	7	splice junction	Chr10:-:909030-909077,908959-908973
DDLFNTNASIVR	CNAG_03225	malate dehydrogenase		0	2	682.85	1364.69	6.13	92	3.64	12	splice junction	Chr8:-:388275-388286,388180-388203
DDPRDAQLVDDK	CNAG_02129	conserved hypothetical protein		1	2	693.83	1386.65	1.63	27	3.67	2	splice junction	Chr6:-:1122242-1122261,1122177-1122192
DDSDQFPIPYDAPGGDVTHDLYK	CNAG_06828	vacuolar amino acid transporter 3		0	3	855.72	2565.15	2.07	36	5.57	1	splice junction	Chr5:+:141078-141130,141183-141198
DDSPFFVLNSDVTcVYPFEAFR	CNAG_01813	mannose-1-phosphate guanylyltransferase	C14(Carbamidomethyl)	0	2	1313.1	2625.19	-0.71	56	4.05	1	splice junction	Chr11:+:986739-986803,986858-986858
DDTDVPISAGHEFWVTTDK	CNAG_01820	pyruvate kinase		0	2	1066.99	2132.98	1.67	93	5.37	3	splice junction	Chr11:+:1000925-1000936,1000984-1001028
DDTYRNDRPAFEAPR	CNAG_00260	transformer-2-beta isoform 3		1	3	608.29	1822.85	0.7	-	2.98	1	splice junction	Chr1:-:683669-683700,683525-683537
DDVcDVIGVVR	CNAG_01144	damaged DNA binding protein	C4(Carbamidomethyl)	0	2	623.81	1246.61	-0.6	43	2.7	2	splice junction	Chr5:-:1087359-1087371,1087289-1087308
DDWLAGTDQDTELEDAVPQDTALR	CNAG_00008	conserved hypothetical protein		0	2	1337.61	2674.21	0.95	64	-	1	splice junction	Chr1:-:29729-29779,29653-29673
DEDFSGWYTDVLLK	CNAG_04082	proline-tRNA ligase		0	2	844.4	1687.8	7.03	82	4.67	12	splice junction	Chr2:+:1576127-1576156,1576218-1576229
DEDYHPSGRR	CNAG_01037	Mlh3p		1	2	616.29	1231.57	16.86	21	-	1	splice junction	Chr5:-:1380167-1380185,1380109-1380119
DEFSYQEMITHLPMASHPNPENVLVIGGGDGGVIR	CNAG_03476	chimeric spermidine synthase/saccharopine dehydrogenase		0	3	1260.61	3779.81	-1.27	34	6.68	2	splice junction	Chr8:-:1058364-1058374,1058217-1058310
DEIDDVVLVGGSTR	CNAG_06443	heat shock protein 70		0	2	737.87	1474.74	0.66	87	4.12	6	splice junction	Chr13:-:500350-500364,500264-500290
DEKDKPIIRPYTPISPPDQK	CNAG_05462	cytochrome-b5 reductase		1	4	585.07	2337.25	1.16	-	3.93	2	splice junction	Chr14:-:374325-374350,374244-374277
DELDQAFcLPFGNR	CNAG_04665	conserved hypothetical protein	C8(Carbamidomethyl)	0	2	841.39	1681.77	3.12	66	3.63	1	splice junction	Chr10:+:736706-736711,736818-736853
DENTTLADVADR	CNAG_04307	uricase		0	2	660.31	1319.61	-0.06	92	3.08	3	splice junction	Chr9:-:526915-526936,526849-526862
DEPTFPATPIFNHLLATAVSR	CNAG_02077	conserved hypothetical protein		0	3	766.4	2297.2	2.59	44	4.35	1	splice junction	Chr6:+:1261127-1261188,1261363-1261363
DERPPEEIYATQLGQLNAMGLWDAQK	CNAG_03598	conserved hypothetical protein		0	3	991.82	2973.45	4.01	81	7.91	1	splice junction	Chr2:+:296021-296077,296138-296158
DESEAIAIIHLGR	CNAG_04757	mitochondrial protein		0	3	475.26	1423.75	0.51	49	3.97	1	splice junction	Chr10:-:480667-480685,480585-480604
DETGPHLFEFSPAGTAFEYYAHSIGAR	CNAG_04071	proteasome subunit alpha type 1		0	3	990.8	2970.4	10.07	90	9.58	2	splice junction	Chr2:-:1551103-1551105,1550931-1551008
DEVYNLDPNNQAHK	CNAG_03007	conserved hypothetical protein		0	2	828.88	1656.76	0.8	78	4.27	20	splice junction	Chr3:-:225617-225627,225523-225553
DFFAAIIDAIPR	CNAG_03648	UDP-glucose:glycoprotein glucosyltransferase		0	2	674.87	1348.73	0.15	79	2.92	10	splice junction	Chr2:+:435260-435274,435328-435348
DFFGAHTFR	CNAG_07561	phosphogluconate dehydrogenase		0	2	549.26	1097.52	4.05	67	2.98	31	splice junction	Chr3:+:1210947-1210959,1211015-1211028
DFIAPWDAFELANFcR	CNAG_02006	deamidase	C15(Carbamidomethyl)	0	2	986.46	1971.92	7.01	87	4.11	4	splice junction	Chr11:+:1514658-1514667,1514738-1514775
DFIEAHYR	CNAG_00457	glutamine synthetase		0	2	525.75	1050.5	-1.1	58	2.54	17	splice junction	Chr1:+:1186325-1186345,1186396-1186398
DFLESFAANPQAFINNWLAAQAR	CNAG_03285	Smarcd1 protein		0	2	1297.65	2594.3	7	105	4.76	1	splice junction	Chr8:+:567749-567768,567827-567875
DFLVVMVSRPK	CNAG_00772	uv excision repair protein rhp23		0	2	645.87	1290.73	5.67	48	3.39	1	splice junction	Chr1:+:2028124-2028150,2028209-2028214
DFPLTGYTEVR	CNAG_07177	NADH-ubiquinone oxidoreductase kDa subunit		0	2	649.33	1297.65	6.43	58	2.95	4	splice junction	Chr7:+:473251-473265,473329-473346
DFTPEEVSAMVLTK	CNAG_06443	heat shock protein 70		0	2	783.89	1566.78	4.17	39	3.12	2	splice junction	Chr13:-:501210-501215,501128-501163
DFTPEEVSAmVLTK	CNAG_06443	heat shock protein 70	M10(Oxidation)	0	2	791.89	1582.77	3.1	67	-	1	splice junction	Chr13:-:501210-501215,501128-501163
DFYFDK	CNAG_03993	EB1 domain-containing protein		0	1	834.37	834.37	0.45	22	-	1	splice junction	Chr2:+:1353214-1353229,1353299-1353300
DFYFDKLR	CNAG_03993	EB1 domain-containing protein		1	2	552.28	1103.56	4.52	36	-	1	splice junction	Chr2:+:1353214-1353229,1353299-1353306
DGAGSATLSMAQAGAEFAEFVLQAAYGSQK	CNAG_03266	malate dehydrogenase		0	3	992.82	2976.43	10.06	101	6.17	6	splice junction	Chr8:-:523202-523202,523003-523055
DGAGSATLSmAQAGAEFAEFVLQAAYGSQK	CNAG_03266	malate dehydrogenase	M10(Oxidation)	0	3	998.14	2992.42	6.49	74	4.25	3	splice junction	Chr8:-:523202-523202,523003-523055
DGDLEAGIVIHEYSHGLSTR	CNAG_04735	extracellular elastinolytic metalloproteinase		0	3	723.69	2169.06	0.9	36	5.35	2	splice junction	Chr10:+:546214-546254,546304-546322
DGDPDFLKDYPEDTEELQLLHLR	CNAG_01241	enzyme regulator		1	4	690.34	2758.34	5.2	21	4.9	1	splice junction	Chr5:-:833160-833204,833081-833104
DGDTFTLGQDITVK	CNAG_01128	hydroxyacylglutathione hydrolase		0	2	755.38	1509.74	0.98	62	3.97	3	splice junction	Chr5:-:1128894-1128934,1128836-1128836
DGEAVPYPALVSTFEK	CNAG_04278	DNA ligase		0	2	861.93	1722.86	1.98	44	-	1	splice junction	Chr9:-:465001-465011,464913-464949
DGEVDVITQEEDK	CNAG_01848	conserved hypothetical protein		0	2	738.84	1476.67	0.65	-	2.59	1	splice junction	Chr11:-:1081534-1081567,1081469-1081473
DGFGVAPSDTTPHAAK	CNAG_03396	NAD+ diphosphatase		0	3	524.26	1570.75	2.24	54	3.79	1	splice junction	Chr8:+:842705-842721,842779-842809
DGGVIQTWPVR	CNAG_03950	transcription elongation factor SPT6		0	2	614.33	1227.66	6.57	59	2.79	1	splice junction	Chr2:+:1263645-1263668,1263725-1263733
DGHIIVKPTVIHSR	CNAG_04448	60S ribosomal protein L19		0	2	786.46	1571.91	4.09	55	5	16	splice junction	Chr9:-:891336-891346,891247-891277
DGHYEDAYPTLNQSmEHLK	CNAG_03566	conserved hypothetical protein	M15(Oxidation)	0	3	755.34	2263.99	0.58	48	5.5	1	splice junction	Chr8:+:1295962-1296012,1296062-1296067
DGHYEDAYPTLNQSMEHLK	CNAG_03566	conserved hypothetical protein		0	2	1124.5	2247.99	-1.84	78	8.39	25	splice junction	Chr8:+:1295962-1296012,1296062-1296067
DGILVPGVWGPYR	CNAG_04631	ribitol kinase		0	2	714.88	1428.76	-3.68	43	2.75	2	splice junction	Chr10:-:831016-831035,830946-830964
DGITDETFQSIFKPVIDR	CNAG_05276	histone deacetylase 1-1		0	2	1041.03	2081.05	-0.39	57	3.51	3	splice junction	Chr4:+:912000-912041,912091-912102
DGKPSTFYQNYVK	CNAG_00879	glutamate dehydrogenase		0	2	773.88	1546.76	2.47	49	4.27	5	splice junction	Chr5:+:1745669-1745690,1745751-1745767
DGLFPGPLAGWR	CNAG_01900	conserved hypothetical protein		0	2	643.34	1285.67	0.1	54	2.97	9	splice junction	Chr11:-:1206763-1206790,1206697-1206704
DGLGPTPIHSPFTFFASLLSPGK	CNAG_06512	pirin domain-containing protein domain-containing protein		0	3	796.09	2386.27	10.63	66	6.1	2	splice junction	Chr13:+:715548-715568,715623-715670
DGLIANISLLR	CNAG_03040	transketolase		0	2	592.85	1184.69	-4.38	89	3.68	14	splice junction	Chr3:-:138793-138801,138704-138727
DGLIANISLLR	CNAG_00866	transketolase		0	2	592.85	1184.69	-4.38	89	3.68	14	splice junction	Chr5:-:1789508-1789516,1789419-1789442
DGNIDYGEWQEMVK	CNAG_03517	mitochondrial NADH dehydrogenase		0	2	842.37	1683.73	0.57	70	3.69	2	splice junction	Chr8:-:1169325-1169335,1169246-1169276
DGNQSLANPMTNQQK	CNAG_05496	2-isopropylmalate synthase		0	2	823.39	1645.77	3.19	59	4.39	1	splice junction	Chr14:-:463809-463833,463741-463760
DGPAETGFVIDHHDPSLFPER	CNAG_05597	POS9-activating factor FAP7		0	2	1168.55	2336.09	-0.53	100	6.79	18	splice junction	Chr14:-:720974-720992,720856-720899
DGPGQNEEYQITHPAAAVNGILK	CNAG_05117	conserved hypothetical protein		0	2	1211.6	2422.2	-0.64	149	6.4	2	splice junction	Chr4:+:474729-474749,474808-474855
DGPWWFIQNIQDYTHMAPNGLTILSDK	CNAG_04879	glycogen debranching enzyme		0	3	1054.18	3160.52	0.56	25	4.61	1	splice junction	Chr10:+:126883-126892,126943-127013
DGPWWFIQNIQDYTHmAPNGLTILSDK	CNAG_04879	glycogen debranching enzyme	M16(Oxidation)	0	3	1059.52	3176.54	7.04	28	4.78	1	splice junction	Chr10:+:126883-126892,126943-127013
DGSGVGAALTALQAK	CNAG_03769	hexokinase		0	2	679.87	1358.74	5.72	79	4.14	7	splice junction	Chr2:+:767669-767687,767747-767772
DGVAAEYFVcDQSEAVK	CNAG_00038	alcohol dehydrogenase	C10(Carbamidomethyl)	0	2	944.43	1887.84	-0.03	88	5.88	1	splice junction	Chr1:-:114984-115019,114913-114927
DGVAAEYFVcDQSEAVKIPK	CNAG_00038	alcohol dehydrogenase	C10(Carbamidomethyl)	1	3	742.7	2226.08	1.5	33	5.09	1	splice junction	Chr1:-:114984-115019,114904-114927
DGVGLFFQK	CNAG_01391	CDC37		0	2	505.77	1010.54	4.73	35	-	2	splice junction	Chr5:-:421680-421705,421625-421625
DGVIWPDTAASPYEK	CNAG_03261	zinc finger protein 207		0	2	824.9	1648.8	6.03	70	3.62	3	splice junction	Chr8:+:512609-512644,512684-512692
DGVSEGQYAHcVNQELK	CNAG_04609	eukaryotic translation initiation factor 2C 2	C11(Carbamidomethyl)	0	2	967.44	1933.87	-2.23	106	7.64	36	splice junction	Chr10:+:898139-898176,898236-898248
DGVVTEPPLAQLTYGALLGGR	CNAG_07747	acyl-coenzyme A oxidase I		0	2	1064.08	2127.15	1.05	75	4.76	2	splice junction	Chr8:+:1310864-1310884,1310939-1310980
DHGDVSNQLYAK	CNAG_04439	vacuolar ATP synthase		0	2	673.82	1346.64	3.2	79	4.92	1	splice junction	Chr9:-:873499-873525,873422-873430
DIADARPDITHQcLLTLLDSPLNK	CNAG_04770	nucleolar essential protein 1	C13(Carbamidomethyl)	0	3	907.14	2719.41	1.13	46	6.9	3	splice junction	Chr10:+:451993-452028,452080-452115
DIAKPYLDK	CNAG_03705	conserved hypothetical protein		0	2	531.79	1062.58	-0.67	44	3.1	3	splice junction	Chr2:+:577981-577995,578055-578066
DIAKPYLDKAEPYVQK	CNAG_03705	conserved hypothetical protein		1	2	939.51	1878.01	4.47	77	7	12	splice junction	Chr2:+:577981-577995,578055-578087
DIAWYYPQPK	CNAG_00711	conserved hypothetical protein		0	2	640.82	1280.63	-2.48	29	2.48	1	splice junction	Chr1:+:1859006-1859016,1859068-1859086
DIcDIAAILFPR	CNAG_06541	conserved hypothetical protein	C3(Carbamidomethyl)	0	2	702.37	1403.74	0.56	93	2.92	3	splice junction	Chr7:-:60008-60037,59941-59946
DIDEDDLAFK	CNAG_06930	hypothetical protein		0	2	590.77	1180.54	-0.29	66	2.83	6	splice junction	Chr3:-:1551523-1551527,1551437-1551461
DIDGELYTVNPQAINEDLNVFTLNKR	CNAG_01380	conserved hypothetical protein		1	3	997.84	2991.51	1.33	55	5.91	1	splice junction	Chr5:+:447001-447010,447220-447248
DIEASIPLNAMPR	CNAG_02036	CAS4p		0	2	713.87	1426.74	0.89	63	3.55	4	splice junction	Chr6:+:1365789-1365815,1366024-1366035
DIEGLDSSTADNFVR	CNAG_02262	ATP-binding cassette transporter		0	2	819.88	1638.76	0.16	67	2.72	1	splice junction	Chr6:+:760031-760067,760119-760126
DIEILELDER	CNAG_01005	glutathione transferase		0	2	622.82	1244.64	-0.14	77	3.29	15	splice junction	Chr5:-:1452821-1452837,1452750-1452762
DIGEWPLFR	CNAG_05552	transcription activator snf2l1		0	2	566.8	1132.58	3.91	55	-	5	splice junction	Chr14:-:607955-607980,607896-607896
DIGVSNFGVHHLK	CNAG_01615	aldo-keto reductase		0	2	711.88	1422.76	6.57	61	3.21	3	splice junction	Chr11:+:431155-431174,431229-431247
DIGYHQSADVLEAESGYQLcDGAATDFQNAILGGR	CNAG_01561	WD domain-containing protein	C20(Carbamidomethyl)	0	3	1247.92	3741.73	6.62	103	6.11	1	splice junction	Chr11:+:282935-282948,283012-283102
DIIFDccTEWIK	CNAG_01201	conserved hypothetical protein	C6(Carbamidomethyl): C7(Carbamidomethyl)	0	2	800.36	1599.72	1.72	27	-	1	splice junction	Chr5:-:940844-940868,940755-940765
DIIHDAGR	CNAG_05232	ribosomal protein L8		0	2	448.73	896.46	-0.5	35	-	6	splice junction	Chr4:+:795683-795705,795872-795872
DILELDEHLTQEER	CNAG_06668	mitochondrial protein		0	2	870.43	1739.85	5.58	107	5.12	25	splice junction	Chr7:-:428089-428098,428004-428035
DILQLIQELGGR	CNAG_02861	histidinol-phosphatase		0	2	677.88	1354.76	-5.04	76	3.36	3	splice junction	Chr3:-:586260-586271,586173-586196
DIMSENLLIASEALGWPK	CNAG_03760	conserved hypothetical protein		0	2	994.01	1987.01	-3.71	33	-	1	splice junction	Chr2:+:728365-728378,728432-728471
DINEVIAEGSSK	CNAG_05762	ribosomal protein P2		0	1	1261.63	1261.63	-0.41	71	3.6	47	splice junction	Chr7:-:803886-803897,803706-803729
DINSLLQFNVGFK	CNAG_02859	NADH kinase		0	2	747.9	1494.8	2.64	46	3.59	1	splice junction	Chr3:-:591471-591478,591384-591414
DIPEFVETDIGESLAAR	CNAG_03325	ChAPs family protein		0	2	931.46	1861.92	1.77	91	-	1	splice junction	Chr8:+:651674-651694,651733-651762
DIPLDLESAEPSATVDGLDVPMK	CNAG_02486	translation initiation factor		0	2	1206.59	2412.18	-1.25	84	5	3	splice junction	Chr6:-:189402-189419,189269-189319
DIPLDLESAEPSATVDGLDVPmKK	CNAG_02486	translation initiation factor	M22(Oxidation)	1	3	852.77	2556.29	4.41	-	4.92	1	splice junction	Chr6:-:189402-189419,189266-189319
DIPLDLESAEPSATVDGLDVPMKK	CNAG_02486	translation initiation factor		1	2	1270.64	2540.28	-0.32	87	6.98	6	splice junction	Chr6:-:189402-189419,189266-189319
DIQMIIDYAGHR	CNAG_06659	beta-hexosaminidase		0	2	716.36	1431.71	1.05	55	3.12	1	splice junction	Chr7:-:404793-404825,404739-404741
DIQPETAR	CNAG_00165	5'-methylthioadenosine phosphorylase		0	2	465.24	929.47	-0.85	50	-	1	splice junction	Chr1:-:450306-450308,450224-450244
DISAEAFIK	CNAG_03000	ribosomal protein S19		0	2	497.27	993.53	6.82	59	4.01	16	splice junction	Chr3:+:237784-237791,238013-238031
DISLQDYINVNHAVYVPHTAGR	CNAG_01990	40s ribosomal protein s5-1		0	2	1241.64	2482.26	6.86	104	6.48	8	splice junction	Chr11:-:1471931-1471979,1471859-1471875
DIVcDIGMPLEHK	CNAG_01912	glutamine-dependent NAD(+) synthetase synthase	C4(Carbamidomethyl)	0	2	763.87	1526.74	2.43	65	3.33	4	splice junction	Chr11:-:1249642-1249664,1249575-1249590
DKEFAEAYTSNFLGSWNQIASIR	CNAG_04531	enoyl-CoA hydratase		1	2	1324.16	2647.3	9.42	162	6.99	7	splice junction	Chr9:-:1102400-1102409,1102289-1102347
DKETIDWHVMQDPK	CNAG_04237	conserved hypothetical protein		1	2	871.42	1741.82	0.83	71	4.85	3	splice junction	Chr9:-:365831-365839,365736-365768
DKGETVELIEcPGGTGEmQVK	CNAG_04749	conserved hypothetical protein	C11(Carbamidomethyl): M18(Oxidation)	1	2	1147.04	2293.07	-0.58	64	5.5	2	splice junction	Chr10:-:510339-510395,510279-510284
DKGETVELIEcPGGTGEMQVK	CNAG_04749	conserved hypothetical protein	C11(Carbamidomethyl)	1	3	759.7	2277.09	7.76	66	6.95	3	splice junction	Chr10:-:510339-510395,510279-510284
DKGLVDMIPFLESIGIFNPADVRPILQAYAGK	CNAG_00533	import inner membrane translocase subunit TIM50		1	3	1163.29	3487.86	-0.57	48	7.61	2	splice junction	Chr1:+:1363402-1363438,1363487-1363545
DKGLVDmIPFLESIGIFNPADVRPILQAYAGK	CNAG_00533	import inner membrane translocase subunit TIM50	M7(Oxidation)	1	3	1168.62	3503.86	-0.33	32	4.87	1	splice junction	Chr1:+:1363402-1363438,1363487-1363545
DKGSFAYTTLVK	CNAG_06566	DUF89 domain-containing protein		1	2	665.36	1329.71	1.33	54	4.35	1	residue overlap splice site	Chr7:+:133648-133658,133719-133743
DKHTAEIVPDDSSSNVISQDTK	CNAG_05077	glycosyl hydrolase		1	3	796.05	2386.14	0.51	80	6.17	4	splice junction	Chr4:+:374875-374892,374960-375007
DKILAEGTTDTDGR	CNAG_06694	transthyretin family protein		1	2	746.37	1491.73	-0.28	78	3.91	1	splice junction	Chr7:+:508297-508316,508379-508400
DKPIIRPYTPISPPDQK	CNAG_05462	cytochrome-b5 reductase		0	2	983.04	1965.08	-0.73	56	5.15	24	splice junction	Chr14:-:374325-374341,374244-374277
DKPWDTDDIDHWALEEFK	CNAG_01437	ribosomal RNA assembly protein mis3		0	3	754.01	2260.02	0.77	34	-	1	splice junction	Chr5:+:312143-312149,312201-312247
DKSVEAAImIILQNGK	CNAG_06075	conserved hypothetical protein	M9(Oxidation)	1	2	873.48	1745.95	2.24	110	6.57	7	splice junction	Chr12:-:235669-235682,235576-235609
DKSVEAAIMIILQNGK	CNAG_06075	conserved hypothetical protein		1	2	865.48	1729.96	2.5	100	7.09	6	splice junction	Chr12:-:235669-235682,235576-235609
DKVSLQAIEYYSK	CNAG_02344	uracil phosphoribosyltransferase		1	2	772.4	1543.8	1.46	72	5.2	2	splice junction	Chr6:+:558661-558686,558760-558772
DLAAFLPmLQEYLRLEQQDEK	CNAG_06357	conserved hypothetical protein	M8(Oxidation)	1	4	642.34	2566.33	17.09	-	2.98	1	splice junction	Chr13:-:285262-285304,285180-285199
DLAEQADQTIYAETGK	CNAG_04627	COP9 signalosome complex subunit 12		0	2	876.92	1752.83	0.8	91	3.51	2	splice junction	Chr10:+:842144-842158,842209-842241
DLAFFPGPSR	CNAG_01565	biotin-[acetyl-CoA-carboxylase] ligase		0	2	553.79	1106.57	1.92	43	2.52	2	splice junction	Chr11:+:297766-297771,297848-297871
DLAFLGYTFR	CNAG_03567	AGC/NDR protein kinase		0	2	601.81	1202.62	-1.79	71	-	4	splice junction	Chr8:+:1298666-1298688,1298744-1298750
DLAQQFMGGR	CNAG_00287	cytoplasmic protein		0	2	561.77	1122.54	5.38	35	-	1	splice junction	Chr1:+:745398-745402,745458-745482
DLDDDEFWEK	CNAG_03606	EF Tu/GTP binding protein		0	2	656.27	1311.54	-0.26	52	-	3	splice junction	Chr2:+:319364-319386,319443-319449
DLDDDEFWEKK	CNAG_03606	EF Tu/GTP binding protein		1	2	720.32	1439.63	0.78	54	3.47	3	splice junction	Chr2:+:319364-319386,319443-319452
DLDEEADEYPVLAEESLSR	CNAG_02203	karyopherin/importin that interacts with the nuclear pore complex		0	2	1090.5	2179.99	-0.11	54	4.43	1	splice junction	Chr6:+:926313-926315,926365-926418
DLETLAAFVTK	CNAG_00072	disulfide-isomerase		0	2	604.33	1207.66	1.08	76	3.12	12	splice junction	Chr1:+:199936-199958,200019-200028
DLGIASELWDPTFIR	CNAG_04267	mitochondrial genome maintenance protein		0	2	866.95	1732.89	1.76	77	2.82	2	splice junction	Chr9:-:436090-436115,436016-436034
DLGPDGSSVELNAPPPFTR	CNAG_06760	conserved hypothetical protein		0	2	984.99	1968.96	-1.19	108	5.92	4	splice junction	Chr2:+:115420-115446,115738-115767
DLGPEFIDITWGAGGK	CNAG_05140	methylenetetrahydrofolate reductase		0	2	838.42	1675.84	2.03	63	4.65	2	splice junction	Chr4:+:535669-535700,535754-535769
DLHEALPDNAQHPATSSLK	CNAG_03048	cytoplasmic protein		0	2	1022.51	2044.01	-0.14	71	7.28	4	splice junction	Chr3:+:122656-122661,122744-122794
DLHFYPDLHGNR	CNAG_04631	ribitol kinase		0	2	742.36	1483.72	5.9	44	3.22	1	splice junction	Chr10:-:830609-830632,830549-830560
DLHSGVFGGTVHEPMTDLVALMSR	CNAG_00176	glutamate carboxypeptidase protein		0	3	857.1	2569.28	8.83	58	6.65	1	splice junction	Chr1:-:477435-477498,477361-477368
DLHSGVFGGTVHEPmTDLVALMSR	CNAG_00176	glutamate carboxypeptidase protein	M15(Oxidation)	0	2	1293.12	2585.24	-2.83	99	3.9	1	splice junction	Chr1:-:477435-477498,477361-477368
DLITSVGSLLDDPLYSDVEFIIPSRR	CNAG_01022	conserved hypothetical protein		1	3	974.19	2920.55	7.71	48	3.1	1	splice junction	Chr5:-:1411972-1412011,1411889-1411926
DLIVVHGY	CNAG_04054	Sui1 protein		0	2	458.25	915.49	-3.28	34	-	2	splice junction	Chr2:+:1509232-1509245,1509309-1509318
DLKGQISDVVLTNR	CNAG_02440	cation-transporting ATPase		1	2	779.43	1557.86	1.39	84	4.35	1	splice junction	Chr6:+:319339-319363,319415-319431
DLKPENFLVDGTGHVK	CNAG_02194	AGC/NDR protein kinase		0	2	884.97	1768.92	0.82	46	4.35	3	splice junction	Chr6:-:943680-943694,943598-943630
DLLNAVNDTYSSSLQNDDYVREDDYDVK	CNAG_03636	DNA-directed RNA polymerase		1	3	1089.49	3266.46	0.24	52	5.11	2	splice junction	Chr2:+:400904-400947,401003-401042
DLLVLK	CNAG_04307	uricase		0	2	350.74	700.46	3.72	44	-	1	splice junction	Chr9:-:527035-527044,526970-526977
DLMQTAFDSGINMFDNAEAYAAGESESQmGR	CNAG_04209	voltage-gated potassium channel beta-2 subunit	M29(Oxidation)	0	3	1124.82	3372.45	11.48	76	5.23	2	splice junction	Chr9:+:297677-297721,297864-297884
DLNHVGLSHVYTEHTQNTTVAR	CNAG_01547	WD-repeat protein		0	3	831.42	2492.25	8.41	49	6.3	4	splice junction	Chr11:+:252849-252857,253010-253038
DLNPYTLLK	CNAG_03648	UDP-glucose:glycoprotein glucosyltransferase		0	2	538.8	1076.6	2.5	36	-	4	splice junction	Chr2:+:434601-434617,434664-434673
DLPSPIGNWVDVKEVALGHVR	CNAG_02182	D-lactaldehyde dehydrogenase		1	3	767.76	2301.25	8.26	53	4.23	2	splice junction	Chr6:+:971430-971472,971527-971546
DLQEGLLVLEEAPSSR	CNAG_05526	conserved hypothetical protein		0	2	878.46	1755.91	1.18	56	2.8	1	splice junction	Chr14:-:539571-539604,539491-539504
DLRPQTEDVTATQGSR	CNAG_01537	virulence-associated DEAD Box protein		0	2	887.44	1773.88	4.37	86	5.66	6	splice junction	Chr11:+:226004-226024,226076-226102
DLSGMLHDGVSSLSR	CNAG_06065	inositol polyphosphate-5-phosphatase F		0	2	787.39	1573.77	2.33	28	4	1	splice junction	Chr12:+:211021-211035,211085-211114
DLTVDMIR	CNAG_03246	RNA-3'-phosphate cyclase		0	2	481.75	962.5	0.13	41	-	1	splice junction	Chr8:-:438043-438051,437988-438002
DLTVVSNNAGNAGTYGLSPLITSK	CNAG_05031	succinyl-CoA:3-ketoacid-coenzyme A transferase		0	2	1196.62	2392.24	-0.06	143	5.64	3	splice junction	Chr4:-:265126-265177,264978-264997
DLTYLcMDQAPIAHDALSALINLSDNPVVAR	CNAG_06076	cytoplasmic protein	C6(Carbamidomethyl)	0	3	1132.92	3396.73	11.87	53	5.84	1	splice junction	Chr12:-:239341-239370,239223-239285
DLVHFDYMDAPAPETIMR	CNAG_06626	pre-mRNA splicing factor		0	2	1060.99	2120.98	-1.04	67	5.54	8	splice junction	Chr7:+:314042-314066,314119-314147
DLVLDEAQQDPR	CNAG_07630	rRNA primary transcript binding protein		0	2	699.85	1398.69	0.13	29	-	1	splice junction	Chr6:+:300872-300899,301021-301028
DLVLVHGLGDYGLR	CNAG_03786	lysophospholipase		0	3	509.62	1526.83	-0.24	35	3.31	1	splice junction	Chr2:+:814845-814863,814901-814923
DLVPDLTHFYK	CNAG_03226	succinate dehydrogenase iron-sulfur subunit		0	2	674.35	1347.7	0.82	79	3.43	13	splice junction	Chr8:-:389988-390016,389929-389932
DLVTQPAPGIDTVHDLLLYAAK	CNAG_04485	long-chain-fatty-acid-CoA-ligase		0	2	1175.64	2350.28	5.52	79	5.19	12	splice junction	Chr9:-:989435-989447,989329-989381
DLYGNIVMSGGTTmYNGIADR	CNAG_00483	actin	M14(Oxidation)	0	2	1132.52	2264.03	-2.6	96	6.06	2	splice junction	Chr1:+:1244082-1244136,1244188-1244195
DLYGNIVmSGGTTMYNGIADR	CNAG_00483	actin	M8(Oxidation)	0	2	1132.52	2264.03	0.53	119	6.4	6	splice junction	Chr1:+:1244082-1244136,1244188-1244195
DLYGNIVmSGGTTmYNGIADR	CNAG_00483	actin	M8(Oxidation): M14(Oxidation)	0	2	1140.52	2280.03	1.58	91	5.26	2	splice junction	Chr1:+:1244082-1244136,1244188-1244195
DLYGNIVMSGGTTMYNGIADR	CNAG_00483	actin		0	2	1124.52	2248.04	-0.21	125	6.73	94	splice junction	Chr1:+:1244082-1244136,1244188-1244195
DmFTPmFLGAQLHVPTADDIGTPGR	CNAG_03588	aminoadipate-semialdehyde dehydrogenase	M2(Oxidation): M6(Oxidation)	0	3	907.1	2719.3	4.16	-	3.94	1	splice junction	Chr8:-:1348899-1348902,1348768-1348838
DmFTPMFLGAQLHVPTADDIGTPGR	CNAG_03588	aminoadipate-semialdehyde dehydrogenase	M2(Oxidation)	0	3	901.77	2703.31	6.59	37	5.13	1	splice junction	Chr8:-:1348899-1348902,1348768-1348838
DMIIVPEMIGSVVGVYNGK	CNAG_06633	40s ribosomal protein s15		0	2	1011.03	2021.04	0.01	90	5.6	31	splice junction	Chr7:-:334419-334466,334358-334366
DMIIVPEmIGSVVGVYNGK	CNAG_06633	40s ribosomal protein s15	M8(Oxidation)	0	2	1019.03	2037.05	5.62	63	4.23	1	splice junction	Chr7:-:334419-334466,334358-334366
DmIIVPEMIGSVVGVYNGK	CNAG_06633	40s ribosomal protein s15	M2(Oxidation)	0	2	1019.02	2037.04	-0.37	59	2.66	3	splice junction	Chr7:-:334419-334466,334358-334366
DMLDGPHNHQYILKPVTGEAR	CNAG_01722	vacuolar protein sorting-associated protein vps13		0	3	797.74	2391.2	3.36	39	5.54	3	splice junction	Chr11:+:709434-709439,709487-709543
DmPELFNFTHEELSSRPDLIR	CNAG_06730	CMGC/GSK protein kinase	M2(Oxidation)	0	3	854.75	2562.23	-0.16	-	3.67	1	splice junction	Chr2:+:207479-207512,207566-207594
DMPELFNFTHEELSSRPDLIR	CNAG_06730	CMGC/GSK protein kinase		0	3	849.42	2546.24	0.89	-	3.89	2	splice junction	Chr2:+:207479-207512,207566-207594
DMYLDTISR	CNAG_01614	ubiquitin thiolesterase/zinc ion binding		0	2	557.27	1113.52	-1.27	26	-	1	splice junction	Chr11:+:428438-428455,428506-428514
DNANVSGAFEVLLEEMQK	CNAG_03876	RHEB small monomeric GTPase		0	2	997.49	1993.97	8.34	84	4.66	7	splice junction	Chr2:-:1065561-1065576,1065468-1065505
DNASSLGDLAGYAK	CNAG_01052	conserved hypothetical protein		0	2	691.34	1381.67	5.84	105	4.36	17	splice junction	Chr5:-:1336958-1336975,1336879-1336902
DNEMQIPIcSR	CNAG_07473	valine-tRNA ligase	C9(Carbamidomethyl)	0	2	681.81	1362.61	-0.04	46	2.97	2	splice junction	Chr2:-:543417-543445,543362-543365
DNEmQIPIcSR	CNAG_07473	valine-tRNA ligase	M4(Oxidation): C9(Carbamidomethyl)	0	2	689.81	1378.61	0.9	46	3.09	1	splice junction	Chr2:-:543417-543445,543362-543365
DNFWEmGATGPcGPcSEIHFDR	CNAG_05722	alanine-tRNA ligase	M6(Oxidation): C12(Carbamidomethyl): C15(Carbamidomethyl)	0	3	867.02	2599.05	0.72	31	5.57	1	splice junction	Chr7:+:698840-698852,698990-699008
DNFWEMGATGPcGPcSEIHFDR	CNAG_05722	alanine-tRNA ligase	C12(Carbamidomethyl): C15(Carbamidomethyl)	0	2	1292.03	2583.05	-0.51	110	7.7	18	splice junction	Chr7:+:698840-698852,698990-699008
DNHIWATGSITSAIQAVR	CNAG_02779	nicotinate-nucleotide diphosphorylase		0	2	970.51	1940.01	5.12	90	4.71	3	splice junction	Chr3:+:783352-783373,783427-783458
DNIQGITKPAIR	CNAG_01648	histone H4		0	2	663.38	1325.76	6.13	82	3.91	18	splice junction	Chr11:-:514713-514723,514633-514657
DNIQGITKPAIRR	CNAG_01648	histone H4		1	3	494.62	1481.85	-0.8	34	3.1	1	splice junction	Chr11:-:514713-514723,514630-514657
DNKFAIPAINVTSSSVVNAVLEAAR	CNAG_06770	fructose-bisphosphate aldolase		1	3	862.81	2586.41	6.44	129	6.62	42	splice junction	Chr2:+:82003-82011,82207-82254
DNLTLWTSDMNEPEK	CNAG_05235	conserved hypothetical protein		0	2	896.91	1792.82	7.53	61	3.59	1	splice junction	Chr4:-:802899-802938,802836-802840
DNLTLWTSDmNEPEK	CNAG_05235	conserved hypothetical protein	M10(Oxidation)	0	2	904.91	1808.81	6.83	59	3.62	1	splice junction	Chr4:-:802899-802938,802836-802840
DNLTLWTSDMNEPEKEEKPEETK	CNAG_05235	conserved hypothetical protein		1	3	921.77	2763.29	7.91	51	5.04	1	splice junction	Chr4:-:802899-802938,802812-802840
DNLTLWTSDmNEPEKEEKPEETK	CNAG_05235	conserved hypothetical protein	M10(Oxidation)	1	3	927.09	2779.27	1.77	37	4.33	1	splice junction	Chr4:-:802899-802938,802812-802840
DNPVAWQEWSPETIALAQK	CNAG_06494	cold-induced thioredoxin domain-containing protein		0	2	1092.05	2183.09	7.53	78	4.85	2	splice junction	Chr13:-:668370-668384,668276-668317
DNQILVVVGDTGSGK	CNAG_00960	pre-mRNA splicing factor		0	2	751.4	1501.79	1.11	79	4.01	1	splice junction	Chr5:+:1557317-1557319,1557371-1557412
DNVTGLNLEDPSSAPSVIK	CNAG_02965	conserved hypothetical protein		0	2	978.5	1955.99	-1.25	43	-	1	splice junction	Chr3:+:324304-324308,324371-324422
DNVYFHTVLFPAmLLGTEER	CNAG_01305	methionyl-tRNA synthetase	M13(Oxidation)	0	3	790.06	2368.18	5.12	60	4.69	2	splice junction	Chr5:-:636694-636697,636594-636649
DNVYFHTVLFPAMLLGTEER	CNAG_01305	methionyl-tRNA synthetase		0	2	1176.6	2352.19	7.41	67	6	5	splice junction	Chr5:-:636694-636697,636594-636649
DPASQTLINTVPETTPDEFR	CNAG_04351	methylmalonate-semialdehyde dehydrogenase		0	2	1116.05	2231.08	0.58	113	6.32	3	splice junction	Chr9:+:644766-644771,644834-644887
DPDLQWVGNANELNAAYASDGYAR	CNAG_04659	pyruvate decarboxylase		0	2	1305.59	2610.17	-4.98	136	6.01	8	splice junction	Chr10:-:756637-756681,756531-756557
DPGMSGANMHLVIIDVK	CNAG_02986	phosphoribosyl-ATP diphosphatase		0	2	898.96	1796.91	1.85	101	6.32	3	splice junction	Chr3:-:273230-273237,273113-273155
DPIVTYEELKPITQQPTDNILLVDVR	CNAG_02891	endoplasmic reticulum protein		0	3	1003.88	3009.62	0.5	41	5.52	7	splice junction	Chr3:-:518666-518719,518585-518608
DPTGVLWHNFVNYDSK	CNAG_05650	ubiquitin carboxyl-terminal hydrolase 5		0	2	946.45	1891.9	-0.27	96	7.18	8	splice junction	Chr14:-:863534-863568,863473-863485
DPTGVLWHNFVNYDSKK	CNAG_05650	ubiquitin carboxyl-terminal hydrolase 5		1	3	674.01	2020	4.1	33	5.5	1	splice junction	Chr14:-:863534-863568,863470-863485
DPVENLGAR	CNAG_03891	heat shock protein		0	2	485.75	970.5	0	43	-	1	splice junction	Chr2:-:1111147-1111172,1111094-1111094
DQcSALLIPLNVcR	CNAG_02833	conserved hypothetical protein	C3(Carbamidomethyl): C13(Carbamidomethyl)	0	2	829.92	1658.84	0.6	50	3.65	1	splice junction	Chr3:-:661508-661521,661331-661358
DQHSIFNDDIQGTGAVTLAAVQAAIGVTK	CNAG_04326	nad-dependent malic enzyme		0	3	980.84	2940.5	-2.12	28	-	1	splice junction	Chr9:-:573656-573670,573480-573515
DQITELAAHLSR	CNAG_00509	conserved hypothetical protein		0	2	677.35	1353.69	-13.13	-	2.46	1	splice junction	Chr1:-:1301776-1301781,1301678-1301707
DQLLDRWNQTAAYHTAK	CNAG_06666	glycogen phosphorylase		1	3	677.67	2031.01	1.37	31	4.36	2	splice junction	Chr7:+:422122-422135,422258-422273
DQSTVGPFTWK	CNAG_05626	h-sco1		0	2	633.31	1265.62	0.49	61	2.59	1	splice junction	Chr14:-:799470-799487,799396-799410
DQVLEQLR	CNAG_01538	conserved hypothetical protein		0	2	500.78	1000.55	4.81	23	-	1	splice junction	Chr11:-:231630-231636,231556-231572
DQVVNLHFLLSQAR	CNAG_06379	nucleolar protein		0	2	820.45	1639.89	1.26	84	3.98	2	splice junction	Chr13:-:338564-338569,338478-338513
DQYVPEVSALAASEESPLEVDAETKDLLK	CNAG_01170	conserved hypothetical protein		1	3	1049.53	3146.58	6.36	55	3.93	2	splice junction	Chr5:-:1016571-1016575,1016439-1016520
DREWSDYQLR	CNAG_04879	glycogen debranching enzyme		1	3	456.55	1367.63	-0.64	48	3.69	3	splice junction	Chr10:+:127712-127735,127792-127797
DRNDLVAHLEEATK	CNAG_00716	electron carrier		1	2	805.91	1610.82	1.7	87	6.08	170	splice junction	Chr1:+:1867561-1867596,1867652-1867657
DRVTSEDIAVVVAK	CNAG_03347	chaperone		1	2	751.42	1501.83	1.91	68	4.7	9	splice junction	Chr8:-:712387-712418,712325-712334
DRYDDYYR	CNAG_01060	conserved hypothetical protein		1	2	583.25	1165.49	2.51	48	3.04	3	splice junction	Chr5:-:1312913-1312917,1312840-1312858
DRYNAVLGIAK	CNAG_00307	predicted protein		1	2	610.34	1219.68	0.37	36	3.16	1	splice junction	Chr1:-:790060-790082,789982-789991
DSFGVDFHPGTNVTK	CNAG_01846	flavoprotein		0	2	810.89	1620.78	6.01	62	5.09	6	splice junction	Chr11:+:1071009-1071041,1071104-1071115
DSHELPPAPPAPQHPGAGVGPAFHER	CNAG_04514	CMGC/MAPK/ERK protein kinase		0	4	667.83	2668.31	2.2	36	5.87	18	splice junction	Chr9:+:1060349-1060353,1060430-1060502
DSIPEEDEENEGQIR	CNAG_04587	conserved hypothetical protein		0	2	880.39	1759.76	1.31	59	2.62	1	splice junction	Chr10:-:954475-954513,953633-953638
DSKDVENWLK	CNAG_04009	leucyl aminopeptidase		1	2	617.31	1233.61	-0.53	65	4.9	7	splice junction	Chr2:-:1388612-1388632,1388518-1388526
DSLKNTSSEEQYYEEILGR	CNAG_06238	conserved hypothetical protein		1	2	1131.04	2261.07	4.45	132	6.02	4	splice junction	Chr12:-:704314-704369,704250-704250
DSNPVcFLENELLYGVQFPmTK	CNAG_05059	pyruvate dehydrogenase e1 component beta subunit	C6(Carbamidomethyl): M20(Oxidation)	0	2	1309.13	2617.26	10.02	41	2.57	1	splice junction	Chr4:+:323930-323941,324000-324053
DSNPVcFLENELLYGVQFPMTK	CNAG_05059	pyruvate dehydrogenase e1 component beta subunit	C6(Carbamidomethyl)	0	2	1301.13	2601.26	9.53	68	3.75	2	splice junction	Chr4:+:323930-323941,324000-324053
DSPYEGMDNDDTTASGGYGR	CNAG_03688	conserved hypothetical protein		0	2	1054.41	2107.81	-0.4	85	3.18	3	splice junction	Chr2:-:536157-536190,536048-536073
DSSMSSYMASK	CNAG_06150	heat-shock protein 90		0	2	597.25	1193.48	1.55	42	2.74	1	splice junction	Chr12:-:436096-436105,436007-436029
DSSVAVIVYDITNR	CNAG_06049	Rab6 GTPase		0	2	776.41	1551.8	1.54	67	2.98	2	splice junction	Chr12:+:172744-172780,172836-172840
DSTAVLQcEEGDLVVAYPPYQPETFYIHPR	CNAG_06529	conserved hypothetical protein	C8(Carbamidomethyl)	0	3	1165.56	3494.66	1.93	37	5.13	6	splice junction	Chr7:-:21268-21316,21138-21178
DSTQIEINPLAELSNGQVLcMDAK	CNAG_00747	succinate-CoA ligase	C20(Carbamidomethyl)	0	3	882.76	2646.28	1.42	34	-	1	splice junction	Chr1:+:1961347-1961405,1961456-1961468
DSVNSGETSVFLWEWFTTKPYVDSGEVR	CNAG_04749	conserved hypothetical protein		0	2	1618.28	3235.56	11.33	93	7.12	4	splice junction	Chr10:-:509764-509785,509656-509717
DSVTTPGGcTIAGLLTLEDGR	CNAG_05899	pyrroline-5-carboxylate reductase	C9(Carbamidomethyl)	0	2	1067.03	2133.05	-0.56	103	4.94	3	splice junction	Chr7:-:1158992-1159004,1158886-1158935
DSYLVLDKLPDEYDAR	CNAG_06153	26S protease regulatory subunit		1	2	956.47	1911.93	-0.26	93	5.24	6	splice junction	Chr12:+:442807-442840,442887-442900
DSYVGDEAQSK	CNAG_00483	actin		0	2	599.76	1198.52	-0.52	55	-	3	splice junction	Chr1:+:1243313-1243326,1243373-1243391
DSYVGDEAQSKR	CNAG_00483	actin		1	2	677.82	1354.62	0.31	58	2.96	5	splice junction	Chr1:+:1243313-1243326,1243373-1243394
DTEHTAEELMTIYEADR	CNAG_02763	phenylalanyl-tRNA synthetase beta chain		0	2	1012.44	2023.88	-6.64	81	4.88	2	splice junction	Chr3:-:824595-824636,824525-824533
DTEIQSAGEIQPK	CNAG_00292	zinc-finger protein zpr1		0	2	708.35	1415.7	0.61	68	3.24	2	splice junction	Chr1:+:753348-753381,753435-753439
DTIGGKADSAASTGQPQSQK	CNAG_03143	conserved hypothetical protein		1	2	973.97	1946.94	-0.01	83	5.72	4	splice junction	Chr8:+:174446-174469,174535-174570
DTILYEVPIMAILSEGYFK	CNAG_05120	nicotinate phosphoribosyltransferase		0	2	1101.57	2202.14	0.7	53	4.26	1	splice junction	Chr4:-:483111-483147,483045-483064
DTIVSPSGMFANTDTK	CNAG_00308	gly-X carboxypeptidase		0	2	842.4	1683.8	4.69	31	2.65	1	splice junction	Chr1:-:791151-791181,791082-791098
DTKEQVGNYIGDYIANR	CNAG_06098	glucosamine-6-phosphate isomerase		1	2	978.48	1955.95	4.01	88	5.25	4	splice junction	Chr12:-:303285-303311,303171-303194
DTLVQADSSIDR	CNAG_03306	conserved hypothetical protein		0	2	660.33	1319.64	-0.53	64	2.66	3	splice junction	Chr8:+:612948-612953,613003-613032
DTNGEWTPEKNELVYLDFKPK	CNAG_01047	conserved hypothetical protein		1	3	841.75	2523.24	1.27	58	8.85	7	splice junction	Chr5:+:1353119-1353154,1353208-1353234
DTPLTPQHEGEGPSGSSDAPPPYDGHQPK	CNAG_05871	conserved hypothetical protein		0	3	1000.12	2998.34	-0.73	32	5.82	1	splice junction	Chr7:-:1087713-1087779,1087612-1087631
DTTDFDHIKEHYYYSHAQINPNR	CNAG_01893	glutathione S-transferase Gst3		1	2	1432.66	2864.32	5.52	86	9.19	5	splice junction	Chr11:+:1193054-1193072,1193137-1193186
DTVVVNPEISSGLPIPTENR	CNAG_06147	conserved hypothetical protein		0	2	1069.06	2137.11	-1.06	92	5.53	4	splice junction	Chr12:+:427237-427249,427301-427347
DTYNTPVTVQILSDR	CNAG_05269	proteasome subunit alpha type 3		0	2	861.44	1721.88	6.18	74	3.88	2	splice junction	Chr4:+:891093-891122,891204-891218
DVAAIFIEPVQGEGGYVPcPPAFmK	CNAG_02852	aminotransferase	C19(Carbamidomethyl): M24(Oxidation)	0	3	903.44	2708.31	0.07	30	-	1	splice junction	Chr3:-:612530-612570,612435-612468
DVAAIFIEPVQGEGGYVPcPPAFMK	CNAG_02852	aminotransferase	C19(Carbamidomethyl)	0	3	898.11	2692.32	1.47	32	-	1	splice junction	Chr3:-:612530-612570,612435-612468
DVAAITHQSINSmKDNASSLGDLAGYAK	CNAG_01052	conserved hypothetical protein	M13(Oxidation)	1	3	965.14	2893.42	6.35	74	7.96	3	splice junction	Chr5:-:1336958-1337017,1336879-1336902
DVAAITHQSINSMKDNASSLGDLAGYAK	CNAG_01052	conserved hypothetical protein		1	3	959.81	2877.42	5.91	85	8.52	2	splice junction	Chr5:-:1336958-1337017,1336879-1336902
DVAGMDEAKEEIMEFVK	CNAG_04032	ATPase		1	2	970.95	1940.9	-1.2	118	5.4	4	splice junction	Chr2:-:1449515-1449544,1449446-1449466
DVAWAPNIGLPGMYIASASQDR	CNAG_04194	protein transport protein SEC13		0	2	1166.58	2332.16	7.77	91	4.81	1	splice junction	Chr9:+:258383-258442,258495-258500
DVAWAPNIGLPGmYIASASQDR	CNAG_04194	protein transport protein SEC13	M13(Oxidation)	0	2	1174.58	2348.15	7.18	83	4.04	1	splice junction	Chr9:+:258383-258442,258495-258500
DVcQNHLmQALSILAMERPVSFSAEDIRDEK	CNAG_03245	glucose-6-phosphate 1-dehydrogenase	C3(Carbamidomethyl): M8(Oxidation)	1	4	905.44	3618.76	5.91	-	4.9	1	splice junction	Chr8:-:434721-434736,434607-434683
DVcQNHLMQALSILAMERPVSFSAEDIRDEK	CNAG_03245	glucose-6-phosphate 1-dehydrogenase	C3(Carbamidomethyl)	1	5	721.36	3602.77	8.59	-	5.67	3	splice junction	Chr8:-:434721-434736,434607-434683
DVDFWVESK	CNAG_00766	conserved hypothetical protein		0	2	562.77	1124.53	0	31	-	1	splice junction	Chr1:-:2012736-2012751,2012674-2012684
DVDHLGLLGmNGLTAYFGMIEVGK	CNAG_00605	cytoplasmic protein	M10(Oxidation)	0	3	856.1	2566.3	12.14	43	4.02	1	splice junction	Chr1:+:1554749-1554799,1554867-1554887
DVDHLGLLGMNGLTAYFGMIEVGK	CNAG_00605	cytoplasmic protein		0	3	850.77	2550.3	8.59	71	4.14	1	splice junction	Chr1:+:1554749-1554799,1554867-1554887
DVDLFLAHPVK	CNAG_03113	trehalose synthase		0	2	627.35	1253.69	-1.09	46	3.32	6	splice junction	Chr8:-:81582-81602,81512-81523
DVDQNTGDDLSPHLTVK	CNAG_00960	pre-mRNA splicing factor		0	2	927.45	1853.89	1.11	78	2.71	1	splice junction	Chr5:+:1556449-1556480,1556530-1556548
DVEIAFDSTDR	CNAG_03742	transcription factor		0	2	634.29	1267.58	-0.5	60	-	5	splice junction	Chr2:-:675122-675134,675038-675057
DVENWLK	CNAG_04009	leucyl aminopeptidase		0	2	452.23	903.46	0.18	42	-	1	splice junction	Chr2:-:1388612-1388623,1388518-1388526
DVFAEFYAPWcGHcQR	CNAG_06240	dolichyl-diphosphooligosaccharide-protein glycotransferase	C11(Carbamidomethyl): C14(Carbamidomethyl)	0	3	681.63	2042.87	4.24	46	5.17	1	splice junction	Chr12:+:710065-710107,710157-710161
DVFISLR	CNAG_04879	glycogen debranching enzyme		0	2	425.25	849.48	1.84	31	-	4	splice junction	Chr10:+:126679-126684,126739-126753
DVHDLSPAIGALLINFGTITDK	CNAG_04230	thiamine biosynthetic bifunctional enzyme		0	2	1155.63	2310.25	8.06	81	6.38	3	splice junction	Chr9:-:354415-354464,354345-354360
DVLIKVPVVGSYFK	CNAG_05069	hypothetical protein		1	2	782.46	1563.92	1.04	63	3.55	1	splice junction	Chr4:-:348032-348055,347949-347966
DVLIVGGVGcNLR	CNAG_00364	O-sialoglycoprotein endopeptidase	C10(Carbamidomethyl)	0	2	686.37	1371.74	0.54	34	3.03	1	splice junction	Chr1:-:929198-929225,929131-929141
DVmTGEIIQLPDIDPSTVK	CNAG_06370	branched-chain-amino-acid aminotransferase	M3(Oxidation)	0	2	1044.03	2087.06	0.88	37	2.59	1	splice junction	Chr13:+:317418-317459,317519-317533
DVMTGEIIQLPDIDPSTVK	CNAG_06370	branched-chain-amino-acid aminotransferase		0	2	1036.03	2071.06	-0.15	69	6.29	9	splice junction	Chr13:+:317418-317459,317519-317533
DVNKPIPIDTK	CNAG_05797	5'-3' exoribonuclease 2		0	2	620.35	1239.7	4.03	45	4.03	1	splice junction	Chr7:-:903992-904003,903916-903936
DVQAPAMYVPTDDQFWSK	CNAG_04796	serine/threonine-protein phosphatase 2B catalytic subunit A1		0	2	1049.49	2097.97	3.18	74	4.33	2	splice junction	Chr10:+:376522-376524,376724-376774
DVQQVQLANWMFDGAR	CNAG_03931	mitochondrial import receptor subunit tom40		0	2	939.45	1877.9	1.37	67	4.37	3	splice junction	Chr2:+:1211638-1211647,1211706-1211743
DVTFLTNLSAVYFEQGEYQK	CNAG_00100	chaperone		0	2	1176.57	2352.13	-3.34	124	4.84	51	splice junction	Chr1:+:279287-279314,279364-279395
DVVEQFNHANDIELVAR	CNAG_00408	ser/Thr protein phosphatase		0	2	984.99	1968.97	-1.31	106	4.88	2	splice junction	Chr1:-:1075134-1075145,1075046-1075084
DVVFEFPVVAQE	CNAG_04445	40S ribosomal protein S7		0	2	689.85	1378.69	1.35	78	4.34	23	splice junction	Chr9:+:887145-887158,887213-887234
DVWIYEQLR	CNAG_04629	Mob1 family protein		0	2	611.32	1221.63	0.48	30	-	2	splice junction	Chr10:-:838494-838499,838369-838369
DVYIGSTHVLTPETYcAQLR	CNAG_07800	rop	C16(Carbamidomethyl)	0	3	775.05	2323.14	2.1	-	5.21	1	splice junction	Chr4:-:117192-117204,117089-117135
DVYPLVTGTFGGADFIHSLMGEATDHLSQASVSDLSK	CNAG_03638	heterokaryon incompatibility protein HET-C		0	3	1289.31	3865.91	11.97	36	5.98	2	splice junction	Chr2:+:407023-407109,407162-407185
DWLISEGVISTEAAELK	CNAG_00995	conserved hypothetical protein		0	2	930.98	1860.96	1.97	58	2.75	9	splice junction	Chr5:+:1484229-1484254,1484339-1484363
DWLISEGVISTEAAELKR	CNAG_00995	conserved hypothetical protein		1	2	1009.03	2017.06	-0.2	126	5.76	81	splice junction	Chr5:+:1484229-1484254,1484339-1484366
DYLATLAHELNSHPLPALPETFDLVR	CNAG_07565	conserved hypothetical protein		0	3	978.19	2932.56	11.94	29	5.6	1	splice junction	Chr3:+:1222273-1222275,1222378-1222452
DYLSLPIILQHVK	CNAG_03888	conserved hypothetical protein		0	2	769.95	1538.9	1.63	60	3.29	3	splice junction	Chr2:+:1100863-1100872,1100927-1100955
DYLSPVLK	CNAG_06892	preconditioning-inducible gene 1 protein		0	2	467.77	934.53	5.7	31	-	2	splice junction	Chr3:+:1440528-1440542,1440602-1440610
DYPGWEAGKR	CNAG_04378	NADH:ubiquinone oxidoreductase 14kD subunit		1	2	589.78	1178.56	-0.57	32	-	2	splice junction	Chr9:+:717851-717868,717946-717957
DYRLPTGEVVSDGTSFR	CNAG_00879	glutamate dehydrogenase		1	2	949.97	1898.93	4.89	72	4.78	2	splice junction	Chr5:+:1745264-1745279,1745331-1745365
DYVDLVTEYR	CNAG_05355	ubiquitin-protein ligase		0	2	636.81	1272.61	-1.09	52	-	2	splice junction	Chr14:-:76405-76415,76328-76346
DYWDHPNcLAWVR	CNAG_03146	alpha-amylase	C8(Carbamidomethyl)	0	2	866.39	1731.77	2.61	62	5.46	22	splice junction	Chr8:+:182280-182295,182376-182398
DYYADSYAHFGIHEEMLK	CNAG_03863	histone H4 arginine methyltransferase RmtA		0	3	730.33	2188.97	3.86	49	5.06	2	splice junction	Chr2:-:1038167-1038171,1037936-1037958
EAAAFLVPGLLQVAK	CNAG_02203	karyopherin/importin that interacts with the nuclear pore complex		0	2	763.95	1526.9	2.98	23	2.63	1	splice junction	Chr6:+:927961-927974,928035-928065
EAADELLKPLTPADVEIKPDGLLYLPEIK	CNAG_04267	mitochondrial genome maintenance protein		0	3	1064.26	3190.78	8.56	41	5.76	1	splice junction	Chr9:-:436482-436539,436395-436423
EAAPADVDSLIK	CNAG_01052	conserved hypothetical protein		0	2	614.82	1228.64	-0.31	60	3.12	17	splice junction	Chr5:-:1336369-1336372,1336277-1336308
EAAYVNIPVIAFcDTDASTK	CNAG_04114	40S ribosomal protein S0	C13(Carbamidomethyl)	0	2	1093.03	2185.05	0.51	85	7.31	74	splice junction	Chr9:+:41272-41294,41348-41384
EADAVLmGSVGGPK	CNAG_00450	3-isopropylmalate dehydrogenase	M7(Oxidation)	0	2	673.83	1346.66	-1.98	82	3.33	2	splice junction	Chr1:+:1168469-1168490,1168545-1168564
EADAVLMGSVGGPK	CNAG_00450	3-isopropylmalate dehydrogenase		0	2	665.84	1330.66	-1.97	80	3.91	4	splice junction	Chr1:+:1168469-1168490,1168545-1168564
EAEGLLMDVHDPSKGPVLPK	CNAG_01305	methionyl-tRNA synthetase		1	3	711.37	2132.11	0.49	31	5.79	4	splice junction	Chr5:-:638067-638116,637999-638008
EAEGLLmDVHDPSKGPVLPK	CNAG_01305	methionyl-tRNA synthetase	M7(Oxidation)	1	3	716.71	2148.1	0.18	42	5.07	3	splice junction	Chr5:-:638067-638116,637999-638008
EAEGVAQDIGQSGANVGSSAASAFK	CNAG_01892	conserved hypothetical protein		0	2	1176.06	2351.12	2.51	126	6.86	5	splice junction	Chr11:-:1190780-1190801,1190673-1190725
EAEKLAALSSLLQLINAGYLER	CNAG_06199	nuclear DNA helicase II		1	3	801.45	2402.34	6.03	25	-	1	splice junction	Chr12:+:595904-595960,596019-596027
EAELDYTLIcTSTDFDAWR	CNAG_00165	5'-methylthioadenosine phosphorylase	C10(Carbamidomethyl)	0	2	1153.53	2306.05	8.84	96	5.55	8	splice junction	Chr1:-:450579-450592,450483-450525
EAFSLFDKDGDGTITTK	CNAG_01557	calmodulin 1b		1	2	922.96	1844.9	7.18	94	6.84	9	splice junction	Chr11:+:271763-271787,271947-271972
EAGATDGEGKPIGELDDMSTENEK	CNAG_07400	aspartate-tRNA ligase		0	3	831.7	2493.09	-0.34	62	5.48	2	splice junction	Chr5:-:75658-75713,75562-75577
EAGATDGEGKPIGELDDmSTENEK	CNAG_07400	aspartate-tRNA ligase	M18(Oxidation)	0	3	837.03	2509.09	0.06	23	3.28	1	splice junction	Chr5:-:75658-75713,75562-75577
EAGMEIEDVSNITK	CNAG_00700	bifunctional purine biosynthesis protein PURH		0	2	768.37	1535.73	0.34	72	4.64	6	splice junction	Chr1:+:1830157-1830176,1830223-1830244
EAGmEIEDVSNITK	CNAG_00700	bifunctional purine biosynthesis protein PURH	M4(Oxidation)	0	2	776.37	1551.73	6.13	53	3.62	1	splice junction	Chr1:+:1830157-1830176,1830223-1830244
EAHLcVLVETVTEAEYLK	CNAG_02754	40S ribosomal protein S12	C5(Carbamidomethyl)	0	2	1052.54	2104.08	6.32	104	6.56	113	splice junction	Chr3:-:840125-840164,840052-840065
EAHTATVIFLHGLGDSGHGWLPVAK	CNAG_05730	acyl-protein thioesterase-1		0	3	871.8	2613.38	8.91	49	7.15	4	splice junction	Chr7:+:717885-717917,718039-718064
EAIGPVEAIVNPIIDR	CNAG_00439	conserved hypothetical protein		0	2	853.48	1705.95	1.07	91	4.87	3	splice junction	Chr1:-:1141014-1141034,1140935-1140961
EAISGAPIADLQLPGPNLFIPEK	CNAG_07805	insulin degrading enzyme		0	2	1195.65	2390.3	1.21	47	3.6	4	splice junction	Chr4:-:301528-301530,301397-301462
EAISGAPIADLQLPGPNLFIPEKLDVR	CNAG_07805	insulin degrading enzyme		1	3	958.54	2873.59	5.45	65	5.99	1	splice junction	Chr4:-:301528-301530,301385-301462
EAIWVIDLK	CNAG_04392	sterol-binding protein		0	2	543.81	1086.62	-0.22	65	-	2	splice junction	Chr9:+:742068-742081,742131-742143
EALGGEDFGFDDLDEVVNVGPVK	CNAG_06367	conserved hypothetical protein		0	2	1211.08	2421.14	-0.8	106	4.84	3	splice junction	Chr13:+:311670-311719,311770-311788
EALGQLEWRENELDYPGSK	CNAG_03412	cytoplasmic protein		1	2	1117.54	2234.07	0.9	43	5.02	3	splice junction	Chr8:-:888257-888311,888202-888203
EALNFLDSFK	CNAG_04304	complex protein 1		0	2	592.3	1183.6	-2.17	77	3.55	4	splice junction	Chr9:-:522306-522317,522236-522253
EALVcWVLVR	CNAG_02054	conserved hypothetical protein	C5(Carbamidomethyl)	0	2	622.84	1244.68	0.39	31	-	1	splice junction	Chr6:+:1320922-1320938,1320987-1320999
EANLGLDFSK	CNAG_06170	carboxylesterase		0	2	547.28	1093.55	-0.61	69	3.59	5	splice junction	Chr12:+:506966-506983,507035-507046
EAPHTVIELEHYGVPFSR	CNAG_04189	succinate dehydrogenase flavoprotein subunit		0	2	1041.03	2081.05	4.14	89	6.42	31	splice junction	Chr9:-:242023-242046,241940-241969
EAPIPDLAVPK	CNAG_06363	nucleolar protein		0	2	575.33	1149.65	0.27	39	-	1	splice junction	Chr13:+:302811-302815,302867-302894
EAPNWSIWDDGcPPGETPGESPAQmSAR	CNAG_05892	phosphoglycerate mutase	C12(Carbamidomethyl): M25(Oxidation)	0	2	1529.66	3058.31	6.75	24	-	1	splice junction	Chr7:-:1130111-1130142,1129997-1130048
EAQWLHEVKPGDEADQDPGK	CNAG_06273	Rrs1 protein		0	2	1125.03	2249.05	-0.59	85	6.62	3	splice junction	Chr13:-:54973-55009,54906-54928
EAVADLLQYLENR	CNAG_00354	beta-catenin		0	2	767.4	1533.79	1.6	87	4.07	7	splice junction	Chr1:-:904205-904238,904139-904143
EAVDKWGQLDGLVLNAGSIDPVGK	CNAG_03410	cytoplasmic protein		1	2	1241.16	2481.32	9.59	131	5.63	2	splice junction	Chr8:+:885630-885696,885746-885750
EAVDVVVTcDLSVKENER	CNAG_06342	SUMO activating enzyme	C9(Carbamidomethyl)	1	2	1031.49	2061.97	-19.04	-	2.63	3	splice junction	Chr13:+:248056-248103,248152-248157
EAVKQTTASAPTGVDLYAR	CNAG_06377	inorganic phosphate transporter		1	2	989.52	1978.04	5.81	89	5.59	2	splice junction	Chr13:+:332798-332853,332915-332915
EAVNGSLDLPLEQGLR	CNAG_04531	enoyl-CoA hydratase		0	2	855.96	1710.92	8.54	88	4.8	5	splice junction	Chr9:-:1101928-1101943,1101839-1101870
EAVTFLVR	CNAG_03596	dihydrolipoamide succinyltransferase		0	2	467.77	934.54	0.85	60	-	9	splice junction	Chr2:-:288162-288180,288102-288106
EAVTRPLVEK	CNAG_06905	cytoplasmic protein		0	2	571.33	1141.66	-0.4	36	4.18	4	splice junction	Chr3:+:1481641-1481647,1481760-1481782
EAVTRPLVEKYVQSVR	CNAG_06905	cytoplasmic protein		1	3	625.35	1874.05	0.18	28	4.91	1	splice junction	Chr3:+:1481641-1481647,1481760-1481800
EAVVILFGR	CNAG_03748	60S ribosomal protein L19		0	2	502.3	1003.59	-0.06	47	-	2	splice junction	Chr2:+:692424-692438,692486-692497
EAYGENSLPESAPNSLFK	CNAG_05592	calcium-transporting ATPase		0	2	976.96	1952.92	-0.84	71	5.59	9	splice junction	Chr14:-:713335-713353,713236-713270
EAYISEKGDLINAImK	CNAG_04985	nascent polypeptide-associated complex subunit alpha	M15(Oxidation)	1	2	905.97	1810.94	7.2	65	4.22	4	splice junction	Chr4:+:149905-149944,150047-150054
EAYPGDVFYLHSR	CNAG_05750	ATPase alpha subunit		0	2	777.37	1553.74	1.71	77	3.76	48	splice junction	Chr7:-:768214-768231,768135-768155
EcKGDIAEFKPSIMVGVPAVWELIR	CNAG_04485	long-chain-fatty-acid-CoA-ligase	C2(Carbamidomethyl)	1	3	948.84	2844.5	9	67	5.55	2	splice junction	Chr9:-:988283-988315,988188-988229
EcKGDIAEFKPSImVGVPAVWELIR	CNAG_04485	long-chain-fatty-acid-CoA-ligase	C2(Carbamidomethyl): M14(Oxidation)	1	3	954.17	2860.49	5.07	72	6.59	1	splice junction	Chr9:-:988283-988315,988188-988229
EcSTIDYILHTLDSTVTLLNNSK	CNAG_04629	Mob1 family protein	C2(Carbamidomethyl)	0	3	879.78	2637.33	6.9	67	4.81	1	splice junction	Chr10:-:838211-838242,838123-838159
EcYNDPGSTGVAESSAWDYFHINSIEK	CNAG_07856	conserved hypothetical protein	C2(Carbamidomethyl)	0	3	1026.12	3076.34	2.78	83	6.99	2	splice junction	Chr10:-:699871-699930,699797-699817
EDAANNYAR	CNAG_03787	alpha tubulin		0	2	512.23	1023.45	-0.51	55	-	1	splice junction	Chr2:+:817116-817134,817184-817191
EDcGVALEHYSHAADISYR	CNAG_04902	MMS2	C3(Carbamidomethyl)	0	3	731.66	2192.97	-0.07	37	3.82	1	splice junction	Chr10:-:75042-75090,74965-74972
EDFDScVAIHPTSSEELVTLR	CNAG_02399	glutathione-disulfide reductase	C6(Carbamidomethyl)	0	2	1203.07	2405.13	1.49	69	6.3	7	splice junction	Chr6:+:426219-426246,426301-426335
EDFIADYPPLVDPQPGAMTAQFEHTILLRPTcK	CNAG_03289	methionine aminopeptidase 2	C32(Carbamidomethyl)	0	4	943.48	3770.89	9.39	-	3.98	2	splice junction	Chr8:+:575338-575403,575454-575486
EDGQEYAQVVK	CNAG_05455	eukaryotic translation initiation factor 1A		0	2	633.3	1265.6	0.2	65	3.36	7	splice junction	Chr14:-:355522-355534,355428-355447
EDGVPVPTLSNPEVPFHPGWmSNVLHK	CNAG_01464	flavohemoglobin	M21(Oxidation)	0	3	1000.5	2999.49	5.35	-	3.86	4	splice junction	Chr11:-:21912-21970,21838-21859
EDGVPVPTLSNPEVPFHPGWMSNVLHK	CNAG_01464	flavohemoglobin		0	3	995.17	2983.48	2.59	21	5.78	7	splice junction	Chr11:-:21912-21970,21838-21859
EDTHVVPPKDVDVILVAPK	CNAG_05725	ketol-acid reductoisomerase		1	3	691.05	2071.14	0.16	85	7.84	41	splice junction	Chr7:-:707953-707958,707847-707897
EDVGGVWLSEGGPK	CNAG_01478	monooxygenase		0	2	715.36	1429.7	6.05	82	3.25	2	splice junction	Chr11:+:68618-68637,68708-68729
EDYPERNDEEWMK	CNAG_04189	succinate dehydrogenase flavoprotein subunit		1	2	870.87	1740.73	6.04	46	3.89	8	splice junction	Chr9:-:240410-240432,240332-240347
EEAEKLPDQELLK	CNAG_06387	ubiquitin-protein ligase		1	2	771.41	1541.81	0.96	58	4.24	1	splice junction	Chr13:+:357277-357279,357349-357384
EEATHSFLLPK	CNAG_05650	ubiquitin carboxyl-terminal hydrolase 5		0	2	636.34	1271.66	0.43	39	3.62	1	splice junction	Chr14:-:860856-860861,860775-860801
EEDESAATAKPEAAAESATSEAEAK	CNAG_00065	ran-specific GTPase-activating protein 1		0	2	1247.06	2493.11	0.16	128	10.23	33	splice junction	Chr1:+:178499-178543,178657-178686
EEDKEWVPVTK	CNAG_06605	ribosomal protein S2		1	2	680.34	1359.68	-0.37	39	-	1	splice junction	Chr7:-:252155-252171,252074-252089
EEEEAAQKAEEEAR	CNAG_02212	eukaryotic translation initiation factor 3 110 kda subunit		1	2	809.86	1618.72	1.94	83	5.1	2	splice junction	Chr6:+:906713-906719,906773-906807
EEGEFEEAIQEDLK	CNAG_05978	glutamate-tRNA ligase		0	2	833.38	1665.75	1.82	34	-	1	splice junction	Chr7:-:1387245-1387250,1387141-1387176
EEIFGPVVVAAPFK	CNAG_05113	aldehyde dehydrogenase		0	2	751.92	1502.83	0.36	86	3.26	3	splice junction	Chr4:+:462967-462972,463024-463059
EELVLFESQQDTR	CNAG_00311	3-hydroxyisobutyryl-CoA hydrolase		0	2	797.4	1593.78	5.9	42	3.57	1	splice junction	Chr1:-:800809-800811,800697-800732
EEPWMLVVDDNYGEGSAR	CNAG_07908	aconitate hydratase		0	2	1033.96	2066.91	-0.4	56	3.29	2	splice junction	Chr12:-:525408-525441,525321-525340
EEVDADIINAGK	CNAG_05031	succinyl-CoA:3-ketoacid-coenzyme A transferase		0	2	637.32	1273.63	-0.09	52	3.51	2	splice junction	Chr4:-:264131-264144,264048-264069
EFcGTcGSYILEYGEAAANDFR	CNAG_04043	DUF636 domain-containing protein	C3(Carbamidomethyl): C6(Carbamidomethyl)	0	2	1265.54	2530.07	1.91	95	4.55	3	splice junction	Chr2:+:1484167-1484208,1484291-1484314
EFDNLLLK	CNAG_01404	hsp71-like protein		0	2	496.28	991.55	6.37	46	-	4	splice junction	Chr5:+:395107-395121,395177-395185
EFDVcEEAR	CNAG_07442	vacuolar protein	C5(Carbamidomethyl)	0	2	577.74	1154.48	-0.43	53	-	11	splice junction	Chr5:+:1289013-1289035,1289104-1289107
EFEDDKVLLQHQK	CNAG_03261	zinc finger protein 207		1	2	814.92	1628.83	0.6	37	3.84	4	splice junction	Chr8:+:511700-511718,511768-511787
EFEGGVVIVSHDFR	CNAG_00891	ATP-binding cassette transporter		0	2	795.9	1590.79	-0.29	79	4.26	3	splice junction	Chr5:+:1713164-1713203,1713256-1713257
EFGADDIAANGFDYPEYEK	CNAG_03153	sec14 cytosolic factor		0	2	1075.97	2150.93	5.78	72	4.59	1	splice junction	Chr8:+:198530-198555,198751-198781
EFGQILLDNcK	CNAG_02100	fatty-acid synthase complex protein	C10(Carbamidomethyl)	0	2	668.83	1336.66	-0.15	57	-	2	splice junction	Chr6:-:1192343-1192370,1192286-1192290
EFGSALmENmKEQGIK	CNAG_01846	flavoprotein	M7(Oxidation): M10(Oxidation)	1	2	922.44	1843.87	7.5	67	2.98	1	splice junction	Chr11:+:1071428-1071451,1071504-1071527
EFGSALMENMKEQGIK	CNAG_01846	flavoprotein		1	2	906.44	1811.87	3.78	75	4.53	2	splice junction	Chr11:+:1071428-1071451,1071504-1071527
EFIIENDEVESTQSEK	CNAG_01845	AGC-group protein kinase		0	2	948.94	1896.87	0.4	102	3.22	1	splice junction	Chr11:-:1064986-1065017,1064921-1064936
EFIIENDEVESTQSEKR	CNAG_01845	AGC-group protein kinase		1	3	685	2052.98	1.41	39	4.45	1	splice junction	Chr11:-:1064986-1065017,1064918-1064936
EFIVISKPGSLPVHAAGR	CNAG_01123	DRAP deaminase		0	2	939.53	1878.06	-0.95	74	6	4	splice junction	Chr5:+:1146629-1146661,1146710-1146730
EFKDQHMVQPYEINLMDELTLK	CNAG_01537	virulence-associated DEAD Box protein		1	3	907.79	2721.35	8.24	60	6.42	1	splice junction	Chr11:+:226765-226773,226819-226875
EFLGcDYNRDGDSFR	CNAG_03900	f-actin capping protein beta subunit	C5(Carbamidomethyl)	1	2	925.89	1850.78	0.45	42	3.74	2	splice junction	Chr2:-:1133971-1134014,1133912-1133912
EFLQLQEEYIR	CNAG_03904	endopeptidase		0	2	734.38	1467.75	1.4	64	3.73	1	splice junction	Chr2:-:1146756-1146776,1146691-1146702
EFLQLQEEYIRDETQNLR	CNAG_03904	endopeptidase		1	3	775.39	2324.15	0.72	24	-	1	splice junction	Chr2:-:1146756-1146776,1146670-1146702
EFNPPKKPmTDDITGEPLIQR	CNAG_02007	adenylate kinase	M9(Oxidation)	1	2	1221.63	2442.24	4.69	56	4.95	7	splice junction	Chr11:-:1516118-1516121,1515988-1516046
EFNPPKKPMTDDITGEPLIQR	CNAG_02007	adenylate kinase		1	2	1213.62	2426.24	0.51	81	7.01	7	splice junction	Chr11:-:1516118-1516121,1515988-1516046
EFPDRGEASNYYGEILLDQQK	CNAG_01682	mitochondrial outer membrane 72K protein		1	2	1236.59	2472.17	1.75	72	7.37	11	splice junction	Chr11:-:597222-597256,597137-597164
EFPHEFFSK	CNAG_00411	conserved hypothetical protein		0	2	584.28	1167.55	0.26	25	-	1	splice junction	Chr1:+:1082666-1082679,1082720-1082732
EFSEPDLTLK	CNAG_04014	26S proteasome regulatory subunit RPN9		0	2	589.8	1178.59	0.03	41	-	7	splice junction	Chr2:-:1403231-1403240,1403149-1403168
EFVEELIYPAVQcNAIYENVYLLGTSLARPVIAR	CNAG_00930	argininosuccinate synthase	C13(Carbamidomethyl)	0	3	1304.36	3911.07	6.91	18	4.03	5	splice junction	Chr5:-:1603087-1603111,1602954-1603030
EFVESAGEVSILSIHEK	CNAG_04028	RNA binding protein		0	2	937.49	1873.98	11.07	71	3.8	4	splice junction	Chr2:+:1440109-1440134,1440185-1440209
EFVLRPLADIDPEFTHPALR	CNAG_02786	folic acid synthesis protein		0	3	779.42	2336.25	3.31	42	5.79	1	splice junction	Chr3:+:768907-768932,768990-769023
EGADVTIVYLPEEEEDAQR	CNAG_01102	oxidoreductase		0	2	1082.01	2163.02	5.61	105	6.03	39	splice junction	Chr5:-:1205340-1205386,1205274-1205283
EGDHSWRDILELDEHLTQEER	CNAG_06668	mitochondrial protein		1	3	869.75	2607.22	6.51	39	7.44	2	splice junction	Chr7:-:428089-428119,428004-428035
EGDWILFTHEGGVDVGDVDAK	CNAG_04640	acly protein		0	2	1130.03	2259.06	0.07	111	7.98	79	splice junction	Chr10:+:798433-798458,798507-798543
EGEVDIGGNPSAEEAAEALEEGAQQVNNVVHSFR	CNAG_06144	cytoplasmic protein		0	3	1184.9	3552.68	8.32	79	9.04	15	splice junction	Chr12:-:417493-417511,417358-417440
EGEVDLVLLQHTFEIINADGSEQTITSSLEAYGDR	CNAG_03476	chimeric spermidine synthase/saccharopine dehydrogenase		0	3	1283.97	3849.91	10.21	51	-	4	splice junction	Chr8:-:1056345-1056410,1056248-1056286
EGFcNFmHLcHPTR	CNAG_04402	splicing factor	C4(Carbamidomethyl): M7(Oxidation): C10(Carbamidomethyl)	0	3	607.93	1821.77	5.33	34	3.99	1	splice junction	Chr9:+:765038-765042,765119-765155
EGFcNFMHLcHPTR	CNAG_04402	splicing factor	C4(Carbamidomethyl): C10(Carbamidomethyl)	0	2	903.39	1805.77	2.13	80	4.89	12	splice junction	Chr9:+:765038-765042,765119-765155
EGFGDAQGVEGVFLDLPAPWEAIPHAVK	CNAG_05485	tRNA methyltransferase complex subunit Cpd1		0	3	983.84	2949.51	9.98	60	5.94	4	splice junction	Chr14:-:436886-436919,436787-436836
EGGEVIAGGSYDNSK	CNAG_05602	1-pyrroline-5-carboxylate dehydrogenase		0	2	741.84	1482.67	0.62	85	5.46	20	splice junction	Chr14:+:733970-734000,734053-734066
EGHEFIVTADKEGPDSEFQK	CNAG_06672	formate dehydrogenase		1	3	755.02	2263.06	1.83	29	3.53	1	splice junction	Chr7:+:438077-438087,438159-438207
EGHILSASEDTTIGHWDIQGYSK	CNAG_03297	histone acetyltransferase type B subunit 2		0	2	1272.61	2544.21	5.19	98	6.89	5	splice junction	Chr8:-:595368-595414,595297-595318
EGIKEYSEWPTIPQVYIK	CNAG_03985	monothiol glutaredoxin-5		1	2	1090.57	2180.13	0.23	59	4.51	7	splice junction	Chr2:+:1334387-1334406,1334473-1334506
EGKDTEWEVYVIDDK	CNAG_07591	mitochondrial metalloendopeptidase OMA1		1	3	609.29	1825.85	1.42	-	3.06	1	splice junction	Chr11:+:165579-165602,165677-165697
EGLAFVHER	CNAG_03742	transcription factor		0	2	529.28	1057.54	0.31	66	3.58	2	splice junction	Chr2:-:674967-674971,674888-674909
EGLAHEVAEIIEATAEK	CNAG_05229	stomatin family protein		0	2	905.47	1809.93	1.57	113	7.03	38	splice junction	Chr4:-:786046-786075,785974-785994
EGLLK	CNAG_01300	ribosomal protein s21		0	1	559.34	559.34	-0.96	35	-	2	splice junction	Chr5:+:647579-647585,647642-647649
EGLVDVTGIPLSTYFSAIK	CNAG_01155	glycerol kinase		0	2	1005.54	2010.08	-0.04	67	5.58	4	splice junction	Chr5:+:1058961-1058977,1059032-1059071
EGLVGGVVYYDGQHNDSR	CNAG_02815	glycerol-3-phosphate dehydrogenase		0	2	982.96	1964.91	1.28	51	4.72	2	splice junction	Chr3:-:708516-708549,708448-708467
EGNGSITEGIGQGR	CNAG_05028	cysteine synthase		0	2	687.83	1374.66	-0.31	71	4.32	2	splice junction	Chr4:+:258836-258860,258911-258927
EGQTQIYYMAGVGEK	CNAG_02440	cation-transporting ATPase		0	2	837.4	1673.78	0.49	47	4.45	1	splice junction	Chr6:+:318952-318966,319015-319044
EGSKQDPTIVQALSLYDGLV	CNAG_03370	neuronal calcium sensor 1		1	2	1067.06	2133.12	5.37	-	3.24	1	splice junction	Chr8:-:780559-780591,780474-780500
EGSLEPAQAESSAALATK	CNAG_07846	conserved hypothetical protein		0	2	880.44	1759.87	0.81	56	3.96	3	splice junction	Chr10:+:331213-331224,331298-331339
EGTALVGPTVLTNVDHSMEIMNEETFGPVVGIMK	CNAG_02377	aldehyde dehydrogenase		0	3	1205.94	3615.79	4.66	27	4.92	1	splice junction	Chr6:+:478926-478974,479028-479080
EGTTSNELVWR	CNAG_05136	ATPase		0	2	646.32	1291.63	-0.31	89	3.25	1	splice junction	Chr4:-:521070-521088,521006-521019
EGVLELcHNWGTENDANFK	CNAG_04219	lactoylglutathione lyase	C7(Carbamidomethyl)	0	2	1117	2233	-0.48	111	8.32	19	splice junction	Chr9:+:325407-325443,325499-325518
EGVVGERDGAVAVSNQLR	CNAG_07925	conserved hypothetical protein		1	2	928.49	1855.97	4.29	72	4.74	1	splice junction	Chr13:-:47956-47986,47859-47881
EGYGLSWNALK	CNAG_03297	histone acetyltransferase type B subunit 2		0	2	619.32	1237.63	5.57	47	2.97	4	splice junction	Chr8:-:595492-595496,595415-595442
EHAPGWNEHLATDAEANVK	CNAG_03667	conserved hypothetical protein		0	2	1044.99	2088.97	-0.71	109	6.55	36	splice junction	Chr2:-:485758-485790,485658-485681
EHGEPLFSSHMLDLSEESK	CNAG_06770	fructose-bisphosphate aldolase		0	3	724.67	2172	4.08	52	5.12	1	splice junction	Chr2:+:82548-82570,82623-82656
EHGEPLFSSHmLDLSEESK	CNAG_06770	fructose-bisphosphate aldolase	M11(Oxidation)	0	2	1094.5	2187.99	3.79	72	4.33	2	splice junction	Chr2:+:82548-82570,82623-82656
EHPEVYGEEIDDDEAPPAQEEK	CNAG_02106	intermembrane space import and assembly protein 40		0	3	842.7	2526.08	1.19	79	7.27	9	splice junction	Chr6:-:1173179-1173203,1173077-1173117
EHPYFEPVR	CNAG_05694	CMGC/CK2 protein kinase		0	2	587.29	1173.57	-0.21	33	-	3	splice junction	Chr7:+:632853-632868,632921-632931
EHSFNPAGTTAPSSFAHEK	CNAG_06646	ypt interacting protein		0	2	1007.97	2014.92	-1.13	98	7.58	57	splice junction	Chr7:-:377399-377447,377335-377342
EIAGEDLALVEFFAPWcGHcK	CNAG_06240	dolichyl-diphosphooligosaccharide-protein glycotransferase	C17(Carbamidomethyl): C20(Carbamidomethyl)	0	2	1225.07	2449.14	2.99	88	6.37	8	residue overlap splice site	Chr12:+:708657-708688,708881-708897
EIAHGIEVGDGIPEMR	CNAG_03819	sterol 24-C-methyltransferase		0	2	861.93	1722.85	0.44	72	6.17	19	splice junction	Chr2:+:923671-923691,923739-923765
EIALGNLLALTGTVAAMTVK	CNAG_06453	conserved hypothetical protein		0	2	993.57	1986.13	-0.71	114	4.7	22	splice junction	Chr13:-:522840-522893,522775-522780
EIALGNLLALTGTVAAmTVK	CNAG_06453	conserved hypothetical protein	M17(Oxidation)	0	2	1001.57	2002.13	0.67	59	3.68	6	splice junction	Chr13:-:522840-522893,522775-522780
EIALWFPEGINQYK	CNAG_02285	nucleoside-diphosphate kinase		0	2	854.44	1707.88	1.95	70	4.6	40	splice junction	Chr6:-:700655-700674,700580-700601
EIAQDFKTDLR	CNAG_06745	histone H3		1	2	668.35	1335.68	-4.76	73	3.56	3	splice junction	Chr2:+:160852-160872,160930-160941
EIEGMFADGELER	CNAG_04501	anthranilate synthase component 2		0	2	748.34	1495.68	2.83	56	2.97	2	splice junction	Chr9:-:1026375-1026383,1026294-1026323
EIEVGVPDVK	CNAG_03390	AAA family ATPase		0	2	542.8	1084.59	-1.11	30	-	1	splice junction	Chr8:+:829401-829413,829467-829483
EIGADLDYFSVNVELGPNGIEK	CNAG_03266	malate dehydrogenase		0	2	1190.1	2379.2	10.41	55	4.37	3	splice junction	Chr8:-:522892-522939,522824-522841
EIGVITSGIPSPTLGK	CNAG_02818	aminomethyltransferase		0	2	784.95	1568.89	-0.87	58	3.64	1	splice junction	Chr3:+:701396-701402,701488-701528
EIIAGLATGYVVK	CNAG_02899	predicted protein		0	2	667.39	1333.77	-1.47	39	3.03	1	splice junction	Chr3:+:500790-500792,500851-500886
EIITEVNNQFKDPEK	CNAG_01923	arsenical pump-driving ATPase		1	2	902.47	1803.92	6.5	83	5.17	6	splice junction	Chr11:-:1275023-1275061,1274961-1274966
EILGKDDSPFFVLNSDVTcVYPFEAFR	CNAG_01813	mannose-1-phosphate guanylyltransferase	C19(Carbamidomethyl)	1	3	1055.85	3165.53	3.16	81	7.07	7	splice junction	Chr11:+:986724-986803,986858-986858
EILPGLQLLGNVVDK	CNAG_03591	RAB GDP-dissociation inhibitor		0	2	804.48	1607.95	9.59	89	3.74	11	splice junction	Chr8:+:1356727-1356770,1356838-1356838
EILQDDSQPANEDLLR	CNAG_06361	endopeptidase		0	2	928.46	1855.9	0.63	143	5.18	5	splice junction	Chr13:-:292847-292871,292757-292779
EINAQIDQAFENVQSALTAAGGKGWDQVFR	CNAG_03084	endoribonuclease L-PSP		1	3	1088.55	3263.65	11.78	58	6.04	1	splice junction	Chr8:-:14042-14122,13976-13984
EINTQWPGQAMTLK	CNAG_03476	chimeric spermidine synthase/saccharopine dehydrogenase		0	2	808.91	1616.82	3.12	59	3.83	1	splice junction	Chr8:-:1058665-1058686,1058540-1058540
EINTQWPGQAmTLK	CNAG_03476	chimeric spermidine synthase/saccharopine dehydrogenase	M11(Oxidation)	0	2	816.91	1632.81	2.25	31	3.01	1	splice junction	Chr8:-:1058665-1058686,1058540-1058540
EIPAYAGFYAGYEYSK	CNAG_06502	mitochondrial ornithine transporter 1		0	2	914.93	1828.85	2.7	85	3.98	4	splice junction	Chr13:+:688734-688764,688815-688831
EIPDEFLDPLLSTLMKDPVILPVSR	CNAG_05195	ubiquitin fusion degradation protein-2		1	3	946.52	2837.55	4.4	35	-	1	splice junction	Chr4:-:688650-688689,688557-688591
EIQGGAEWYETRPYDK	CNAG_04757	mitochondrial protein		0	2	971.45	1941.9	0.04	79	4.95	2	splice junction	Chr10:-:480854-480887,480779-480792
EIQGGAEWYETRPYDKYDPQK	CNAG_04757	mitochondrial protein		1	3	858.41	2573.21	7.8	29	3.44	1	splice junction	Chr10:-:480854-480887,480764-480792
EITWQEFR	CNAG_04032	ATPase		0	2	554.77	1108.54	-0.17	58	-	3	splice junction	Chr2:-:1450049-1450068,1449998-1450001
EIWADNLESEFAALR	CNAG_05171	ccr4-not transcription complex		0	2	882.44	1763.88	9.72	78	3.9	2	splice junction	Chr4:-:621151-621153,621061-621102
EKDFLVVMVSRPK	CNAG_00772	uv excision repair protein rhp23		1	3	516.63	1547.87	4.17	31	3.91	1	splice junction	Chr1:+:2028118-2028150,2028209-2028214
EKDGVWAIVAWLAILAAANK	CNAG_06313	phosphoglucomutase		1	3	713.73	2139.19	-2.72	88	4.25	1	splice junction	Chr13:-:166267-166294,166183-166214
EKDSTQIEINPLAELSNGQVLcMDAK	CNAG_00747	succinate-CoA ligase	C22(Carbamidomethyl)	1	3	968.48	2903.41	-0.66	51	4.79	1	splice junction	Chr1:+:1961341-1961405,1961456-1961468
EKEGVLYLYVK	CNAG_05755	glutathione S-transferase 6		1	2	670.88	1340.75	0.42	34	2.59	1	splice junction	Chr7:-:782939-782948,782855-782877
EKEVAmKPFLVELGQSGISLIK	CNAG_05722	alanine-tRNA ligase	M6(Oxidation)	1	3	811.46	2432.36	3.53	56	5.86	1	splice junction	Chr7:+:700864-700896,700950-700982
EKHLGPAYQSIALEFADLHDR	CNAG_05759	acetyl-CoA carboxylase		1	3	804.08	2410.23	7.36	85	8.16	2	splice junction	Chr7:-:789623-789677,789563-789570
EKPAYEDWSLDK	CNAG_00995	conserved hypothetical protein		0	2	740.85	1480.7	0.23	56	3.72	36	splice junction	Chr5:+:1483309-1483315,1483365-1483393
EKPPVVAPVVFFGDFNSPPQEDGYK	CNAG_01519	endonuclease/exonuclease/phosphatase		0	3	921.79	2763.37	0.52	61	7.71	3	splice junction	Chr11:-:169625-169670,169534-169562
EKWLNALINNHGVAITPPK	CNAG_02751	short-chain dehydrogenase		1	3	705.73	2115.19	6.82	44	5.27	1	splice junction	Chr3:-:844979-845006,844902-844930
EKYADTGEFIEIAR	CNAG_04230	thiamine biosynthetic bifunctional enzyme		1	3	547.94	1641.82	4.07	27	3.3	1	splice junction	Chr9:-:355490-355513,355417-355434
ELAIDYEK	CNAG_04604	tryptophan-tRNA ligase		0	2	490.75	980.49	0.85	41	-	1	splice junction	Chr10:-:909933-909943,909870-909882
ELATSVNAKPQDIADLESGR	CNAG_04637	MBF1		0	2	1057.55	2114.09	6.49	125	7.33	19	splice junction	Chr10:+:812262-812297,812354-812377
ELDAPFR	CNAG_04002	Hob3p		0	2	424.22	847.43	0.08	52	-	1	splice junction	Chr2:+:1368503-1368508,1368562-1368576
ELDGFILGcPTR	CNAG_03948	cytoplasmic protein	C9(Carbamidomethyl)	0	2	689.35	1377.69	2.28	59	3.85	9	splice junction	Chr2:+:1256157-1256191,1256255-1256255
ELDGLLR	CNAG_01957	endopeptidase		0	2	408.24	815.47	4.06	52	-	2	splice junction	Chr11:-:1362791-1362807,1362733-1362736
ELEAVANPImTK	CNAG_01727	Hsc70-4	M10(Oxidation)	0	2	666.35	1331.69	-0.23	71	3.8	13	splice junction	Chr11:+:731294-731326,731382-731384
ELEAVANPIMTK	CNAG_01727	Hsc70-4		0	2	658.35	1315.69	0.92	61	3.73	43	splice junction	Chr11:+:731294-731326,731382-731384
ELEFYHHK	CNAG_03198	40S ribosomal protein S8		0	2	551.77	1102.53	0.02	38	-	19	splice junction	Chr8:+:319109-319117,319174-319188
ELEGSFAFVFK	CNAG_01164	glutamine-fructose-6-phosphate transaminase		0	2	637.33	1273.65	5.49	54	-	2	splice junction	Chr5:-:1031898-1031903,1031820-1031846
ELEGVANPImTK	CNAG_01750	chaperone	M10(Oxidation)	0	2	659.34	1317.68	5.63	56	2.52	1	splice junction	Chr11:-:788076-788108,788011-788013
ELEGVANPIMTK	CNAG_01750	chaperone		0	2	651.34	1301.68	0.66	72	3.58	13	splice junction	Chr11:-:788076-788108,788011-788013
ELENFVAEAVEVQVPFNNYITGFcAFTHK	CNAG_00992	homocitrate synthase	C24(Carbamidomethyl)	0	3	1125.22	3373.64	4.93	64	7.42	14	splice junction	Chr5:-:1489279-1489325,1489185-1489224
ELFDEYVK	CNAG_02437	ribosomal RNA processing protein RRP5		0	2	521.76	1042.51	-1.28	31	-	1	splice junction	Chr6:-:328045-328059,327987-327995
ELFDEYVKDWESR	CNAG_02437	ribosomal RNA processing protein RRP5		1	2	858.4	1715.79	1.41	60	3.84	4	splice junction	Chr6:-:328045-328059,327972-327995
ELFTDTGQYVIR	CNAG_07164	Aim25p		0	2	721.37	1441.73	0.09	83	3.54	4	splice junction	Chr6:-:741399-741417,741324-741340
ELGcDILAPVDTSMVFFQPKPIGLPLDAVMAR	CNAG_02851	threonine aldolase	C4(Carbamidomethyl)	0	3	1167.61	3500.82	5.25	-	5.82	1	splice junction	Chr3:-:614331-614372,614214-614267
ELGNAIPKEPFFFLKPTSSYLVPGAGPVEIPR	CNAG_04690	mitochondrial protein		1	3	1157.63	3470.89	4.36	62	6.99	1	splice junction	Chr10:-:689595-689619,689468-689538
ELGPDILPIK	CNAG_02065	conserved hypothetical protein		0	2	547.83	1094.64	-2.21	77	-	1	splice junction	Chr6:+:1289049-1289051,1289106-1289132
ELGQDDDWEDEEEAEAEPSR	CNAG_06948	bystin-family protein		0	2	1174.97	2348.92	-1.93	138	4.62	1	splice junction	Chr5:+:772945-772997,773056-773062
ELGWDRSDIIVTTK	CNAG_04209	voltage-gated potassium channel beta-2 subunit		1	3	544.96	1632.86	-1.88	32	3.05	1	splice junction	Chr9:+:297894-297905,297961-297990
ELIFKEDGQEYAQVVK	CNAG_05455	eukaryotic translation initiation factor 1A		1	2	948.49	1895.98	0.4	81	6.63	7	splice junction	Chr14:-:355522-355549,355428-355447
ELIGGIYFGER	CNAG_00450	3-isopropylmalate dehydrogenase		0	2	627.33	1253.65	-0.59	89	3.27	11	splice junction	Chr1:+:1168730-1168748,1168804-1168817
ELLGVLYTPGAAEAVAGYSSLFR	CNAG_06638	malate dehydrogenase		0	2	1192.63	2384.25	-0.69	98	5.37	20	splice junction	Chr7:-:349685-349712,349594-349634
ELNAQIQAVKNEIEK	CNAG_03435	snRNP subunit		1	2	863.97	1726.93	-1.24	71	5.62	1	splice junction	Chr8:+:944708-944737,944818-944832
ELNLHEDLMK	CNAG_04362	ATP-dependent RNA helicase DBP5		0	2	621.31	1241.62	-0.56	49	3.68	2	splice junction	Chr9:+:673472-673482,673538-673556
ELNVYcEMLPcTQK	CNAG_01877	GMP synthase	C6(Carbamidomethyl): C11(Carbamidomethyl)	0	2	892.91	1784.8	0.63	75	4.2	3	splice junction	Chr11:+:1158201-1158209,1158263-1158295
ELPEPLLTYGLYNAFIEAAR	CNAG_05838	GTPase activating protein		0	2	1140.61	2280.22	11.16	61	2.98	1	splice junction	Chr7:+:1011389-1011446,1011494-1011495
ELPESTDPLPHTHIQFAHcYK	CNAG_06849	saccharopine dehydrogenase	C19(Carbamidomethyl)	0	2	1260.6	2520.2	1.5	74	4.65	11	splice junction	Chr5:+:78221-78237,78426-78471
ELPEVLKEANLGLDFSK	CNAG_06170	carboxylesterase		1	3	634.68	1902.04	8.75	33	3.25	1	splice junction	Chr12:+:506945-506983,507035-507046
ELQQWYK	CNAG_03370	neuronal calcium sensor 1		0	2	497.76	994.51	6.54	27	-	1	splice junction	Chr8:-:781289-781303,781231-781236
ELVDWFVENGEAEK	CNAG_02925	d-arabinitol 2-dehydrogenase		0	2	832.89	1664.78	0.87	89	4.29	9	splice junction	Chr3:-:436168-436186,436090-436112
ELVDWFVENGEAEKGEIEAIGLGcDVSDEASVK	CNAG_02925	d-arabinitol 2-dehydrogenase	C24(Carbamidomethyl)	1	3	1198.9	3594.68	-0.44	89	8.72	17	splice junction	Chr3:-:436168-436186,436033-436112
ELVEQYEDIPGLRPR	CNAG_01549	RNA splicing factor PRP9		0	2	907.48	1813.96	5.93	56	4.04	3	splice junction	Chr11:+:257182-257213,257265-257277
ELVScSNcTDYQSR	CNAG_01435	serine-tRNA ligase	C5(Carbamidomethyl): C8(Carbamidomethyl)	0	2	859.86	1718.72	2.67	110	3.97	6	splice junction	Chr5:+:316433-316466,316514-316521
ELWTGLLR	CNAG_07590	H+ ATPase C subunit		0	2	494.29	987.56	1.61	49	-	2	splice junction	Chr11:-:163151-163159,163041-163055
EMFVSPAVVDELKR	CNAG_00994	mago nashi protein		1	2	810.43	1619.86	7.53	80	4.06	6	splice junction	Chr5:+:1486454-1486457,1486648-1486685
EmNALLYSEPR	CNAG_01558	zinc-binding dehydrogenase	M2(Oxidation)	0	2	669.82	1338.63	-2.08	24	-	1	splice junction	Chr11:+:273904-273930,274071-274076
EMNALLYSEPR	CNAG_01558	zinc-binding dehydrogenase		0	2	661.83	1322.65	4.3	27	2.65	1	splice junction	Chr11:+:273904-273930,274071-274076
EMQDTFYVKDPAK	CNAG_04800	phenylalanine-tRNA ligase		1	2	786.38	1571.74	1.66	91	3.78	1	splice junction	Chr10:-:368361-368388,368294-368304
EMTHAYEVLSDDQQR	CNAG_03944	chaperone regulator		0	2	911.41	1821.81	1.56	101	4.84	1	splice junction	Chr2:-:1248505-1248518,1248419-1248449
EMVLQcLQHMLQSR	CNAG_01126	guanine nucleotide exchange protein for ADP-robosylation factor	C6(Carbamidomethyl)	0	2	886.92	1772.84	-12.33	-	2.79	1	splice junction	Chr5:-:1134724-1134729,1134635-1134670
EmYGEVGDGLHQSTGINFDK	CNAG_00809	ATP-dependent RNA helicase ded1	M2(Oxidation)	0	2	1106.99	2212.98	-0.95	114	5.5	2	splice junction	Chr1:+:2140076-2140111,2140171-2140194
EMYGEVGDGLHQSTGINFDK	CNAG_00809	ATP-dependent RNA helicase ded1		0	2	1099	2196.98	-1.05	121	7.82	4	splice junction	Chr1:+:2140076-2140111,2140171-2140194
ENAEPPVSDIDWNFSK	CNAG_06287	glutathione peroxidase		0	2	924.43	1847.85	1.48	83	4.7	16	splice junction	Chr13:-:98039-98074,97969-97980
ENEGNYGYYIASANDPTYLPGR	CNAG_02763	phenylalanyl-tRNA synthetase beta chain		0	2	1232.56	2464.12	7.06	114	3.48	1	splice junction	Chr3:-:823307-823349,823232-823254
ENELDYPGSK	CNAG_03412	cytoplasmic protein		0	2	576.26	1151.52	0.2	50	2.63	2	splice junction	Chr8:-:888257-888284,888202-888203
ENMLHITRPHATPTATLIETTR	CNAG_06061	eukaryotic translation initiation factor 3 subunit 6		0	2	1252.16	2503.31	-0.6	38	6.25	10	splice junction	Chr12:+:204483-204485,204541-204603
ENmLHITRPHATPTATLIETTR	CNAG_06061	eukaryotic translation initiation factor 3 subunit 6	M3(Oxidation)	0	3	840.44	2519.31	1.54	-	4.12	1	splice junction	Chr12:+:204483-204485,204541-204603
ENPWEIAR	CNAG_06666	glycogen phosphorylase		0	2	507.75	1014.5	-0.56	42	-	1	splice junction	Chr7:+:422657-422662,422781-422798
ENTAGDLMALEGQR	CNAG_01339	cytoplasmic protein		0	2	752.86	1504.71	1.2	86	3.75	1	splice junction	Chr5:-:560423-560454,560361-560370
ENTEGEYSGIEHEIVDGVVQSIK	CNAG_07363	isocitrate dehydrogenase		0	2	1266.61	2532.21	0.24	141	7.34	80	splice junction	Chr1:+:1232544-1232582,1232635-1232664
ENVQLGQLTK	CNAG_01111	eukaryotic translation initiation factor 3 subunit 11		0	2	565.31	1129.62	-0.28	57	2.9	3	splice junction	Chr5:-:1183421-1183439,1183362-1183372
EPHYGGEIANISVPVDNGEPSATPR	CNAG_02134	Smarcc1 protein		0	3	869.42	2606.25	1.64	33	4.02	1	splice junction	Chr6:-:1110208-1110262,1110111-1110130
EPIPVLPTVHYNMGGIPTK	CNAG_04189	succinate dehydrogenase flavoprotein subunit		0	2	1032.05	2063.1	-0.28	58	4.74	11	splice junction	Chr9:-:241152-241186,241080-241101
EPLNSITMTR	CNAG_03681	peptidyl-prolyl cis-trans isomerase		0	2	581.3	1161.59	0.23	59	-	1	splice junction	Chr2:+:522816-522844,522893-522893
EPMLLPGNINLDALPEFSFR	CNAG_04539	mitochondrial protein required for respiration		0	2	1137.08	2273.16	-0.85	67	3.19	1	splice junction	Chr9:+:1120676-1120704,1120783-1120813
EPSGHLAALQSIVLQEMVFR	CNAG_06248	conserved hypothetical protein		0	3	742.4	2225.18	0.86	55	5.03	3	splice junction	Chr12:-:731689-731718,731601-731630
EPVEVVSDVIEQLTELR	CNAG_02161	cortical actin cytoskeleton protein asp1		0	2	978.02	1955.04	4.18	76	3.18	1	splice junction	Chr6:-:1043312-1043332,1043222-1043251
EQAVWALGNIAGDSPK	CNAG_01361	importin alpha subunit		0	2	828.43	1655.84	2.77	110	4.99	4	splice junction	Chr5:+:498324-498331,498380-498419
EQEEVEKQYEEVVFDHLHSVAFQGSALGNTILGPK	CNAG_03507	mitochondrial processing peptidase beta subunit		1	3	1309.99	3927.96	5.67	35	7.3	9	splice junction	Chr8:-:1146725-1146794,1146634-1146668
EQEQILDIFDAAGEGEQGPTLDLPALRR	CNAG_05307	DUF1716 domain-containing protein		1	3	1027.86	3081.55	1.67	97	4.64	1	splice junction	Chr4:-:1004516-1004524,1004330-1004404
EQFSDGVGYSWIDGMK	CNAG_05425	asparagine synthase		0	2	909.91	1818.81	3.25	114	4.94	8	splice junction	Chr14:-:278861-278901,278789-278795
EQFTVADIEAGTAQPRPELVNK	CNAG_01796	conserved hypothetical protein		0	3	805.09	2413.24	2.14	65	5.48	1	splice junction	Chr11:+:954456-954458,954511-954573
EQGAWEWALWK	CNAG_02845	cDNA sequence		0	2	702.34	1403.67	-0.06	39	-	1	splice junction	Chr3:-:631429-631443,631359-631376
EQGVDAYVVPSEDAHASEYLAPcDAR	CNAG_01928	cytoplasmic protein	C23(Carbamidomethyl)	0	3	950.43	2849.28	4.27	44	5.38	2	splice junction	Chr11:+:1286992-1287011,1287151-1287185
EQHFGEGEQKPFGENSGWVR	CNAG_07547	conserved hypothetical protein		0	2	1159.54	2318.07	5.18	93	5.23	5	splice junction	Chr3:-:1166545-1166563,1166446-1166486
EQKDYVSWIDQVR	CNAG_00280	mitochondrial Mrb1		1	2	833.42	1665.83	2.78	80	4.09	3	splice junction	Chr1:+:724971-724979,725036-725065
EQLAIAALDLGQTLLASEQIEALYEKFPGSPR	CNAG_00624	conserved hypothetical protein		1	3	1157.97	3471.88	13.5	48	7.44	1	splice junction	Chr1:-:1600157-1600207,1600056-1600100
EQLEGMGATWIVTDLSR	CNAG_06122	glycerol-1-phosphatase		0	2	953.48	1905.96	9.46	114	3.7	3	splice junction	Chr12:-:368737-368786,368686-368686
EQLTELGTVYINDAFGTAHR	CNAG_03358	phosphoglycerate kinase		0	2	1118.06	2235.11	1.17	134	7.04	11	splice junction	Chr8:-:743152-743192,743080-743098
EQPFVPLGAGATVAALLGASYHLR	CNAG_02783	conserved hypothetical protein		0	3	813.44	2438.32	0.23	36	3.39	2	splice junction	Chr3:-:775871-775892,775767-775816
EQVGNYIGDYIANR	CNAG_06098	glucosamine-6-phosphate isomerase		0	2	806.4	1611.79	7.78	97	3.77	3	splice junction	Chr12:-:303285-303302,303171-303194
EQVPVQLAYDVVEPSNPFPEAVGQSLVIcHGLFGSK	CNAG_00576	mitochondrial protein	C29(Carbamidomethyl)	0	3	1304.34	3911.01	10.9	43	5.99	1	splice junction	Chr1:-:1487708-1487805,1487641-1487650
ERDPETFAAIQGGTQSFK	CNAG_03039	SNARE binding protein		1	2	991.49	1981.97	2.39	124	6.61	2	splice junction	Chr3:+:140025-140027,140098-140148
ERFNIPIPQPSITPLSTLLATLSNQTGLSPDSLK	CNAG_03862	conserved hypothetical protein		1	3	1217.01	3649.03	12.2	104	6.73	1	splice junction	Chr2:+:1035833-1035837,1035900-1035996
ERIGNVGPEGITELPAEYR	CNAG_02726	cytoplasmic protein		1	3	700.7	2100.08	5.15	24	4.08	1	splice junction	Chr3:-:897050-897087,896970-896988
ERNLHSVWDSGIITK	CNAG_00264	nuclease I		1	3	585.64	1754.92	0.01	33	4.75	1	splice junction	Chr1:-:692673-692680,692585-692621
ERPYPHAVVAGIER	CNAG_00779	60s ribosomal protein l27		0	2	797.43	1593.85	1.06	81	5.54	70	splice junction	Chr1:+:2052574-2052614,2052671-2052671
ESAAIAEYIAEIGSNK	CNAG_00417	elongation factor 1-gamma		0	2	833.42	1665.84	2.4	87	5.51	25	splice junction	Chr1:-:1095981-1096005,1095672-1095694
ESAAIAEYIAEIGSNKNLIPSDPK	CNAG_00417	elongation factor 1-gamma		1	3	844.11	2530.32	5.73	23	3.55	1	splice junction	Chr1:-:1095981-1096005,1095648-1095694
ESALGDTIPEcYNcGSK	CNAG_01807	ATP dependent helicase	C11(Carbamidomethyl): C14(Carbamidomethyl)	0	2	950.91	1900.8	-0.77	60	4.27	3	splice junction	Chr11:+:974730-974760,974810-974829
ESATDPLTGQIDLDLINTGAGQTMR	CNAG_06182	cell division control protein 54		0	2	1309.14	2617.27	-1.54	50	3.58	1	splice junction	Chr12:-:541295-541303,541169-541234
ESDLKDLTVVSNNAGNAGTYGLSPLITSK	CNAG_05031	succinyl-CoA:3-ketoacid-coenzyme A transferase		1	3	988.84	2964.52	0	113	6.61	8	splice junction	Chr4:-:265126-265192,264978-264997
ESEERETQLNEIIAGLEAEIDK	CNAG_04962	conserved hypothetical protein		1	3	839.42	2516.26	8.17	68	5.23	3	splice junction	Chr4:-:88067-88099,87977-88009
ESEITKEDDVAWPR	CNAG_00994	mago nashi protein		1	2	837.9	1674.8	-0.95	59	4.47	5	splice junction	Chr5:+:1486695-1486711,1486774-1486798
ESEKFFNIYSQTSR	CNAG_04485	long-chain-fatty-acid-CoA-ligase		1	2	868.42	1735.83	2.26	77	4.1	1	splice junction	Chr9:-:989069-989106,989005-989008
ESEVESSHFLLQHVLSTTFDQASEEYAQAVK	CNAG_00509	conserved hypothetical protein		0	3	1170.57	3509.69	4.15	87	6.72	2	splice junction	Chr1:-:1301497-1301503,1301351-1301436
ESFDTILDPLADSLGAAVGASR	CNAG_06806	ETF1		0	2	1103.05	2205.1	-0.74	89	5.32	9	splice junction	Chr5:+:213267-213315,213391-213407
ESGATFINLPLSSLTNK	CNAG_01284	ATPase		0	2	896.48	1791.95	0.27	48	4.84	1	splice junction	Chr5:+:691872-691912,691975-691984
ESIAAVQQDVDNAAGTSAKPR	CNAG_04399	alanine racemase domain-containing protein		0	2	1064.54	2128.07	4.49	121	7.56	4	splice junction	Chr9:-:761651-761707,761587-761592
ESMLIDDDIDEIIR	CNAG_05552	transcription activator snf2l1		0	2	838.91	1676.81	1.61	45	3.22	1	splice junction	Chr14:-:609085-609089,608990-609026
ESPSLILLGHSmGAAPVVSAAPELQR	CNAG_04152	hydrolase	M12(Oxidation)	0	3	882.81	2646.4	4.73	56	4.59	1	splice junction	Chr9:+:147690-147707,147766-147825
ESSLENKVQGEDVPAAAAAADEEPR	CNAG_06400	plasma membrane H(+)-ATPase		1	3	861.75	2583.23	3.51	70	5.4	2	splice junction	Chr13:-:391019-391076,390943-390959
ESSSDKSNWYPPGHGDIFDALTNSGLLDK	CNAG_02748	UTP-glucose-1-phosphate uridylyltransferase		1	3	1050.84	3150.49	8.68	79	9.02	4	splice junction	Chr3:+:853113-853177,853236-853257
ESVLLISTDPAHNLSDAFSQK	CNAG_01923	arsenical pump-driving ATPase		0	2	1136.58	2272.15	0.06	100	7.04	16	splice junction	Chr11:-:1275803-1275820,1275691-1275735
ESYDYPSDVTEGISEVGHQAASAWNTFANK	CNAG_02726	cytoplasmic protein		0	2	1637.23	3273.45	-3.08	82	5.76	7	splice junction	Chr3:-:896889-896894,896749-896832
ESYGHYGLASPIYTHFTSPIR	CNAG_00940	mitotic control protein dis3		0	3	799.4	2396.18	3.9	28	6.29	1	splice junction	Chr5:+:1584358-1584408,1584462-1584473
ETADVDPSDDLQR	CNAG_01236	Ebp2p		0	2	730.83	1460.65	0.36	45	-	1	splice junction	Chr5:-:849243-849270,849179-849189
ETAENLNK	CNAG_05683	conserved hypothetical protein		0	2	459.73	918.45	0.34	28	-	1	splice junction	Chr7:+:605738-605752,605806-605814
ETAENLNKK	CNAG_05683	conserved hypothetical protein		1	2	523.78	1046.55	-0.52	40	-	2	splice junction	Chr7:+:605738-605752,605806-605817
ETDGPLNSAAGGcAAGFVAGVQHK	CNAG_04612	conserved hypothetical protein	C13(Carbamidomethyl)	0	2	1157.55	2314.09	-0.43	109	11	10	splice junction	Chr10:-:887642-887644,887446-887514
ETDKLILTTLGTLAQR	CNAG_05540	urease		1	2	887.02	1773.02	6.22	67	4.12	7	splice junction	Chr14:-:583834-583839,583740-583781
ETELDTVLAPFTESDTPPHLK	CNAG_05650	ubiquitin carboxyl-terminal hydrolase 5		0	2	1170.59	2340.17	3.67	102	7.55	30	splice junction	Chr14:-:862341-862401,862286-862287
ETFDTPDKPNAAIFWVGNR	CNAG_05001	hypothetical protein		0	2	1089.53	2178.06	-1	87	5.41	4	splice junction	Chr4:+:194167-194194,194297-194325
ETFLGHIHEcIASGQPEK	CNAG_06279	nuclear localization sequence binding protein	C10(Carbamidomethyl)	0	3	685	2052.98	-0.25	34	4.31	1	splice junction	Chr13:+:79450-79475,79569-79596
ETILGASSHENLDTAR	CNAG_01641	DNA-directed DNA polymerase		0	2	857.43	1713.84	1.55	70	3.72	3	splice junction	Chr11:+:498421-498452,498501-498516
ETISHGVEFAEDKLSNVLEILTASK	CNAG_00995	conserved hypothetical protein		1	3	910.82	2730.43	5.13	87	9.57	25	splice junction	Chr5:+:1484769-1484825,1484887-1484904
ETLSFEDAVLTGLAPNGGLYIPTHIPALPK	CNAG_03612	threonine synthase Thr4		0	3	1045.56	3134.68	0.11	48	4.58	7	splice junction	Chr2:+:338736-338756,338890-338926
ETQLNEIIAGLEAEIDK	CNAG_04962	conserved hypothetical protein		0	2	943.5	1885.99	5.23	95	3.79	7	splice junction	Chr4:-:88067-88084,87977-88009
ETQLNEIIAGLEAEIDKSK	CNAG_04962	conserved hypothetical protein		1	2	1051.07	2101.12	9.73	81	4.68	3	splice junction	Chr4:-:88067-88084,87971-88009
ETSEGWHNLANcEYHLQNK	CNAG_06406	conserved hypothetical protein	C12(Carbamidomethyl)	0	3	777.35	2330.03	0.06	56	6.96	3	splice junction	Chr13:-:408966-408995,408835-408842
EVAAALSGmNLK	CNAG_06447	60s ribosomal protein l17	M9(Oxidation)	0	2	610.33	1219.64	6.71	52	2.69	3	splice junction	Chr13:-:509176-509197,509103-509116
EVAAALSGMNLK	CNAG_06447	60s ribosomal protein l17		0	2	602.32	1203.64	0.14	65	3.98	13	splice junction	Chr13:-:509176-509197,509103-509116
EVAAALSGMNLKK	CNAG_06447	60s ribosomal protein l17		1	2	666.38	1331.75	11.03	55	3.81	1	splice junction	Chr13:-:509176-509197,509100-509116
EVAFTITHTIESSTGPNR	CNAG_03742	transcription factor		0	2	980.49	1959.97	-1.13	92	5.91	4	splice junction	Chr2:-:677160-677207,677090-677095
EVAGDLVETVSLIDEFTHPK	CNAG_01522	phenylalanyl-tRNA synthetase		0	3	733.72	2199.13	7.25	48	4.53	2	splice junction	Chr11:+:176101-176136,176211-176234
EVALGHVR	CNAG_02182	D-lactaldehyde dehydrogenase		0	2	440.75	880.5	1.06	61	-	15	splice junction	Chr6:+:971469-971472,971527-971546
EVAMKPFLVELGQSGISLIK	CNAG_05722	alanine-tRNA ligase		0	3	720.41	2159.21	0.12	51	-	2	splice junction	Chr7:+:700870-700896,700950-700982
EVDIDVQPDMTISK	CNAG_02827	ribosomal chaperone		0	2	795.39	1589.77	-3.49	50	3.85	1	splice junction	Chr3:+:674467-674469,674647-674655
EVDIDVQPDmTISK	CNAG_02827	ribosomal chaperone	M10(Oxidation)	0	2	803.38	1605.76	-3.4	-	2.82	1	splice junction	Chr3:+:674467-674469,674647-674655
EVDPFNNVPLKYEDcIPDTELK	CNAG_05195	ubiquitin fusion degradation protein-2	C15(Carbamidomethyl)	1	3	879.1	2635.28	7.44	38	5.2	2	splice junction	Chr4:-:688486-688511,688378-688417
EVENVSLSSLVFLK	CNAG_02507	conserved hypothetical protein		0	2	782.44	1563.88	9.94	70	4.33	3	splice junction	Chr6:-:138175-138204,138049-138060
EVEVINGLTLLTSKPITYLVNLSER	CNAG_02880	cytoplasmic protein		0	2	1401.3	2801.58	6.09	79	5.36	3	splice junction	Chr3:+:543714-543716,543932-544003
EVEVINGLTLLTSKPITYLVNLSERDFVR	CNAG_02880	cytoplasmic protein		1	3	1106.96	3318.85	6.4	41	5.77	2	splice junction	Chr3:+:543714-543716,543932-544015
EVFGPFSLLQLR	CNAG_04368	conserved hypothetical protein		0	2	703.4	1405.79	3.63	75	2.98	8	splice junction	Chr9:+:690408-690417,690468-690493
EVFVHGWLYDLSTGNIVDLNVTQGPHPFVDDR	CNAG_05144	carbonic anhydrase 2		0	3	1213.95	3639.82	10.1	52	7.3	1	splice junction	Chr4:+:546624-546644,546697-546771
EVFWALGFTTcLSLLVEEKK	CNAG_01180	conserved hypothetical protein	C11(Carbamidomethyl)	1	3	790.75	2370.22	-7.81	-	3.05	1	splice junction	Chr5:-:989901-989957,989848-989850
EVGAVLIYDEIQcGLFR	CNAG_00622	acetylornithine transaminase	C13(Carbamidomethyl)	0	2	991.51	1982.01	-0.05	97	5.47	10	splice junction	Chr1:+:1594940-1594975,1595031-1595045
EVGEmHNIEGWTK	CNAG_03146	alpha-amylase	M5(Oxidation)	0	2	773.36	1545.7	2.65	66	3.34	1	splice junction	Chr8:+:180723-180760,180820-180820
EVGEMHNIEGWTK	CNAG_03146	alpha-amylase		0	2	765.36	1529.71	3.02	54	5.22	4	splice junction	Chr8:+:180723-180760,180820-180820
EVGIEENYYSK	CNAG_04383	acetyltransferase		0	2	665.81	1330.62	-0.12	50	2.78	2	splice junction	Chr9:-:726904-726914,726826-726847
EVIELPLMNPELFER	CNAG_04906	ATPase		0	2	914.98	1828.95	1.21	88	4.01	9	splice junction	Chr10:-:60545-60586,60476-60478
EVLIDRDPSYSPNLPTSSSPSGLR	CNAG_03033	chromosome 2 open reading frame 56		1	3	863.11	2587.3	1.66	46	7.04	4	splice junction	Chr3:+:155638-155675,155730-155763
EVLLAGGTVGSPQILQLSGIGPNHLLSNLGIDTK	CNAG_06081	glucose oxidase		0	3	1137.97	3411.91	6	47	6.44	1	splice junction	Chr12:+:251734-251747,251796-251883
EVLSIVASPTLSSDVR	CNAG_05608	conserved hypothetical protein		0	2	836.96	1672.92	3.28	93	5	3	splice junction	Chr14:+:747589-747592,747651-747694
EVNEDFMLcK	CNAG_05197	NADH-ubiquinone oxidoreductase subunit	C9(Carbamidomethyl)	0	2	642.78	1284.56	0.69	57	-	1	splice junction	Chr4:-:694293-694302,694227-694246
EVNPLNPNNLKPccAcPETK	CNAG_05573	conserved hypothetical protein	C13(Carbamidomethyl): C14(Carbamidomethyl): C16(Carbamidomethyl)	0	3	785.7	2355.08	-2.39	28	4.55	2	splice junction	Chr14:+:659554-659588,659647-659671
EVPDDVWIQVLTPAR	CNAG_05496	2-isopropylmalate synthase		0	2	869.46	1737.92	0.6	92	3.96	7	splice junction	Chr14:-:463603-463629,463530-463547
EVSYMHSEGILAGELK	CNAG_01164	glutamine-fructose-6-phosphate transaminase		0	2	881.94	1762.87	0.69	94	7.32	7	splice junction	Chr5:-:1030526-1030552,1030450-1030470
EVVAAAPDVLKEDPNGAGMAIITRPTDK	CNAG_03349	pre-mRNA splicing factor		1	3	960.17	2878.5	0.54	29	6.64	1	splice junction	Chr8:-:721027-721062,720919-720966
EVVEEVVHPR	CNAG_03829	L-carnitine dehydratase/bile acid-inducible protein F		0	2	596.82	1192.63	0.82	70	3.31	1	splice junction	Chr2:+:953179-953199,953250-953258
EVVELPLLEPER	CNAG_07719	endopeptidase		0	2	711.9	1422.78	0.19	88	3.03	19	splice junction	Chr8:+:375416-375442,375501-375509
EVVFNNDRDETVK	CNAG_05496	2-isopropylmalate synthase		1	2	782.88	1564.76	1.2	75	4.55	2	splice junction	Chr14:-:463402-463439,463362-463362
EVVIDHAWLPNEHSK	CNAG_03349	pre-mRNA splicing factor		0	2	887.45	1773.89	0.6	64	4.89	8	splice junction	Chr8:-:719163-719201,719102-719107
EVWDMYGVFFEGHPDLR	CNAG_07177	NADH-ubiquinone oxidoreductase kDa subunit		0	2	1048.98	2096.95	-0.31	91	5.11	4	splice junction	Chr7:+:473089-473135,473202-473205
EVWDMYGVFFEGHPDLRR	CNAG_07177	NADH-ubiquinone oxidoreductase kDa subunit		1	4	564.02	2253.07	8.3	52	3.7	2	splice junction	Chr7:+:473089-473135,473202-473208
EVWDmYGVFFEGHPDLRR	CNAG_07177	NADH-ubiquinone oxidoreductase kDa subunit	M5(Oxidation)	1	3	757.03	2269.07	8.52	55	3.6	1	splice junction	Chr7:+:473089-473135,473202-473208
EVYALVSHGLLSDTTMENLSDLPVKK	CNAG_05365	ribose-phosphate pyrophosphokinase		1	3	953.83	2859.48	0.52	83	8.71	1	splice junction	Chr14:-:100412-100436,100294-100346
EVYASMFGPTTGDK	CNAG_05540	urease		0	2	751.85	1502.69	2.78	58	3.72	2	splice junction	Chr14:-:582939-582944,582848-582883
EVYASMFGPTTGDKIK	CNAG_05540	urease		1	2	872.43	1743.86	-0.45	65	4.84	5	splice junction	Chr14:-:582939-582944,582842-582883
EVYASmFGPTTGDKIK	CNAG_05540	urease	M6(Oxidation)	1	2	880.43	1759.86	2.17	68	4.08	1	splice junction	Chr14:-:582939-582944,582842-582883
EVYLYEELMEADLHAIIR	CNAG_04514	CMGC/MAPK/ERK protein kinase		0	2	1104.07	2207.12	7.92	108	4.3	3	splice junction	Chr9:+:1059294-1059341,1059391-1059396
EVYTSNIQLGGPQIMYK	CNAG_05759	acetyl-CoA carboxylase		0	2	970.99	1940.98	-0.07	84	5.01	1	splice junction	Chr7:-:790789-790827,790727-790738
EWDAAGNMNNVYTAPEGPDDQK	CNAG_02994	conserved hypothetical protein		0	2	1211.52	2422.02	-0.96	64	3.68	1	splice junction	Chr3:-:256496-256502,256388-256446
EWDAAGNMNNVYTAPEGPDDQKTVDK	CNAG_02994	conserved hypothetical protein		1	3	955.76	2865.26	-0.47	68	7.5	1	splice junction	Chr3:-:256496-256502,256376-256446
EWFLEEAKEK	CNAG_03916	glucose-6-phosphate isomerase		1	2	654.83	1308.65	4.13	49	2.93	5	splice junction	Chr2:-:1180391-1180417,1180295-1180297
EWGLVcLGR	CNAG_04267	mitochondrial genome maintenance protein	C6(Carbamidomethyl)	0	2	545.28	1089.56	5.19	51	-	1	splice junction	Chr9:-:436276-436301,436218-436218
EWHTPSTRPDVIHELIHGVDR	CNAG_01111	eukaryotic translation initiation factor 3 subunit 11		0	4	624.32	2494.26	-0.68	-	4.88	8	splice junction	Chr5:-:1184325-1184382,1184245-1184249
EWNFDGSSTNQAPADNSDVFLRPVAIFK	CNAG_00457	glutamine synthetase		0	3	1042.5	3125.5	-0.12	79	7.63	37	splice junction	Chr1:+:1185904-1185966,1186043-1186063
EWNFDGSSTNQAPADNSDVFLRPVAIFKDPFR	CNAG_00457	glutamine synthetase		1	3	1214.25	3640.75	0.8	83	5.86	2	splice junction	Chr1:+:1185904-1185966,1186043-1186075
EWSDYQLR	CNAG_04879	glycogen debranching enzyme		0	2	548.76	1096.51	1.18	22	-	1	splice junction	Chr10:+:127718-127735,127792-127797
EWVPELQLPSSHPR	CNAG_06753	cap binding protein		0	2	837.94	1674.87	3.29	48	3.99	3	splice junction	Chr2:+:138034-138038,138094-138130
EWVTPGFcIHR	CNAG_01203	conserved hypothetical protein	C8(Carbamidomethyl)	0	2	701.34	1401.67	1.04	38	-	1	splice junction	Chr5:+:938538-938552,938618-938635
EYAPFTVIHVGAAAPEFPEELVDQLAKPGR	CNAG_03837	protein-L-isoaspartate O-methyltransferase		0	3	1084.57	3251.71	10.58	60	7.59	2	splice junction	Chr2:-:969676-969747,969596-969613
EYDEANPSDAMNK	CNAG_05682	conserved hypothetical protein		0	2	742.3	1483.6	-0.16	37	-	1	splice junction	Chr7:-:603366-603383,603292-603312
EYEEDNNQDGScAYHPGGPIFHEGLK	CNAG_01553	CORD and CS domain-containing protein	C12(Carbamidomethyl)	0	3	988.42	2963.25	0.38	65	8.4	3	splice junction	Chr11:+:264013-264069,264121-264141
EYELEEVDFVVDPTAK	CNAG_07342	cytoplasmic protein		0	2	941.95	1882.9	-0.23	57	5.2	1	splice junction	Chr1:+:602862-602905,602968-602971
EYIDKEGVPYNPLLDK	CNAG_03898	phosphoadenylyl-sulfate reductase		1	2	946.99	1892.98	5.97	74	4.82	4	splice junction	Chr2:-:1129178-1129194,1129099-1129129
EYIPLGVLTNTKPSAIFR	CNAG_01479	conserved hypothetical protein		0	2	1010.07	2019.13	0.46	62	4.03	2	splice junction	Chr11:-:71371-71390,71264-71297
EYLHYIPK	CNAG_00672	ribosomal protein S11		0	2	531.78	1062.56	-0.17	36	3.08	7	splice junction	Chr1:+:1747524-1747537,1747639-1747648
EYLPITGAADFIK	CNAG_06026	aspartate transaminase		0	2	719.38	1437.76	-0.07	54	3.28	7	splice junction	Chr12:+:111688-111705,111763-111783
EYLWGVAEVENEDHcDFKK	CNAG_01740	septin	C15(Carbamidomethyl)	1	3	790.02	2368.06	1.19	23	4.93	3	splice junction	Chr11:-:764422-764446,764343-764374
EYNAGPNLDMDMR	CNAG_04879	glycogen debranching enzyme		0	2	763.33	1525.64	1.26	86	3.73	1	splice junction	Chr10:+:127146-127154,127211-127240
EYNAGPNLDMDmRDEGFNQK	CNAG_04879	glycogen debranching enzyme	M12(Oxidation)	1	3	787.34	2359.99	0.65	44	3.86	1	splice junction	Chr10:+:127146-127154,127211-127261
EYNAGPNLDMDMRDEGFNQK	CNAG_04879	glycogen debranching enzyme		1	2	1172.5	2344	-0.15	76	4.46	3	splice junction	Chr10:+:127146-127154,127211-127261
EYNAGPNLDmDmRDEGFNQK	CNAG_04879	glycogen debranching enzyme	M10(Oxidation): M12(Oxidation)	1	3	792.67	2376	3.53	30	3.75	3	splice junction	Chr10:+:127146-127154,127211-127261
EYSEWPTIPQVYIK	CNAG_03985	monothiol glutaredoxin-5		0	2	876.95	1752.89	1.51	39	4.09	2	splice junction	Chr2:+:1334399-1334406,1334473-1334506
FAADDTAALASALGLTFDAQPVFGGPR	CNAG_07032	conserved hypothetical protein		0	3	893.8	2679.37	11.07	83	5.68	14	splice junction	Chr14:-:49240-49243,49079-49155
FAAEQLVDGVVYNSGQScAAVER	CNAG_02377	aldehyde dehydrogenase	C18(Carbamidomethyl)	0	2	1235.59	2470.17	1.08	123	8.93	9	splice junction	Chr6:+:478540-478591,478647-478663
FADDTYTESYISTIGVDFK	CNAG_05068	GTP-binding protein ypt1		0	2	1086.51	2172	1.35	142	6.49	69	splice junction	Chr4:-:346824-346868,346517-346528
FADFFDQAPIFDVPGR	CNAG_01734	pre-mRNA splicing factor		0	2	921.45	1841.89	1.45	66	4.16	1	splice junction	Chr11:+:751293-751329,751399-751409
FADIGNTVSLQYSSGTHK	CNAG_04961	orotidine-5'-phosphate decarboxylase		0	2	962.98	1924.95	4.63	91	7.3	6	splice junction	Chr4:+:85671-85683,85748-85788
FADYLEESFPLVQK	CNAG_03420	carboxypeptidase s		0	2	843.43	1685.85	3.78	52	3.82	2	splice junction	Chr8:+:906416-906425,906563-906569
FAEHNAEQMQGGGQ	CNAG_00019	chaperone		0	2	752.32	1503.63	0.59	66	3.76	4	splice junction	Chr1:-:62123-62141,62036-62058
FAESKAELDSLLSIESLAQVPFLILGNK	CNAG_03853	small COPII coat GTPase SAR1		1	3	1011.56	3032.67	3.61	54	4.87	2	splice junction	Chr2:-:1016014-1016047,1015872-1015921
FAFcKDPELLHAAGK	CNAG_00026	aminotransferase	C4(Carbamidomethyl)	1	3	568.62	1703.86	-0.51	75	6.92	15	splice junction	Chr1:-:81421-81429,81331-81366
FAFGSNAVLAScSGPIEVR	CNAG_01381	conserved hypothetical protein	C12(Carbamidomethyl)	0	2	991.5	1981.99	6.79	102	5.72	1	splice junction	Chr5:-:445338-445347,445242-445288
FAGAGNEDEYGQSQTVTFVVEEKPHNR	CNAG_06106	chaperone regulator		0	3	1003.81	3009.41	5.31	117	8.46	4	splice junction	Chr12:+:327738-327778,327831-327870
FAGAGNEDEYGQSQTVTFVVEEKPHNRFER	CNAG_06106	chaperone regulator		1	3	1147.87	3441.6	-2.41	85	10.23	2	splice junction	Chr12:+:327738-327778,327831-327879
FAGLHFFNPVPAmK	CNAG_04308	short chain 3-hydroxyacyl-CoA dehydrogenase	M13(Oxidation)	0	3	531.28	1591.82	5.97	43	3.95	1	splice junction	Chr9:+:529092-529125,529174-529181
FAGLHFFNPVPAMK	CNAG_04308	short chain 3-hydroxyacyl-CoA dehydrogenase		0	3	525.94	1575.81	-0.99	52	5.18	3	splice junction	Chr9:+:529092-529125,529174-529181
FAIFcTEPFR	CNAG_05136	ATPase	C5(Carbamidomethyl)	0	2	644.31	1287.62	0.44	50	3.25	1	splice junction	Chr4:-:522214-522217,522130-522155
FAIPAINVTSSSVVNAVLEAAR	CNAG_06770	fructose-bisphosphate aldolase		0	3	743.75	2229.24	6.18	131	6.06	88	splice junction	Chr2:+:82074-82085,82207-82254
FAKVDVEEQEDIAK	CNAG_02801	thioredoxin		1	2	810.91	1620.81	-1.32	83	4.75	1	splice junction	Chr3:-:738160-738189,738091-738102
FANSVAPSIYGNLDIK	CNAG_04052	ATP dependent DNA helicase		0	2	854.95	1708.89	0.8	-	3.61	1	splice junction	Chr2:-:1505564-1505603,1505494-1505501
FAPEPSGYLHIGHLK	CNAG_05978	glutamate-tRNA ligase		0	2	833.44	1665.88	0.95	87	4.91	18	splice junction	Chr7:-:1387428-1387431,1387332-1387372
FAQcFGDKGEVEDITEADIISTVEFDHTGDYLATGDK	CNAG_06696	Ppp2r2b protein	C4(Carbamidomethyl)	1	3	1365.29	4093.86	1.7	28	3.8	1	splice junction	Chr7:+:511065-511113,511184-511245
FAQEHEADIFDSADHPLDGK	CNAG_07409	mitochondrial-related RNA polymerase		0	3	748.01	2242.01	0.91	60	6.68	3	splice junction	Chr5:-:239927-239980,239868-239873
FAQEHEADIFDSADHPLDGKR	CNAG_07409	mitochondrial-related RNA polymerase		1	3	800.04	2398.11	2.74	33	5.27	2	splice junction	Chr5:-:239927-239980,239865-239873
FAQVIVDEPSVPDTVAImR	CNAG_07347	heat shock protein	M18(Oxidation)	0	2	1052.05	2103.09	5.55	44	3.26	1	splice junction	Chr1:-:763016-763064,762953-762960
FAQVIVDEPSVPDTVAIMR	CNAG_07347	heat shock protein		0	2	1044.05	2087.09	2.46	85	4.49	11	splice junction	Chr1:-:763016-763064,762953-762960
FASESAQEDEKLNSVDLVTEVDK	CNAG_01823	myo-inositol monophosphatase		1	2	1277.11	2553.22	-0.33	136	8.03	8	splice junction	Chr11:-:1008766-1008813,1008685-1008705
FASGLYGPFR	CNAG_00345	porphobilinogen synthase		0	2	557.79	1114.57	3.71	50	2.48	5	splice junction	Chr1:-:884384-884412,884308-884308
FASYVLEQAKPLIDEIYNYVYTAK	CNAG_03677	conserved hypothetical protein		0	3	946.84	2838.49	12.07	76	5.78	4	splice junction	Chr2:+:513952-513969,514027-514080
FATSFPLPGVPDTSK	CNAG_04601	glycine hydroxymethyltransferase		0	2	782.41	1563.81	2.38	85	4.29	20	splice junction	Chr10:-:915825-915863,915755-915760
FAVYEVAVEK	CNAG_06377	inorganic phosphate transporter		0	2	577.81	1154.61	-0.7	67	3.52	43	splice junction	Chr13:+:333549-333556,333609-333630
FcEDSWTPSFITTIGIDFK	CNAG_02817	rab/GTPase	C2(Carbamidomethyl)	0	2	1132.54	2264.07	3.91	99	3.82	1	splice junction	Chr3:-:702961-703003,702857-702870
FDDTNPVKEEGEFEEAIQEDLK	CNAG_05978	glutamate-tRNA ligase		1	2	1291.6	2582.19	5.14	97	9.97	26	splice junction	Chr7:-:1387245-1387274,1387141-1387176
FDEEFLKEAISGAPIADLQLPGPNLFIPEK	CNAG_07805	insulin degrading enzyme		1	3	1100.25	3298.74	5.91	35	4.17	1	splice junction	Chr4:-:301528-301551,301397-301462
FDFDHDQR	CNAG_02814	glycerol-3-phosphate dehydrogenase		0	2	540.23	1079.45	-0.67	51	-	2	splice junction	Chr3:+:712658-712666,712722-712736
FDGDLNVDLNEFQTNLVPYPR	CNAG_03787	alpha tubulin		0	2	1233.6	2466.19	-2.19	144	6.14	19	splice junction	Chr2:+:817658-817710,817764-817773
FDGVYTAEDIGSYKPDLR	CNAG_04067	conserved hypothetical protein		0	2	1023.5	2045.99	5.82	131	4.88	2	splice junction	Chr2:+:1538463-1538490,1538565-1538590
FDIVEDGHTEWVScVR	CNAG_05465	cytoplasmic protein	C14(Carbamidomethyl)	0	2	974.95	1948.89	-0.29	146	6.32	229	splice junction	Chr14:-:379891-379922,379805-379820
FDLFQGIFDR	CNAG_01314	vacuolar protein		0	2	629.31	1257.62	-4.89	69	3.03	2	splice junction	Chr5:-:614575-614583,614504-614524
FDMYTLPIGYYPTLSDNSLDK	CNAG_01894	aspartyl-tRNA synthetase 2		0	2	1227.09	2453.18	8.49	44	3.48	1	splice junction	Chr11:-:1194570-1194581,1194433-1194483
FDNWLDAYR	CNAG_02751	short-chain dehydrogenase		0	2	600.28	1199.55	0.8	61	2.71	4	splice junction	Chr3:-:844831-844841,844759-844774
FDQRPVPEIHNDQVLIK	CNAG_00115	sorbitol dehydrogenase		0	2	1024.55	2048.09	0.19	62	6.97	68	splice junction	Chr1:-:313709-313717,313603-313644
FDSTGGFNLGGGINDAR	CNAG_01492	conserved hypothetical protein		0	2	849.4	1697.79	2.02	141	5.98	26	splice junction	Chr11:+:102098-102147,102206-102206
FDVIYDYTFLcALPPSLRPEWAR	CNAG_00543	conserved hypothetical protein	C11(Carbamidomethyl)	0	3	943.82	2829.44	10.49	46	2.99	1	splice junction	Chr1:+:1386161-1386183,1386231-1386276
FDYDITTGK	CNAG_05379	regucalcin family protein		0	2	530.25	1059.5	-0.49	58	2.73	3	splice junction	Chr14:+:143819-143833,143883-143894
FDYNTPIEETmQALHDVVQR	CNAG_02717	aryl-alcohol dehydrogenase	M11(Oxidation)	0	3	808.05	2422.14	1.23	60	5.73	1	splice junction	Chr3:-:925175-925204,925094-925123
FDYNTPIEETMQALHDVVQR	CNAG_02717	aryl-alcohol dehydrogenase		0	3	802.72	2406.16	8.28	84	7.25	3	splice junction	Chr3:-:925175-925204,925094-925123
FEAIAPLAEDLDWR	CNAG_00085	histone chaperone ASF1		0	2	823.42	1645.84	9.38	88	4.22	5	splice junction	Chr1:-:240590-240617,240462-240475
FEAYETPLGDIPLDIDTIDELR	CNAG_02444	UPF0103 protein		0	2	1268.14	2535.27	8.6	129	4.41	8	splice junction	Chr6:+:311853-311901,311957-311973
FEFPERPGALGNFLK	CNAG_07529	threonine deaminase		0	2	861.45	1721.9	-1.14	53	5.01	4	splice junction	Chr3:-:1119796-1119799,1119679-1119719
FEGESPDTSDDKNWIVAR	CNAG_07473	valine-tRNA ligase		1	2	1033.48	2065.95	0.4	109	6.1	13	splice junction	Chr2:-:543077-543097,542988-543020
FEIWDTAGQER	CNAG_06114	GTPase		0	2	676.32	1351.63	2.05	63	-	1	splice junction	Chr12:+:348015-348025,348150-348154
FENDWTYGLPELYGR	CNAG_05753	arg-6 protein		0	2	930.43	1859.86	1.29	98	4.88	11	splice junction	Chr7:+:776634-776664,776814-776827
FEPEAFR	CNAG_01270	conserved hypothetical protein		0	2	448.22	895.43	-0.95	37	-	1	splice junction	Chr5:-:740004-740016,739945-739952
FEPEAFRDALLLHLALLPHPITK	CNAG_01270	conserved hypothetical protein		1	4	661.13	2641.5	6.52	20	3.43	1	splice junction	Chr5:-:740004-740016,739897-739952
FEQLVDKIEGNDPSTSAVPTSAGTLDQSIDNVK	CNAG_03705	conserved hypothetical protein		1	3	1159.25	3475.73	5.16	92	9.16	11	splice junction	Chr2:+:578133-578159,578215-578286
FESFVTDASLIK	CNAG_02189	alpha-amylase		0	2	678.86	1356.71	7.48	75	3.68	10	splice junction	Chr6:-:951737-951763,951671-951679
FESNPEFNSVAWFM	CNAG_04609	eukaryotic translation initiation factor 2C 2		0	2	852.88	1704.75	5.46	45	-	1	splice junction	Chr10:+:898851-898886,898943-898948
FETSIPFKPFAQLLGVFPAASR	CNAG_05797	5'-3' exoribonuclease 2		0	3	808.45	2423.33	7.22	32	4.27	2	splice junction	Chr7:-:904353-904414,904301-904304
FEVELLK	CNAG_03682	macrolide-binding protein FKBP12		0	2	439.26	877.5	1.72	42	-	3	splice junction	Chr2:-:525333-525339,525267-525280
FEVELLKVN	CNAG_03682	macrolide-binding protein FKBP12		1	2	545.81	1090.62	5.23	41	-	2	splice junction	Chr2:-:525333-525339,525261-525280
FEVVYHLLSHAHQSR	CNAG_07177	NADH-ubiquinone oxidoreductase kDa subunit		0	3	608.32	1822.93	-0.66	36	4.03	2	splice junction	Chr7:+:472910-472915,472966-473004
FFATTAK	CNAG_04443	conserved hypothetical protein		0	2	393.21	785.42	-1.26	49	-	1	splice junction	Chr9:-:881491-881504,881434-881440
FFETPMGK	CNAG_04659	pyruvate decarboxylase		0	2	478.73	956.45	0.22	53	-	36	splice junction	Chr10:-:755689-755698,755627-755640
FFETPmGK	CNAG_04659	pyruvate decarboxylase	M6(Oxidation)	0	2	486.73	972.45	-0.2	46	-	8	splice junction	Chr10:-:755689-755698,755627-755640
FFHTGALGSGLAIFTR	CNAG_00554	inositol phosphorylsphingolipid-phospholipase C		0	3	565.64	1694.9	1.45	38	4.29	1	splice junction	Chr1:-:1431282-1431292,1431176-1431212
FFNIYSQTSR	CNAG_04485	long-chain-fatty-acid-CoA-ligase		0	2	631.81	1262.62	1.79	65	2.96	2	splice junction	Chr9:-:989069-989094,989005-989008
FFPYYVYNILGGIEEDGSGAVYSFDPVGSYER	CNAG_05865	proteasome subunit		0	3	1204.24	3610.71	12.31	38	2.84	1	splice junction	Chr7:-:1074356-1074404,1074259-1074305
FFSDFAK	CNAG_01138	cytochrome c peroxidase		0	2	431.21	861.41	-0.14	51	-	3	splice junction	Chr5:+:1103437-1103447,1103502-1103511
FFTDEEGTPLSNGAVLYK	CNAG_04609	eukaryotic translation initiation factor 2C 2		0	2	994.49	1987.98	6.11	133	6.63	16	splice junction	Chr10:+:896055-896067,896117-896157
FFTENTIPALLR	CNAG_07735	daxx-interacting protein MSP58/p78		0	2	711.39	1421.78	0.99	61	3.6	2	splice junction	Chr8:-:1036025-1036039,1035953-1035973
FGATDFVNPK	CNAG_06168	formaldehyde dehydrogenase		0	2	548.28	1095.55	-0.4	77	3.25	9	splice junction	Chr12:-:501283-501292,501210-501229
FGAVLDMVTDR	CNAG_05384	CDP-diacylglycerol-inositol 3-phosphatidyltransferase		0	2	612.31	1223.61	0.28	80	3.81	4	splice junction	Chr14:-:163014-163045,162941-162941
FGDGImSAIDFR	CNAG_01348	conserved hypothetical protein	M6(Oxidation)	0	2	672.82	1344.63	6.41	98	3.22	3	splice junction	Chr5:-:535471-535498,535413-535420
FGDGIMSAIDFR	CNAG_01348	conserved hypothetical protein		0	2	664.82	1328.64	9.18	105	4.29	27	splice junction	Chr5:-:535471-535498,535413-535420
FGDLSVVPTR	CNAG_05907	pyruvate carboxylase		0	2	545.8	1090.59	0.53	68	3.09	5	splice junction	Chr7:-:1177981-1177994,1177906-1177921
FGDPEWYDDYVRPYK	CNAG_00786	conserved hypothetical protein		0	2	975.44	1949.87	-0.87	50	4.27	1	splice junction	Chr1:-:2066328-2066344,2066144-2066149
FGEAYYEGKELETDLR	CNAG_03267	spliceosome associated protein 145		1	3	640.64	1919.9	0.46	48	4.54	1	splice junction	Chr8:-:526107-526117,526008-526044
FGEGMEEVPVSR	CNAG_05154	membrane fraction protein		0	2	668.81	1336.62	-0.8	73	-	1	splice junction	Chr4:+:573700-573715,573769-573788
FGESVEDDDALmSRPFGVALLIAGIDEK	CNAG_05475	proteasome subunit alpha type 5	M12(Oxidation)	0	3	1004.17	3010.5	9.86	80	7.15	1	splice junction	Chr14:+:413565-413600,413653-413700
FGESVEDDDALMSRPFGVALLIAGIDEK	CNAG_05475	proteasome subunit alpha type 5		0	3	998.84	2994.51	10.07	76	7.41	2	splice junction	Chr14:+:413565-413600,413653-413700
FGGAVEDDEDLMSDGK	CNAG_01845	AGC-group protein kinase		0	2	842.85	1684.7	0.84	80	3.6	2	splice junction	Chr11:-:1066898-1066925,1066822-1066841
FGGHMVQGHVDGTATIISK	CNAG_03004	riboflavin synthase		0	2	977.99	1954.98	-0.59	49	5.76	7	splice junction	Chr3:-:230863-230883,230761-230796
FGGHmVQGHVDGTATIISK	CNAG_03004	riboflavin synthase	M5(Oxidation)	0	2	985.99	1970.98	0.75	62	5.04	2	splice junction	Chr3:-:230863-230883,230761-230796
FGGYEFWK	CNAG_06377	inorganic phosphate transporter		0	2	517.24	1033.48	0.24	44	3.07	28	splice junction	Chr13:+:333201-333208,333266-333281
FGGYEFWKK	CNAG_06377	inorganic phosphate transporter		1	2	581.29	1161.57	1.47	39	3.39	2	splice junction	Chr13:+:333201-333208,333266-333284
FGHLGLAISLLTLEDR	CNAG_01537	virulence-associated DEAD Box protein		0	3	585.67	1754.99	7.5	58	4	1	splice junction	Chr11:+:227282-227317,227368-227379
FGIVPVFEPEQQDDISLQMAK	CNAG_03648	UDP-glucose:glycoprotein glucosyltransferase		0	2	1196.1	2391.2	4.2	76	4.69	5	splice junction	Chr2:+:435104-435149,435198-435214
FGIVPVFEPEQQDDISLQmAK	CNAG_03648	UDP-glucose:glycoprotein glucosyltransferase	M19(Oxidation)	0	2	1204.1	2407.19	3.55	70	3.68	1	splice junction	Chr2:+:435104-435149,435198-435214
FGLNKDLGFDQASR	CNAG_02202	adenylyl-sulfate kinase		1	3	523.27	1567.79	0.43	67	5.44	2	splice junction	Chr6:-:929278-929292,929174-929200
FGLNKPPAVEETEGQNAAAEPDVK	CNAG_04273	conserved hypothetical protein		0	3	837.75	2511.23	-1.8	92	8.2	4	splice junction	Chr9:-:450497-450559,450428-450436
FGLNKPPAVEETEGQNAAAEPDVKK	CNAG_04273	conserved hypothetical protein		1	3	880.45	2639.34	1.66	93	10.72	15	splice junction	Chr9:-:450497-450559,450425-450436
FGLTIEPDNQHLKELLK	CNAG_01128	hydroxyacylglutathione hydrolase		1	3	665.71	1995.1	6.67	54	4.38	2	splice junction	Chr5:-:1128451-1128491,1128383-1128392
FGmDLQFSPDGR	CNAG_05219	conserved hypothetical protein	M3(Oxidation)	0	2	693.31	1385.62	5.12	54	2.72	1	splice junction	Chr4:-:762067-762087,761997-762011
FGMDLQFSPDGR	CNAG_05219	conserved hypothetical protein		0	2	685.31	1369.62	0.85	68	4.07	2	splice junction	Chr4:-:762067-762087,761997-762011
FGNSENANLFK	CNAG_00065	ran-specific GTPase-activating protein 1		0	2	620.81	1240.6	5.72	81	3.9	10	splice junction	Chr1:+:178318-178333,178425-178441
FGPFFLEPVVAGLPTPTSLEPHPKPYISTMDTIGcITTPK	CNAG_00385	proteasome subunit beta type 3	C35(Carbamidomethyl)	0	4	1089.82	4356.26	5.69	20	7.4	1	splice junction	Chr1:+:1014543-1014637,1014691-1014715
FGPGDGYLNYYLYNWNcAPIDGGQHSTTAK	CNAG_07926	glycylpeptide N-tetradecanoyltransferase	C17(Carbamidomethyl)	0	3	1127.18	3379.52	1.39	55	7.62	1	splice junction	Chr13:+:50968-50995,51096-51157
FGVPAGYGGPHAAFFAcTDDLKR	CNAG_01594	glycine dehydrogenase	C17(Carbamidomethyl)	1	3	818.73	2454.17	2.76	62	5.63	2	splice junction	Chr11:+:376559-376562,376611-376675
FGVSGFPTLK	CNAG_00072	disulfide-isomerase		0	2	526.79	1052.58	0.23	72	3.15	9	splice junction	Chr1:+:199806-199827,199880-199887
FHDISPAHR	CNAG_04067	conserved hypothetical protein		0	2	540.27	1079.54	-0.46	44	-	1	splice junction	Chr2:+:1538672-1538688,1538787-1538796
FHNAWQAVcSAR	CNAG_07502	CTP synthase	C9(Carbamidomethyl)	0	2	723.84	1446.67	1.11	54	4.22	3	splice junction	Chr3:-:71136-71170,71081-71081
FIAGLHNALSGHTGEDVDEAVK	CNAG_07572	pol II transcription elongation factor		0	3	760.71	2280.13	0.87	34	4.66	2	splice junction	Chr3:-:1235186-1235250,1235129-1235129
FIDAAQAVTAGK	CNAG_01540	dehydrogenase		0	2	596.32	1191.64	0.72	73	2.86	2	splice junction	Chr11:-:238478-238484,238390-238418
FIDPEAAVNLDLVYVTDR	CNAG_04833	conserved hypothetical protein		0	2	1025.53	2050.06	6.13	96	4.2	1	splice junction	Chr10:-:287042-287084,286976-286986
FIFSVIR	CNAG_06600	vesicular-fusion protein sec18		0	2	441.27	881.53	2.57	37	-	1	splice junction	Chr7:+:235325-235341,235395-235398
FIGPTLGPIK	CNAG_04981	catalase A		0	2	521.82	1042.63	0.43	74	-	8	splice junction	Chr4:+:141293-141295,141358-141384
FIGQFSIYK	CNAG_06075	conserved hypothetical protein		0	2	551.8	1102.59	-1.44	60	2.77	37	splice junction	Chr12:-:235879-235899,235773-235778
FIGSVYTPWPcWHIAASPSVPSSTIK	CNAG_04749	conserved hypothetical protein	C11(Carbamidomethyl)	0	2	1444.74	2888.47	9.56	46	4.78	5	splice junction	Chr10:-:509637-509655,509533-509591
FIIVPDLLAQAPmFK	CNAG_04050	pre-mRNA splicing factor	M13(Oxidation)	0	2	859.99	1718.97	9.4	69	3.45	4	splice junction	Chr2:-:1497904-1497941,1497758-1497764
FIIVPDLLAQAPMFK	CNAG_04050	pre-mRNA splicing factor		0	2	851.99	1702.96	2.42	70	4.11	42	splice junction	Chr2:-:1497904-1497941,1497758-1497764
FIMPYEK	CNAG_04698	cytoplasmic protein		0	2	464.24	927.48	12.08	41	-	2	splice junction	Chr10:-:665134-665145,665072-665080
FIPEFIK	CNAG_03753	dolichol-P-mannose synthesis		0	2	447.26	893.52	5.95	28	-	1	splice junction	Chr2:-:707808-707827,707753-707753
FISAHIIDGTPR	CNAG_00893	conserved hypothetical protein		0	2	663.86	1326.72	0.52	64	3.98	1	splice junction	Chr5:+:1707069-1707092,1707169-1707180
FITNTSNQLWVcADGK	CNAG_04613	ATP-dependent transporter	C12(Carbamidomethyl)	0	2	927.45	1853.89	0.29	102	3.79	1	splice junction	Chr10:+:886579-886602,886697-886720
FKDAFVTEVNEFTSAVLDNKPLPVNVVDALEASK	CNAG_01495	conserved hypothetical protein		1	3	1236.31	3706.91	-1.82	66	6.48	1	splice junction	Chr11:+:109819-109879,109934-109974
FKDDFQLFEAK	CNAG_03205	ATP-dependent RNA helicase ROK1		1	2	694.35	1387.69	-0.04	56	4.04	3	splice junction	Chr8:-:343713-343742,343658-343660
FKDEHPFDK	CNAG_00816	microtubule binding protein		1	2	581.78	1162.55	-0.65	50	3.15	3	splice junction	Chr1:-:2164608-2164629,2164504-2164508
FKEANLPVFEALYNSVR	CNAG_05725	ketol-acid reductoisomerase		1	2	999.03	1997.05	1.26	85	5.35	9	splice junction	Chr7:-:707383-707390,707290-707332
FKGPTETPFANGVWK	CNAG_04611	ubiquitin-protein ligase		1	2	839.93	1678.86	2.23	81	5.14	5	splice junction	Chr10:+:888688-888706,888863-888888
FKIFNTNNIWcNLR	CNAG_02748	UTP-glucose-1-phosphate uridylyltransferase	C11(Carbamidomethyl)	1	2	920.47	1839.94	3.75	73	4.84	4	splice junction	Chr3:+:853501-853510,853557-853588
FKLDPEVK	CNAG_05239	cytoplasmic protein		1	2	488.28	975.55	-0.69	26	-	1	splice junction	Chr4:+:812174-812191,812248-812253
FKPEAEHSANNGLHVAR	CNAG_01138	cytochrome c peroxidase		0	4	469.99	1876.94	-0.35	45	3.53	1	splice junction	Chr5:+:1102607-1102645,1102695-1102706
FKPETK	CNAG_03892	hsp10-like protein		0	2	375.21	749.42	0.31	32	-	1	splice junction	Chr2:+:1111816-1111830,1111917-1111919
FKPGPPGDEAQTYSNWLNELLVSSK	CNAG_00853	opa-interacting protein OIP2		0	3	926.47	2777.4	6.18	73	6.42	2	splice junction	Chr1:+:2257423-2257490,2257557-2257563
FKPQDATTNPSLILAAVK	CNAG_01984	transaldolase		0	2	957.54	1914.08	5.83	108	6.52	59	splice junction	Chr11:-:1449652-1449689,1449530-1449545
FKPQDATTNPSLILAAVKMPAYAK	CNAG_01984	transaldolase		1	3	859.14	2575.41	5.06	73	5.88	1	splice junction	Chr11:-:1449652-1449689,1449512-1449545
FKPVNGTGVIIISPTR	CNAG_03603	ATP-dependent RNA helicase HAS1		0	2	850	1698.99	1.2	74	3.85	2	splice junction	Chr2:+:314103-314118,314168-314199
FKQcMFFDLPDFLTYNATSDLAR	CNAG_04631	ribitol kinase	C4(Carbamidomethyl)	1	3	934.11	2800.31	0.05	81	6.06	1	splice junction	Chr10:-:831615-831637,831515-831560
FKQDLVASVQR	CNAG_01179	RPA42		1	2	645.87	1290.73	12.45	59	4.68	2	splice junction	Chr5:+:992405-992413,992474-992497
FLAPEILFNPELVGQEYPGVHQVIVDSINR	CNAG_00145	actin II		0	3	1131.94	3393.8	4.45	48	7.05	2	splice junction	Chr1:+:391793-391858,391908-391931
FLDGVYVSER	CNAG_00034	60s ribosomal protein l9		0	2	592.8	1184.59	-0.01	78	3.24	35	splice junction	Chr1:+:102160-102169,102220-102239
FLGADPFSHYFcK	CNAG_02512	DNA repair protein rad16	C12(Carbamidomethyl)	0	3	530.25	1588.73	0.12	59	3.63	2	splice junction	Chr6:+:123576-123598,123660-123675
FLHFTFNK	CNAG_03457	arginine-tRNA ligase		0	2	527.28	1053.56	4.66	39	3.02	3	splice junction	Chr8:-:1000499-1000518,1000446-1000449
FLHPPDATLTPPITLR	CNAG_05385	conserved hypothetical protein		0	3	597	1789	-2.62	22	3.94	1	splice junction	Chr14:+:165610-165618,165673-165711
FLNKPATASLVGcPFSGGQGR	CNAG_03542	arginase	C13(Carbamidomethyl)	0	2	1082.56	2164.11	4.66	107	6.77	5	splice junction	Chr8:-:1235484-1235510,1235330-1235345
FLNPITDGAVLPVLHLNGYK	CNAG_06923	phosphoketolase		0	2	1091.11	2181.22	6.2	84	6.51	23	splice junction	Chr3:+:1527816-1527868,1527921-1527927
FLSLHPNLK	CNAG_01128	hydroxyacylglutathione hydrolase		0	2	534.82	1068.63	6.59	54	3.04	5	splice junction	Chr5:-:1129114-1129116,1128983-1129006
FLTYDPSLSSAWIQWTQVESAVEDFER	CNAG_00694	pre-mRNA-splicing factor CLF1		0	3	1068.85	3204.54	8.62	22	-	1	splice junction	Chr1:+:1808819-1808827,1808881-1808952
FLVHDEGELAR	CNAG_02838	30S ribosomal protein S17		0	2	643.33	1285.65	0.11	51	2.81	3	splice junction	Chr3:-:645574-645598,645506-645513
FLVQSAFITPDEEMHSLAELWSQLEK	CNAG_01961	MSP domain-containing protein		0	3	1016.85	3048.54	10.68	50	4.78	3	splice junction	Chr11:+:1374531-1374590,1374641-1374658
FLVQSAFITPDEEmHSLAELWSQLEK	CNAG_01961	MSP domain-containing protein	M14(Oxidation)	0	3	1022.18	3064.52	8.8	55	5.76	2	splice junction	Chr11:+:1374531-1374590,1374641-1374658
FMIMDLNDLR	CNAG_00386	eukaryotic initiation factor 4F subunit P130		0	2	634.31	1267.62	0.91	74	2.75	5	splice junction	Chr1:+:1018037-1018048,1018099-1018116
FmIMDLNDLRR	CNAG_00386	eukaryotic initiation factor 4F subunit P130	M2(Oxidation)	1	3	480.58	1439.71	0.42	37	-	1	splice junction	Chr1:+:1018037-1018048,1018099-1018119
FmQSPLEIYVDDETK	CNAG_00741	ATP-dependent RNA helicase sub2	M2(Oxidation)	0	2	915.93	1830.85	0.76	75	4.43	4	splice junction	Chr1:+:1942679-1942690,1942740-1942772
FMQSPLEIYVDDETK	CNAG_00741	ATP-dependent RNA helicase sub2		0	2	907.93	1814.85	0.99	72	5.16	10	splice junction	Chr1:+:1942679-1942690,1942740-1942772
FmYNEEKFDNWLDAYR	CNAG_02751	short-chain dehydrogenase	M2(Oxidation)	1	2	1078.98	2156.95	6.78	82	4.43	3	splice junction	Chr3:-:844831-844862,844759-844774
FMYNEEKFDNWLDAYR	CNAG_02751	short-chain dehydrogenase		1	2	1070.98	2140.96	6.97	99	4.42	4	splice junction	Chr3:-:844831-844862,844759-844774
FNDPYLAVVIDPNR	CNAG_04809	COP9 signalosome complex subunit 5		0	2	816.92	1632.84	1.62	77	3.46	1	splice junction	Chr10:+:337964-337990,338041-338055
FNEEHDLEVNPTTIDWK	CNAG_01598	conserved hypothetical protein		0	2	1043.99	2086.98	2.58	83	6.73	6	splice junction	Chr11:+:384744-384773,384836-384856
FNEEHDLEVNPTTIDWKEGQNLcER	CNAG_01598	conserved hypothetical protein	C23(Carbamidomethyl)	1	3	1025.14	3073.41	3.77	57	4.98	1	splice junction	Chr11:+:384744-384773,384836-384880
FNEFYSQATLFWNSMSETEK	CNAG_04981	catalase A		0	2	1230.06	2459.1	7.3	86	4.12	2	splice junction	Chr4:+:140862-140867,140921-140974
FNELHAEGK	CNAG_05650	ubiquitin carboxyl-terminal hydrolase 5		0	2	522.76	1044.51	-0.84	39	-	1	splice junction	Chr14:-:861802-861810,861719-861736
FNELHAEGKEPPIMIFLK	CNAG_05650	ubiquitin carboxyl-terminal hydrolase 5		1	3	705.05	2113.12	4.55	52	6.78	4	splice junction	Chr14:-:861802-861810,861692-861736
FNELHAEGKEPPImIFLK	CNAG_05650	ubiquitin carboxyl-terminal hydrolase 5	M14(Oxidation)	1	3	710.38	2129.12	2.92	53	6.67	1	splice junction	Chr14:-:861802-861810,861692-861736
FNGGGHINHSLFWK	CNAG_04388	mitochondrial superoxide dismutase Sod2		0	2	807.4	1613.8	0.79	82	5.93	8	splice junction	Chr9:+:734046-734065,734196-734207
FNIITPLGIK	CNAG_00056	conserved hypothetical protein		0	2	558.35	1115.68	2.13	45	-	1	splice junction	Chr1:+:159761-159766,159821-159844
FNKVESIEmPFR	CNAG_01416	DUF431 domain-containing protein	M9(Oxidation)	1	2	756.88	1512.76	7.04	35	2.66	1	splice junction	Chr5:-:364865-364898,364795-364796
FNVSNQNYFR	CNAG_04484	AousoA		0	2	644.81	1288.61	0.22	81	3.34	3	splice junction	Chr9:+:984070-984087,984137-984148
FNYGWGLIK	CNAG_02519	mitochondria fission 1 protein		0	2	549.3	1097.59	7.27	48	-	6	splice junction	Chr6:+:106654-106663,106714-106730
FPERPSAATAINPAAGASSPR	CNAG_02232	conserved hypothetical protein		0	3	690.02	2068.06	0.84	-	3.46	1	splice junction	Chr6:+:845475-845507,845585-845614
FPGcVVFSEIYQVTGPVER	CNAG_00662	dienelactone hydrolase family protein	C4(Carbamidomethyl)	0	2	1092.55	2184.1	8.78	113	5.36	6	splice junction	Chr1:-:1720032-1720041,1719843-1719843
FPLELDLSDIVTEPLR	CNAG_03109	ubiquitin carboxyl-terminal hydrolase 6		0	2	929.01	1857.01	2.52	99	4.96	10	splice junction	Chr8:+:71854-71883,71949-71966
FPLELDLSDIVTEPLRK	CNAG_03109	ubiquitin carboxyl-terminal hydrolase 6		1	3	662.37	1985.1	0.26	53	5.28	2	splice junction	Chr8:+:71854-71883,71949-71969
FPLVPGHEAVGR	CNAG_01558	zinc-binding dehydrogenase		0	2	639.86	1278.7	5.79	65	3.96	39	splice junction	Chr11:+:274254-274259,274319-274348
FPTNVTGDGTDAMNK	CNAG_03599	mandelate racemase/muconate lactonizing enzyme		0	2	784.36	1567.71	0.67	68	4.14	1	splice junction	Chr2:-:298359-298367,298219-298225
FPVEWAAVGETLVQNK	CNAG_03027	conserved hypothetical protein		0	2	894.48	1787.94	6.78	51	4.48	2	splice junction	Chr3:+:165457-165486,165546-165563
FPVWQWEK	CNAG_06892	preconditioning-inducible gene 1 protein		0	2	560.29	1119.57	4.85	43	2.58	3	splice junction	Chr3:+:1440734-1440750,1440805-1440811
FQAFLNHPAGPK	CNAG_00092	mitochondrial protein		0	3	442.9	1326.69	-0.82	59	3.98	4	splice junction	Chr1:+:256117-256151,256235-256235
FQEVAEATR	CNAG_07805	insulin degrading enzyme		0	2	525.77	1050.52	1.66	58	-	1	splice junction	Chr4:-:300879-300899,300795-300800
FQGSDHSmAEVSQGVK	CNAG_01485	D-lactate dehydrogenase cytochrome oxidoreductase protein	M8(Oxidation)	0	2	861.9	1722.79	11.44	102	5.35	3	splice junction	Chr11:-:86147-86154,86028-86067
FQGSDHSMAEVSQGVK	CNAG_01485	D-lactate dehydrogenase cytochrome oxidoreductase protein		0	2	853.89	1706.78	1.13	114	5.47	4	splice junction	Chr11:-:86147-86154,86028-86067
FQSSAIGALQEASEAYLVSLFEDTNLAAIHAK	CNAG_04828	histone		0	2	1697.87	3394.73	4.29	96	11.3	6	splice junction	Chr10:+:299239-299308,299362-299387
FRDDGKPDMGIEDVWAR	CNAG_04521	oxidoreductase		1	2	1003.97	2006.94	-0.12	30	-	1	splice junction	Chr9:-:1076744-1076754,1076643-1076682
FRDTVVVNPEISSGLPIPTENR	CNAG_06147	conserved hypothetical protein		1	2	1220.64	2440.28	-1.07	91	7.2	6	splice junction	Chr12:+:427172-427175,427301-427347
FREQLTELGTVYINDAFGTAHR	CNAG_03358	phosphoglycerate kinase		1	2	1269.64	2538.27	0.32	107	8.96	22	splice junction	Chr8:-:743152-743198,743080-743098
FRESIIQAcSTMVTPLEMAEVLSK	CNAG_04938	conserved hypothetical protein	C9(Carbamidomethyl)	1	3	914.13	2740.38	3.28	30	3.83	1	splice junction	Chr4:-:25163-25169,25033-25097
FRGFEDcTIWNPQEATGSK	CNAG_07559	conserved hypothetical protein	C7(Carbamidomethyl)	1	2	1122.02	2243.03	4.53	79	5.83	10	splice junction	Chr3:-:1205336-1205352,1205240-1205279
FRQWEQHLIAER	CNAG_01740	septin		1	2	806.92	1612.84	1.92	74	4.37	2	splice junction	Chr11:-:764115-764135,764053-764067
FSESPFVPSDYLDEPLGEVTTR	CNAG_03748	60S ribosomal protein L19		0	2	1243.09	2485.17	-1.66	70	4.75	7	splice junction	Chr2:+:691189-691240,691293-691306
FSFDIVGNELTPSAK	CNAG_00388	1-phosphatidylinositol-4-phosphate 5-kinase		0	2	812.92	1624.82	0.7	82	3.91	1	splice junction	Chr1:-:1023466-1023479,1023384-1023414
FSGLMVQLLHK	CNAG_04770	nucleolar essential protein 1		0	2	636.86	1272.71	0.44	57	3.98	1	splice junction	Chr10:+:452206-452221,452280-452296
FSGPIPSTGASESPALPTPSVQDPIPSSKPK	CNAG_06766	small nucleolar ribonucleoprotein complex subunit Utp14		0	3	1026.2	3076.58	-0.61	38	7.13	1	splice junction	Chr2:+:93343-93363,93428-93499
FSGTVK	CNAG_02144	60s ribosomal protein l1-a		0	1	638.35	638.35	-0.38	26	-	1	splice junction	Chr6:+:1084198-1084200,1084253-1084267
FSNDTAAEMALVQEYALK	CNAG_07746	methylenetetrahydrofolate dehydrogenase (NADP)		0	2	1000.99	2000.96	0.1	109	4.22	1	splice junction	Chr8:-:1222372-1222376,1222275-1222323
FSPESIK	CNAG_06767	ATP synthase delta chain		0	2	404.22	807.43	1.43	25	-	1	splice junction	Chr2:-:89871-89882,89778-89786
FSPESIKSGLADANR	CNAG_06767	ATP synthase delta chain		1	2	796.42	1591.82	9.66	29	-	1	splice junction	Chr2:-:89871-89882,89754-89786
FTAPPWGSDFGFPDWFGPGNK	CNAG_01257	aldo-keto reductase		0	2	1164.04	2327.07	5.33	56	4.73	9	splice junction	Chr5:-:784739-784768,784647-784679
FTAPPWGSDFGFPDWFGPGNKDAPEGAR	CNAG_01257	aldo-keto reductase		1	3	1008.47	3023.39	6.52	52	6.09	2	splice junction	Chr5:-:784739-784768,784626-784679
FTATGFGAAWPDGYGINYmAGPHLIK	CNAG_05042	carnitine acetyltransferase	M19(Oxidation)	0	3	924.45	2771.33	1.37	87	5.54	1	splice junction	Chr4:-:286420-286471,286343-286368
FTATGFGAAWPDGYGINYMAGPHLIK	CNAG_05042	carnitine acetyltransferase		0	3	919.12	2755.36	8.26	59	6.54	1	splice junction	Chr4:-:286420-286471,286343-286368
FTcVPAALYcWSMFNELQDLGR	CNAG_06640	carboxypeptidase C	C3(Carbamidomethyl): C10(Carbamidomethyl)	0	3	893.42	2678.25	12.24	79	3.79	2	splice junction	Chr7:+:358280-358339,358398-358403
FTDGYNLPSK	CNAG_05396	LRP16 family protein		0	2	571.28	1141.55	0.72	53	2.47	1	splice junction	Chr14:+:204053-204070,204126-204137
FTDTR	CNAG_06840	translation elongation factor 2		0	1	639.31	639.31	-0.28	23	-	1	splice junction	Chr5:-:105960-105973,105899-105899
FTDTRQDEIDR	CNAG_06840	translation elongation factor 2		1	2	698.33	1395.65	1.3	37	3.53	9	splice junction	Chr5:-:105960-105973,105881-105899
FTGSTDPLmHEFNQSLK	CNAG_02825	argininosuccinate lyase	M9(Oxidation)	0	3	656.65	1967.92	2.79	54	4.11	1	splice junction	Chr3:-:678900-678922,678826-678853
FTGSTDPLMHEFNQSLK	CNAG_02825	argininosuccinate lyase		0	2	976.47	1951.92	1.31	87	5.7	4	splice junction	Chr3:-:678900-678922,678826-678853
FTLcNYTSGGR	CNAG_07473	valine-tRNA ligase	C4(Carbamidomethyl)	0	2	638.29	1275.58	-0.02	74	3.65	9	splice junction	Chr2:-:542422-542449,542366-542370
FTLDELFPPLPSPK	CNAG_06010	fatty aldehyde dehydrogenase		0	2	800.94	1600.88	10.46	46	3.12	1	splice junction	Chr12:-:72630-72634,72518-72554
FTLGSLHSSLFNVYNAIVR	CNAG_05195	ubiquitin fusion degradation protein-2		0	3	713.39	2138.15	6	54	5.66	1	splice junction	Chr4:-:690936-690956,690859-690894
FTLRDEGK	CNAG_05826	translation release factor		1	2	483.26	965.5	-0.39	33	-	1	splice junction	Chr7:-:972958-972976,972898-972902
FTPALLSENVNQHTVDER	CNAG_00308	gly-X carboxypeptidase		0	2	1035.52	2070.03	4.74	116	5.75	2	splice junction	Chr1:-:790998-791048,790941-790943
FTPDGPEmTFmSK	CNAG_02301	la ribonucleoprotein	M8(Oxidation): M11(Oxidation)	0	2	760.33	1519.65	2.27	38	-	1	splice junction	Chr6:-:662794-662831,662738-662738
FTPDGPEMTFMSK	CNAG_02301	la ribonucleoprotein		0	2	744.33	1487.66	3.19	54	3.79	1	splice junction	Chr6:-:662794-662831,662738-662738
FTPDGPEmTFMSK	CNAG_02301	la ribonucleoprotein	M8(Oxidation)	0	2	752.33	1503.65	2.64	71	3.06	1	splice junction	Chr6:-:662794-662831,662738-662738
FTPIDDELHTNLLDEFPEFK	CNAG_04698	cytoplasmic protein		0	2	1210.58	2420.16	-1.38	63	6.24	10	splice junction	Chr10:-:665350-665357,665218-665269
FTPIDDELHTNLLDEFPEFKFEENLR	CNAG_04698	cytoplasmic protein		1	3	1070.2	3208.57	8.25	52	6.85	2	splice junction	Chr10:-:665350-665357,665200-665269
FTPNLDSLR	CNAG_04678	AGC/AKT protein kinase		0	2	531.78	1062.56	-0.55	30	-	1	splice junction	Chr10:+:713662-713685,713746-713748
FTSGDFDENTSPTIGAAFLTQK	CNAG_06114	GTPase		0	2	1174.07	2347.12	6.65	119	5.66	4	splice junction	Chr12:+:347867-347930,347986-347987
FVASGPATNQWDTQAK	CNAG_03761	mRNA 3'-end-processing protein RNA14		0	2	860.92	1720.83	-1.83	100	4.64	2	splice junction	Chr2:-:733048-733065,732969-732998
FVDQSVPNR	CNAG_01981	sulfide:quinone oxidoreductase		0	2	531.27	1061.54	3.26	63	-	2	splice junction	Chr11:-:1431261-1431286,1431195-1431195
FVDTDWDYDGQFER	CNAG_05120	nicotinate phosphoribosyltransferase		0	2	896.88	1792.75	3.91	114	4.09	3	splice junction	Chr4:-:483008-483044,482949-482953
FVEELIDRcPNTLHPMTQFAIAVNALNHDSAFAK	CNAG_00061	citrate synthase	C9(Carbamidomethyl)	1	3	1290.64	3869.91	0.16	55	6.98	3	splice junction	Chr1:+:169813-169887,169943-169969
FVEELIDRcPNTLHPmTQFAIAVNALNHDSAFAK	CNAG_00061	citrate synthase	C9(Carbamidomethyl): M16(Oxidation)	1	4	972.23	3885.91	1.86	-	4.68	2	splice junction	Chr1:+:169813-169887,169943-169969
FVEGIcPNcGYDDAR	CNAG_01305	methionyl-tRNA synthetase	C6(Carbamidomethyl): C9(Carbamidomethyl)	0	2	886.87	1772.74	2.26	80	4.74	2	splice junction	Chr5:-:637273-637308,637209-637217
FVEGIcPNcGYDDARGDQcDK	CNAG_01305	methionyl-tRNA synthetase	C6(Carbamidomethyl): C9(Carbamidomethyl): C19(Carbamidomethyl)	1	3	826.01	2476	1.96	41	4.92	1	splice junction	Chr5:-:637273-637308,637191-637217
FVETIINHPK	CNAG_00417	elongation factor 1-gamma		0	2	599.33	1197.66	-0.54	71	3.8	37	splice junction	Chr1:-:1095340-1095350,1095268-1095286
FVFSPSLTPAMVQHPPFNPPTK	CNAG_03653	conserved hypothetical protein		0	3	813.76	2439.26	1.86	27	3.85	1	splice junction	Chr2:-:445202-445218,445099-445147
FVGHTGDVLSVSFSADNR	CNAG_05465	cytoplasmic protein		0	2	954.47	1907.93	0.21	110	5.98	34	splice junction	Chr14:-:380071-380099,379986-380010
FVINSQNcIHcK	CNAG_00462	oxidoreductase	C8(Carbamidomethyl): C11(Carbamidomethyl)	0	2	760.37	1519.73	8.62	39	2.59	1	splice junction	Chr1:+:1198351-1198380,1198431-1198436
FVIPIVGDLDKTEIEK	CNAG_05787	cleavage/polyadenylation specificity factor		1	3	606.01	1816.01	0.21	67	3.84	5	splice junction	Chr7:-:872456-872488,872389-872403
FVLHEGEPFSETK	CNAG_05650	ubiquitin carboxyl-terminal hydrolase 5		0	2	760.38	1519.75	1.47	59	5.09	12	splice junction	Chr14:-:860484-860498,860397-860420
FVLSNGHAcALQYILLHLAGYEVSMEDLK	CNAG_07445	transketolase	C9(Carbamidomethyl)	0	3	1097.9	3291.69	9.52	43	7.1	1	splice junction	Chr5:-:1549391-1549413,1549261-1549324
FVLVKDPNNPLVR	CNAG_03641	eukaryotic translation initiation factor 3 subunit 7		1	3	504.3	1510.88	4.15	52	4.28	4	splice junction	Chr2:-:415601-415627,415528-415539
FVNGVIELATSLEPLEVLR	CNAG_02786	folic acid synthesis protein		0	3	700.4	2099.19	8.77	62	-	1	splice junction	Chr3:+:768610-768630,768688-768723
FVPDELAK	CNAG_00920	protein-binding protein		0	2	459.75	918.5	5.84	36	-	1	splice junction	Chr5:-:1626849-1626859,1626755-1626767
FVSLDKVEFDSAINQYFDANcK	CNAG_00485	conserved hypothetical protein	C21(Carbamidomethyl)	1	3	870.75	2610.23	5.77	48	4.83	1	splice junction	Chr1:-:1248786-1248802,1248590-1248601
FVSYIFHEVR	CNAG_00106	two-component sensor molecule		0	3	432.9	1296.67	-0.74	40	3.42	1	splice junction	Chr1:-:294815-294827,294742-294758
FVTEQPREPITITFPDGK	CNAG_06755	threonine-tRNA ligase		1	2	1038.04	2075.08	-0.13	65	6.37	4	splice junction	Chr2:-:131342-131351,131114-131157
FVTScSRPPLLGFSQLNPQFGVR	CNAG_04724	Ube3c protein	C5(Carbamidomethyl)	0	3	869.79	2607.35	1.3	49	4.63	1	splice junction	Chr10:+:578557-578585,578644-578683
FVVAPMVDQSELAWR	CNAG_00429	tRNA dihydrouridine synthase		0	2	874.44	1747.88	-3.97	96	2.81	1	splice junction	Chr1:-:1121208-1121243,1121139-1121147
FVVLSDWDGTITDKDSNDFLTDK	CNAG_07740	conserved hypothetical protein		1	3	877.76	2631.27	8.02	87	6.36	6	splice junction	Chr8:+:1155404-1155424,1155513-1155560
FWAPLGAR	CNAG_06074	cytoplasmic protein		0	2	459.26	917.5	4.79	39	-	1	splice junction	Chr12:-:233800-233812,233742-233752
FWDAVMVAIR	CNAG_04808	XPG N-terminal domain-containing protein		0	2	604.32	1207.63	3.45	54	2.56	1	splice junction	Chr10:+:341834-341845,341917-341934
FWDFLVSDPQHR	CNAG_03599	mandelate racemase/muconate lactonizing enzyme		0	2	773.88	1546.74	0.25	51	3.62	3	splice junction	Chr2:-:297977-297989,297889-297911
FWDGFAIAIK	CNAG_04195	O-methyltransferase		0	2	584.32	1167.63	4.52	47	-	1	splice junction	Chr9:+:260662-260669,260750-260771
FWDWTIR	CNAG_00594	lipid particle protein		0	2	512.26	1023.51	0.8	38	-	1	splice junction	Chr1:-:1526920-1526926,1526865-1526878
FWEVVSEEHGIQADGSYK	CNAG_01840	beta1-tubulin		0	2	1040.99	2080.96	1.33	122	7.31	83	splice junction	Chr11:+:1050265-1050269,1050320-1050368
FWGNLDIK	CNAG_02967	conserved hypothetical protein		0	2	496.76	992.52	-1.57	39	-	1	splice junction	Chr3:-:320568-320583,320495-320502
FWLFGYDEHKNPLTPAQVFQDVPADHAFK	CNAG_06892	preconditioning-inducible gene 1 protein		1	3	1139.9	3417.69	7.11	41	7.9	4	splice junction	Chr3:+:1441428-1441451,1441509-1441571
FYDNTPQTIQAYVDSNEGIDR	CNAG_05568	conserved hypothetical protein		0	2	1223.57	2446.13	6.08	100	5.22	2	splice junction	Chr14:-:646231-646245,646135-646182
FYDPEEGKITFDGTDIR	CNAG_03684	ATP-binding cassette transporter		1	2	1001.97	2002.94	0.5	95	5.26	2	splice junction	Chr2:-:528720-528762,528656-528663
FYENKYPEVDQLVMVQVQSIEDMGAYVK	CNAG_07778	eukaryotic translation initiation factor 2 subunit alpha		1	3	1108.21	3322.62	5.04	71	5.65	1	splice junction	Chr9:+:1103201-1103224,1103288-1103347
FYGGcNVENASYGAGIcAER	CNAG_02881	cytidine deaminase	C5(Carbamidomethyl): C17(Carbamidomethyl)	0	2	1097.97	2194.92	-1.61	125	4.88	2	splice junction	Chr3:-:541963-541999,541888-541910
FYIVHPSYFTR	CNAG_01982	conserved hypothetical protein		0	3	477.25	1429.73	-0.34	25	-	1	residue overlap splice site	Chr11:+:1433757-1433759,1433812-1433841
FYKGEAFLQALAR	CNAG_03819	sterol 24-C-methyltransferase		1	2	757.42	1513.83	7.24	71	3.92	2	splice junction	Chr2:+:923061-923090,923151-923159
FYLFK	CNAG_03396	NAD+ diphosphatase		0	2	359.2	717.4	1.5	29	-	1	splice junction	Chr8:+:842563-842576,842623-842623
FYTDEGNWDLVGNNIPVFFIQDAIK	CNAG_04981	catalase A		0	2	1458.22	2915.43	2.66	27	-	4	splice junction	Chr4:+:139780-139810,139949-139960
FYTEFQSHEPEFDYLK	CNAG_06696	Ppp2r2b protein		0	2	1040.47	2079.93	0.3	46	5.93	16	splice junction	Chr7:+:511353-511364,511414-511449
GAADWATNNSNVDR	CNAG_02225	cellulase		0	2	745.84	1490.67	3.35	80	4.46	4	splice junction	Chr6:+:864590-864603,864658-864685
GAAEHEEAEEEEVPVETPVK	CNAG_00970	phosphatidate cytidylyltransferase		0	2	1090	2179	-2.07	106	5.8	6	splice junction	Chr5:+:1536673-1536722,1536777-1536786
GAAEHEEAEEEEVPVETPVKNPSGSQNQTATLSK	CNAG_00970	phosphatidate cytidylyltransferase		1	3	1198.23	3592.69	-0.24	43	4.6	2	splice junction	Chr5:+:1536673-1536722,1536777-1536828
GAAEQGLQmDGDLINSNWNEVVDNFDDMK	CNAG_00785	translation initiation factor	M9(Oxidation)	0	3	1081.14	3241.41	0.82	71	5.31	2	splice junction	Chr1:+:2063845-2063915,2063969-2063984
GAAEQGLQMDGDLINSNWNEVVDNFDDMK	CNAG_00785	translation initiation factor		0	2	1613.21	3225.41	-0.05	112	8.82	12	splice junction	Chr1:+:2063845-2063915,2063969-2063984
GAAEQGLQMDGDLINSNWNEVVDNFDDmK	CNAG_00785	translation initiation factor	M28(Oxidation)	0	3	1081.14	3241.4	-0.53	94	4.71	3	splice junction	Chr1:+:2063845-2063915,2063969-2063984
GAAEQGLQmDGDLINSNWNEVVDNFDDmK	CNAG_00785	translation initiation factor	M9(Oxidation): M28(Oxidation)	0	3	1086.47	3257.41	1.97	93	5.03	2	splice junction	Chr1:+:2063845-2063915,2063969-2063984
GAAEQGLQmDGDLINSNWNEVVDNFDDmKLK	CNAG_00785	translation initiation factor	M9(Oxidation): M28(Oxidation)	1	3	1166.87	3498.59	2.5	79	9.05	1	splice junction	Chr1:+:2063845-2063915,2063969-2063990
GAANTGIIQcISSFAScSLEEIcAAR	CNAG_03663	L-lactate dehydrogenase	C10(Carbamidomethyl): C17(Carbamidomethyl): C23(Carbamidomethyl)	0	2	1393.65	2786.29	-0.94	94	3.73	1	splice junction	Chr2:+:475421-475450,475501-475548
GAASLPLGSEAELVK	CNAG_01898	nuclear protein		0	2	721.4	1441.79	-0.2	32	3.12	1	splice junction	Chr11:-:1203653-1203680,1203585-1203601
GAcVEDLQLPPAFcLPGDAPLLK	CNAG_06879	conserved hypothetical protein	C3(Carbamidomethyl): C14(Carbamidomethyl)	0	2	1241.14	2481.27	7.18	34	-	1	splice junction	Chr3:-:1410705-1410719,1410595-1410648
GADGNYTVTLIPGDGIGPEIANSVK	CNAG_07363	isocitrate dehydrogenase		0	2	1229.63	2458.24	-0.49	78	3.94	4	splice junction	Chr1:+:1232005-1232013,1232078-1232143
GADWGGSHIRPEATGYGLIYYVTEMLR	CNAG_01577	glutamate dehydrogenase		0	3	1004.83	3012.48	5.31	76	8.68	7	splice junction	Chr11:-:339545-339588,339457-339493
GADWGGSHIRPEATGYGLIYYVTEmLR	CNAG_01577	glutamate dehydrogenase	M25(Oxidation)	0	3	1010.16	3028.47	2.53	78	7.91	7	splice junction	Chr11:-:339545-339588,339457-339493
GAENSmDISADLIELGR	CNAG_05600	indigoidine synthase A family protein	M6(Oxidation)	0	2	903.94	1806.87	8.38	89	3.58	1	splice junction	Chr14:-:728272-728284,728182-728219
GAENSMDISADLIELGR	CNAG_05600	indigoidine synthase A family protein		0	2	895.93	1790.86	1.39	122	4.44	4	splice junction	Chr14:-:728272-728284,728182-728219
GAEVIQPKPYVLTR	CNAG_00788	NADH dehydrogenase		0	2	785.95	1570.9	2.47	53	4.92	3	splice junction	Chr1:-:2074835-2074858,2074755-2074772
GAGASIGTQPEEVLGRDDIHTR	CNAG_03771	DNA binding protein Ncp1		1	2	1140.07	2279.13	-1.64	37	6.8	10	splice junction	Chr2:+:770637-770686,770741-770756
GAGEIHPLPPHIILTR	CNAG_04089	coatomer zeta subunit		0	3	574.33	1720.99	-0.23	53	6.92	36	splice junction	Chr2:-:1592189-1592195,1592101-1592141
GAGYTFGQDISEAFNHNNGLTLVAR	CNAG_02177	serine/threonine protein phosphatase PP2A catalytic subunit		0	2	1326.65	2652.29	5.29	123	6.7	10	splice junction	Chr6:-:985691-985733,985611-985642
GAHAGSAPWMGVNALDAAVQGYTAVSMLR	CNAG_02226	conserved hypothetical protein		0	3	967.81	2901.43	4.04	106	6.39	1	splice junction	Chr6:-:861877-861891,861694-861716
GAHAGSAPWMGVNALDAAVQGYTAVSmLR	CNAG_02226	conserved hypothetical protein	M27(Oxidation)	0	3	973.15	2917.42	5.3	49	4.59	1	splice junction	Chr6:-:861877-861891,861694-861716
GAHAGSAPWmGVNALDAAVQGYTAVSMLR	CNAG_02226	conserved hypothetical protein	M10(Oxidation)	0	3	973.15	2917.42	4.17	55	4.15	1	splice junction	Chr6:-:861877-861891,861694-861716
GAHGIIVVYDVTDRDTYTNVK	CNAG_05068	GTP-binding protein ypt1		1	2	1168.6	2336.19	-0.9	69	6.42	8	splice junction	Chr4:-:346269-346311,346197-346216
GAIDAPFSKEEMEScMLNHSPGSPELSVLSFK	CNAG_02366	4-aminobutyrate aminotransferase	C15(Carbamidomethyl)	1	4	874.42	3494.66	8.1	28	5.3	1	splice junction	Chr6:-:506628-506664,506517-506575
GALEMIQMQVETR	CNAG_03497	BET3 family protein		0	2	753.38	1505.75	5.85	74	3.5	1	splice junction	Chr8:-:1110066-1110080,1109975-1109998
GALEmIQmQVETR	CNAG_03497	BET3 family protein	M5(Oxidation): M8(Oxidation)	0	2	769.38	1537.75	7.18	57	3.55	1	splice junction	Chr8:-:1110066-1110080,1109975-1109998
GALLTQSNYHNLTQcENLEDFR	CNAG_00448	vacuolar ATP synthase subunit d	C15(Carbamidomethyl)	0	3	875.08	2623.22	-0.79	84	5.21	1	splice junction	Chr1:+:1163534-1163591,1163637-1163644
GAPEVMPDIcDPSSFPHDYDDMLSYYTR	CNAG_01195	membrane protein	C10(Carbamidomethyl)	0	3	1093.46	3278.37	-1.91	17	-	1	splice junction	Chr5:+:954099-954141,954195-954235
GAPLSDPKDLDTGGPHSLVYQESTGK	CNAG_06109	conserved hypothetical protein		1	2	1335.16	2669.31	1.57	92	7.49	22	splice junction	Chr12:+:333819-333822,333876-333949
GAPVVGVIYNPFLDQLWSAAK	CNAG_01823	myo-inositol monophosphatase		0	2	1123.11	2245.21	5.89	78	5.45	15	splice junction	Chr11:-:1008185-1008232,1008122-1008136
GASAHLPENTLASFR	CNAG_04350	glycerophosphodiesterase		0	2	785.91	1570.81	7.69	-	2.6	1	splice junction	Chr9:+:642344-642372,642683-642698
GASNNFLQDVAK	CNAG_00180	carboxyl-terminal proteinase		0	2	632.32	1263.64	5.22	89	3.68	1	splice junction	Chr1:+:491446-491469,491528-491539
GATAVHGSNPQYLIEK	CNAG_01200	pre-mRNA-splicing factor 38A		0	2	842.94	1684.87	1.03	26	-	1	splice junction	Chr5:+:941285-941317,941378-941392
GATFEVPPKDPVLYR	CNAG_01348	conserved hypothetical protein		1	2	844.95	1688.9	1.14	66	4.27	9	splice junction	Chr5:-:535705-535731,535607-535624
GATGASAAPAAPPPPPR	CNAG_00148	conserved hypothetical protein		0	2	743.39	1485.78	0.4	25	-	1	splice junction	Chr1:+:408897-408899,408958-409005
GATIVYATHIFDGLKK	CNAG_02059	CCR4-Not complex subunit Caf16		1	3	578.66	1733.97	6.46	49	4.41	1	splice junction	Chr6:-:1310982-1310997,1310880-1310911
GAVEIFAK	CNAG_05256	catalase		0	2	417.74	834.47	-2.56	54	-	11	splice junction	Chr4:-:859844-859853,859776-859789
GccPYGYEcQYLHR	CNAG_04132	pre-mRNA-splicing factor CWC2	C2(Carbamidomethyl): C3(Carbamidomethyl): C9(Carbamidomethyl)	0	3	621.59	1862.74	2.23	44	3.65	1	splice junction	Chr9:+:92061-92077,92140-92164
GcGIVEFASQEEAQR	CNAG_05013	RNP domain-containing protein	C2(Carbamidomethyl)	0	2	840.89	1680.77	1.16	80	5.06	1	splice junction	Chr4:+:227551-227558,227608-227644
GcGTEVVTTDISVHIPVQGK	CNAG_07473	valine-tRNA ligase	C2(Carbamidomethyl)	0	2	1049.03	2097.06	-3.18	80	6.6	7	splice junction	Chr2:-:541491-541544,541414-541419
GcIGAVVHPSGQVWPYK	CNAG_06554	FAD dependent oxidoreductase superfamily	C2(Carbamidomethyl)	0	2	927.97	1854.94	3.57	70	5.66	1	splice junction	Chr7:-:102526-102563,102450-102462
GcLIMDTTWR	CNAG_05907	pyruvate carboxylase	C2(Carbamidomethyl)	0	2	626.8	1252.59	3.01	56	3.12	4	splice junction	Chr7:-:1179488-1179493,1179409-1179432
GDATAEDIDTAMELGAGYPMGPFK	CNAG_04308	short chain 3-hydroxyacyl-CoA dehydrogenase		0	2	1229.05	2457.1	0.4	87	4.4	3	splice junction	Chr9:+:529408-529462,529598-529606
GDDDLAAIENAITEAK	CNAG_07445	transketolase		0	2	823.41	1645.81	9.22	86	4.89	10	splice junction	Chr5:-:1548759-1548766,1548669-1548708
GDDDLAAIENAITEAKK	CNAG_07445	transketolase		1	2	887.45	1773.89	3.88	83	5.81	5	splice junction	Chr5:-:1548759-1548766,1548666-1548708
GDDDVDIVDSYHDDIcAR	CNAG_02956	transcription factor IWS1	C16(Carbamidomethyl)	0	3	693.96	2079.86	1.27	22	3.47	1	splice junction	Chr3:+:352491-352508,352558-352593
GDEEHFLNVLASVLSSSQFYR	CNAG_05179	ubiquinol-cytochrome C reductase complex core protein 2		0	2	1199.6	2398.18	6.65	85	6.36	10	splice junction	Chr4:-:645948-645955,645844-645898
GDEILEFSQAQTHFFNcPTQLSK	CNAG_03541	conserved hypothetical protein	C17(Carbamidomethyl)	0	2	1349.13	2697.26	-0.42	44	3.41	2	splice junction	Chr8:-:1232886-1232939,1232805-1232819
GDFDVGTGLVGAPAcGDVMK	CNAG_04039	iron sulfur cluster assembly protein 1	C15(Carbamidomethyl)	0	2	983.46	1965.9	0.18	96	4.99	2	splice junction	Chr2:+:1472309-1472358,1472467-1472476
GDGGGGVDPTGAGDQTIIVSGESGAGK	CNAG_06971	MYO2		0	2	1180.06	2359.1	1.11	65	-	1	splice junction	Chr5:+:224998-225065,225124-225136
GDGLEEGLDWLVNTIQK	CNAG_01309	small monomeric GTPase		0	2	943.98	1886.95	1.41	65	-	1	splice junction	Chr5:+:624194-624222,624301-624322
GDGTGGESIYGEKFEDENFELK	CNAG_05932	peptidyl-prolyl cis-trans isomerase D		1	2	1211.04	2421.07	-1.78	117	7	42	splice junction	Chr7:+:1248855-1248893,1248991-1249017
GDIAEFKPSIMVGVPAVWELIR	CNAG_04485	long-chain-fatty-acid-CoA-ligase		0	3	809.78	2427.31	1.09	78	5.03	3	splice junction	Chr9:-:988283-988306,988188-988229
GDIAEFKPSImVGVPAVWELIR	CNAG_04485	long-chain-fatty-acid-CoA-ligase	M11(Oxidation)	0	3	815.11	2443.33	8.76	49	6.11	1	splice junction	Chr9:-:988283-988306,988188-988229
GDKGQEEFWANK	CNAG_02692	nitroreductase family protein		1	2	704.83	1408.65	1.46	58	4.84	4	splice junction	Chr3:-:1005009-1005015,1004923-1004951
GDKQQFIDDLEQALYASK	CNAG_07561	phosphogluconate dehydrogenase		1	2	1035.02	2069.02	2.57	121	7.81	19	splice junction	Chr3:+:1210494-1210516,1210568-1210598
GDLDFSTLK	CNAG_02503	glutathione peroxidase		0	2	498.26	995.51	0.6	55	-	4	splice junction	Chr6:-:144939-144953,144865-144876
GDLDIYAIR	CNAG_07353	conserved hypothetical protein		0	2	518.28	1035.55	5.6	54	2.8	1	splice junction	Chr1:-:870757-870771,870688-870699
GDLGPLYPIEGLSPYQNR	CNAG_01144	damaged DNA binding protein		0	2	995.01	1989	-1.82	54	3.99	2	splice junction	Chr5:-:1087820-1087872,1087772-1087772
GDLINAIMK	CNAG_04985	nascent polypeptide-associated complex subunit alpha		0	2	487.77	974.53	-0.2	36	-	1	splice junction	Chr4:+:149926-149944,150047-150054
GDLRDFTPEEVSAmVLTK	CNAG_06443	heat shock protein 70	M14(Oxidation)	1	2	1012.51	2024	1.6	51	5.6	3	splice junction	Chr13:-:501210-501227,501128-501163
GDLRDFTPEEVSAMVLTK	CNAG_06443	heat shock protein 70		1	3	670	2008	-4.97	64	5.85	3	splice junction	Chr13:-:501210-501227,501128-501163
GDLSGGATTEAYAEAYR	CNAG_05638	conserved hypothetical protein		0	2	866.41	1731.8	12.72	142	4.89	41	splice junction	Chr14:-:826052-826057,825954-825998
GDLYDFITR	CNAG_02888	protein-glutamine gamma-glutamyltransferase		0	2	550.28	1099.55	3.47	37	-	1	splice junction	Chr3:+:522050-522064,522137-522148
GDNVAVVAELDEEKDSTINYNDIR	CNAG_00557	conserved hypothetical protein		1	2	1340.14	2679.28	2.16	102	5.41	2	splice junction	Chr1:+:1437151-1437161,1437218-1437278
GDQIPGLQVNGmDILAVR	CNAG_07660	pyruvate dehydrogenase e1 component alpha subunit	M12(Oxidation)	0	2	956.5	1912	0.44	74	-	1	splice junction	Chr7:-:156922-156945,156829-156858
GDQIPGLQVNGMDILAVR	CNAG_07660	pyruvate dehydrogenase e1 component alpha subunit		0	2	948.5	1896	0.34	86	2.8	1	splice junction	Chr7:-:156922-156945,156829-156858
GDSVILVLR	CNAG_03814	pre-mRNA splicing factor		0	2	486.3	971.59	1.16	52	2.99	5	splice junction	Chr2:-:912694-912712,912627-912634
GDTIIVR	CNAG_04851	MMS2		0	1	773.45	773.45	1.08	32	-	1	splice junction	Chr10:-:239179-239194,239121-239125
GDVKTPDQVTAAVK	CNAG_00084	glutamine-tRNA ligase		1	2	714.89	1428.78	6.13	31	-	1	splice junction	Chr1:+:236733-236763,236873-236883
GDYALQVGMNVcHGSDSVENGQK	CNAG_02285	nucleoside-diphosphate kinase	C12(Carbamidomethyl)	0	2	1233.04	2465.08	-2.68	105	7.21	17	splice junction	Chr6:-:700764-700790,700675-700716
GDYALQVGmNVcHGSDSVENGQK	CNAG_02285	nucleoside-diphosphate kinase	M9(Oxidation): C12(Carbamidomethyl)	0	3	827.69	2481.07	-2.86	59	6.35	4	splice junction	Chr6:-:700764-700790,700675-700716
GEAFLQALAR	CNAG_03819	sterol 24-C-methyltransferase		0	2	538.3	1075.6	6.58	59	2.57	1	splice junction	Chr2:+:923070-923090,923151-923159
GEANSIITSYNR	CNAG_01137	aconitase		0	2	662.83	1324.65	1.11	81	3.61	5	splice junction	Chr5:+:1106631-1106646,1106710-1106729
GEASNYYGEILLDQQK	CNAG_01682	mitochondrial outer membrane 72K protein		0	2	914.44	1827.88	1.15	90	3.51	2	splice junction	Chr11:-:597222-597241,597137-597164
GEASYYNYQGDEGLIKDIAWYYPQPK	CNAG_00711	conserved hypothetical protein		1	3	1023.48	3068.43	0.15	60	6.08	2	splice junction	Chr1:+:1858958-1859016,1859068-1859086
GEDVNVEDDTNEDSRPETSK	CNAG_06753	cap binding protein		0	2	1118.48	2235.95	1.33	106	6.17	8	splice junction	Chr2:+:138894-138930,138982-139004
GEESAIVEEFMLLTNQSAAR	CNAG_03345	SSD1 protein		0	3	732.37	2195.08	7.19	58	3.33	1	splice junction	Chr8:-:699296-699322,699214-699246
GEFLEWAEFGGNcYGTTFAALTALHPR	CNAG_01364	guanylate kinase	C13(Carbamidomethyl)	0	3	1005.82	3015.44	9.79	75	6.46	2	splice junction	Chr5:+:491793-491830,491883-491925
GEFVEYDGILK	CNAG_02927	thioredoxin family protein		0	1	1269.64	1269.64	-0.55	47	3.63	8	splice junction	Chr3:+:432239-432260,432309-432319
GEFVGGcDILLSmHQSGELEDLLIK	CNAG_03985	monothiol glutaredoxin-5	C7(Carbamidomethyl): M13(Oxidation)	0	3	926.13	2776.36	3.94	57	4.56	1	splice junction	Chr2:+:1334507-1334543,1334616-1334653
GEFVGGcDILLSMHQSGELEDLLIK	CNAG_03985	monothiol glutaredoxin-5	C7(Carbamidomethyl)	0	3	920.8	2760.37	4.67	-	3.03	1	splice junction	Chr2:+:1334507-1334543,1334616-1334653
GEGDEAPDIPPGDVIFLIR	CNAG_00060	chaperone regulator		0	2	1005.51	2010.02	1.77	48	-	2	splice junction	Chr1:-:167987-168004,167884-167922
GEGFPNPVDER	CNAG_04017	protein-methionine-R-oxide reductase		0	2	608.78	1216.56	-0.09	55	3.33	7	splice junction	Chr2:+:1410559-1410590,1410645-1410645
GEINSPAPEGSPLK	CNAG_07855	midasin		0	2	698.36	1395.71	1.02	44	2.58	1	splice junction	Chr10:+:628628-628635,628677-628710
GEKPSLATSHDLGNIDDYELHR	CNAG_00389	mitochondrial protein		0	2	1234.1	2467.18	-0.81	93	7.47	6	splice junction	Chr1:+:1025580-1025589,1025655-1025710
GENNHHIAESAFK	CNAG_05509	imidazoleglycerol-phosphate dehydratase		0	2	727.34	1453.68	0.26	42	3.94	2	splice junction	Chr14:+:490980-490999,491066-491084
GENPPIPDEEGGGLNPGTGHQTK	CNAG_04322	conserved hypothetical protein		0	3	767.7	2301.08	0.96	63	5.53	7	splice junction	Chr9:+:562623-562681,562741-562750
GESYVHGTVcFTQESENAPVcITGEIK	CNAG_01019	Cu/Zn superoxide dismutase	C10(Carbamidomethyl): C21(Carbamidomethyl)	0	2	1506.69	3012.37	-0.76	110	10.31	33	splice junction	Chr5:+:1416944-1417018,1417080-1417085
GEVQEFIDVcDFATGLSR	CNAG_00735	succinate-semialdehyde dehydrogenase	C10(Carbamidomethyl)	0	2	1021.98	2042.95	-0.23	97	4.34	2	splice junction	Chr1:-:1921306-1921332,1921229-1921255
GEYPTDTIYTDLNPSPATR	CNAG_02673	NAD dependent epimerase/dehydratase family protein		0	2	1056	2110.99	-2.82	118	5.13	73	splice junction	Chr3:+:1060634-1060654,1060703-1060738
GFADEVYDFVSNSAYGTLESLNHELGQHLLK	CNAG_02786	folic acid synthesis protein		0	4	864.18	3453.69	10.09	24	-	1	splice junction	Chr3:+:768140-768163,768223-768291
GFAFVHYSTGEAADAAIK	CNAG_04441	polyadenylate-binding protein		0	2	927.96	1854.9	0.91	115	7.38	52	splice junction	Chr9:-:878201-878208,878107-878152
GFDEADFFAGEDSGILK	CNAG_03176	endoplasmic oxidoreductin 1		0	2	909.42	1817.83	1.67	86	4.51	7	splice junction	Chr8:-:257538-257579,257478-257486
GFDTFcPIGPFIPK	CNAG_04690	mitochondrial protein	C6(Carbamidomethyl)	0	2	798.4	1595.8	4.3	48	3.5	2	splice junction	Chr10:-:689136-689161,689069-689084
GFDYGLYSIFSSAEALQTYAVSEAHVK	CNAG_04785	conserved hypothetical protein		0	3	985.16	2953.45	9.71	77	5.69	2	splice junction	Chr10:+:409090-409102,409159-409226
GFEDcTIWNPQEATGSK	CNAG_07559	conserved hypothetical protein	C5(Carbamidomethyl)	0	2	970.43	1939.85	0.01	106	4.75	4	splice junction	Chr3:-:1205336-1205346,1205240-1205279
GFGFVTYGSPQEAEAAIAAMNEQELDGR	CNAG_03281	glycine-rich RNA binding protein		0	3	986.8	2958.38	6.93	55	4.52	3	splice junction	Chr8:-:560515-560529,560391-560459
GFGFVTYGSPQEAEAAIAAmNEQELDGRR	CNAG_03281	glycine-rich RNA binding protein	M20(Oxidation)	1	3	1044.16	3130.48	7.44	27	4.61	2	splice junction	Chr8:-:560515-560529,560388-560459
GFGFVTYGSPQEAEAAIAAMNEQELDGRR	CNAG_03281	glycine-rich RNA binding protein		1	3	1038.83	3114.48	8.04	58	5.35	2	splice junction	Chr8:-:560515-560529,560388-560459
GFGGYNSEWAIPVFEQVFATK	CNAG_05504	GDSL Lipase/Acylhydrolase family protein		0	2	1174.07	2347.14	-1.56	59	4.74	9	splice junction	Chr14:-:480657-480666,480490-480526
GFGGYNSEWAIPVFEQVFATKK	CNAG_05504	GDSL Lipase/Acylhydrolase family protein		1	3	825.76	2475.26	10.25	49	6.28	3	splice junction	Chr14:-:480657-480666,480487-480526
GFGLVMNALDNMDAR	CNAG_05896	Uba2		0	2	812.39	1623.77	7.15	84	3.78	1	splice junction	Chr7:-:1155866-1155902,1155800-1155807
GFGYVHFADR	CNAG_01564	RNA-binding protein		0	2	584.78	1168.55	-0.27	31	-	1	splice junction	Chr11:+:296624-296647,296715-296720
GFKEHGAPNVSTFLITYR	CNAG_02330	60s ribosomal protein l21-a		1	3	679.69	2037.07	6.45	68	5.67	3	splice junction	Chr6:+:591811-591820,592019-592062
GFLADPARPATALNSIPK	CNAG_06399	SH# domain-containing protein		0	2	920.01	1839.01	1.18	59	4.71	4	splice junction	Chr13:-:386750-386759,386602-386645
GFLGALFYGSK	CNAG_05310	nipsnap family protein		0	2	580.32	1159.62	7.26	48	-	1	splice junction	Chr4:+:1013706-1013717,1013787-1013807
GFLGGLAPTLIR	CNAG_03386	carrier protein ymc2		0	1	1214.73	1214.73	-0.45	53	4.09	6	splice junction	Chr8:+:816989-817023,817076-817076
GFLTIEEAEK	CNAG_02230	phosphoketolase		0	2	568.8	1136.58	0.52	57	2.79	4	splice junction	Chr6:-:851415-851435,851361-851369
GFLTIEEAEKHcIAGASVWEK	CNAG_02230	phosphoketolase	C12(Carbamidomethyl)	1	2	1188.09	2375.18	2.61	88	6.64	2	splice junction	Chr6:-:851415-851435,851328-851369
GFLYANAVGGQQGVEHAVNIFSAEILTTMR	CNAG_03663	L-lactate dehydrogenase		0	3	1065.2	3193.6	-4.54	51	5.71	1	splice junction	Chr2:+:476260-476317,476368-476399
GFLYANAVGGQQGVEHAVNIFSAEILTTmR	CNAG_03663	L-lactate dehydrogenase	M29(Oxidation)	0	3	1070.54	3209.59	-3.23	-	3.65	1	splice junction	Chr2:+:476260-476317,476368-476399
GFPPVIPPNSTLKFEVELLK	CNAG_03682	macrolide-binding protein FKBP12		1	2	1113.13	2225.26	-0.23	65	3.46	5	splice junction	Chr2:-:525333-525378,525267-525280
GFPVQDGQINYHSFVR	CNAG_00808	myosin regulatory light chain cdc4		0	2	932.46	1863.91	-2.28	97	4.85	4	splice junction	Chr1:-:2138669-2138682,2138574-2138607
GFQPGAVQTDQGQAGFMTEYVATR	CNAG_04514	CMGC/MAPK/ERK protein kinase		0	2	1280.1	2559.2	3.44	116	5.17	1	splice junction	Chr9:+:1059625-1059682,1059750-1059763
GFTPSSLLLTTTDTR	CNAG_04750	conserved hypothetical protein		0	2	805.43	1609.86	7.93	93	3.92	2	splice junction	Chr10:+:508557-508560,508610-508650
GGAGEEDTAVAHLTTQR	CNAG_06680	COP9 complex subunit 6		0	2	856.91	1712.82	1.05	100	6.05	5	splice junction	Chr7:-:462377-462401,462299-462324
GGAVALGHPIGSSGSR	CNAG_02918	acetyl-CoA C-acetyltransferase		0	2	711.88	1422.75	0.8	58	3.84	4	splice junction	Chr3:-:451753-451776,451656-451679
GGDTEPSLSEPSLVLTSPLNR	CNAG_05613	conserved hypothetical protein		0	2	1085.06	2169.1	-0.18	91	5.31	2	splice junction	Chr14:+:765847-765858,765927-765977
GGEHAGEYMVVNMEWGAFDNKR	CNAG_03769	hexokinase		1	3	833.04	2497.11	2.93	78	8.45	1	splice junction	Chr2:+:766873-766935,766986-766988
GGEVGAHILSGAVIEPR	CNAG_00462	oxidoreductase		0	3	554.64	1661.9	1.23	30	4.28	1	splice junction	Chr1:+:1196605-1196617,1196703-1196740
GGHGVPLSNFMNAQYFATVELGTPFQTFK	CNAG_00581	endopeptidase		0	3	1053.52	3158.55	3.89	43	4.18	3	splice junction	Chr1:+:1496505-1496529,1496609-1496670
GGHGVPLSNFmNAQYFATVELGTPFQTFK	CNAG_00581	endopeptidase	M11(Oxidation)	0	3	1058.86	3174.56	9.2	43	4.87	3	splice junction	Chr1:+:1496505-1496529,1496609-1496670
GGIPVVFPIFGPPPPSPPEYASLGQHGFAR	CNAG_07559	conserved hypothetical protein		0	3	1030.22	3088.63	9.79	78	7.68	26	splice junction	Chr3:-:1205945-1205965,1205823-1205891
GGKETLSFEDAVLTGLAPNGGLYIPTHIPALPK	CNAG_03612	threonine synthase Thr4		1	3	1126.28	3376.81	-0.65	85	8.33	2	splice junction	Chr2:+:338727-338756,338890-338926
GGLEVVDVAIPISAVLAEKDGEELK	CNAG_01726	transcriptional elongation regulator		1	3	851.13	2551.39	1.34	54	6.2	1	splice junction	Chr11:+:725557-725628,725677-725679
GGLGHTNTLR	CNAG_01820	pyruvate kinase		0	2	513.28	1025.55	1.35	47	3.32	2	splice junction	Chr11:+:1002359-1002373,1002429-1002443
GGPGmPEmLKPTSLImGAGLGYDVAcLTDGR	CNAG_05497	dihydroxy-acid dehydratase	M5(Oxidation): M8(Oxidation): M16(Oxidation): C26(Carbamidomethyl)	0	3	1071.51	3212.51	-1.26	69	7.25	1	splice junction	Chr14:-:465286-465295,465164-465246
GGPGmPEmLKPTSLIMGAGLGYDVAcLTDGR	CNAG_05497	dihydroxy-acid dehydratase	M5(Oxidation): M8(Oxidation): C26(Carbamidomethyl)	0	3	1066.19	3196.54	8.67	95	6.48	2	splice junction	Chr14:-:465286-465295,465164-465246
GGPGMPEMLKPTSLImGAGLGYDVAcLTDGR	CNAG_05497	dihydroxy-acid dehydratase	M16(Oxidation): C26(Carbamidomethyl)	0	3	1060.84	3180.52	-0.06	65	5.48	1	splice junction	Chr14:-:465286-465295,465164-465246
GGPGMPEMLKPTSLIMGAGLGYDVAcLTDGR	CNAG_05497	dihydroxy-acid dehydratase	C26(Carbamidomethyl)	0	3	1055.51	3164.53	0.38	65	4.92	3	splice junction	Chr14:-:465286-465295,465164-465246
GGPLGSLFRPDNFVFGQSGAGNNWAK	CNAG_01840	beta1-tubulin		0	2	1347.17	2693.33	4.36	80	10.09	19	splice junction	Chr11:+:1050489-1050526,1050577-1050616
GGPPPGNTDYAFEMAASNLR	CNAG_07316	alcohol dehydrogenase		0	2	1032.98	2064.95	0.55	108	5.04	2	splice junction	Chr1:-:535255-535293,535178-535198
GGPPPGNTDYAFEmAASNLR	CNAG_07316	alcohol dehydrogenase	M14(Oxidation)	0	2	1040.97	2080.94	0.29	50	3.19	1	splice junction	Chr1:-:535255-535293,535178-535198
GGQLIVHEAAVLVR	CNAG_02265	tRNA binding protein		0	2	731.43	1461.85	0.82	61	3.84	1	splice junction	Chr6:+:750009-750020,750081-750110
GGSMHIFTPSFFGGNGIVGAQVPVGAGVALAQK	CNAG_07660	pyruvate dehydrogenase e1 component alpha subunit		0	3	1057.88	3171.64	-0.85	80	8.56	4	splice junction	Chr7:-:157243-157305,157135-157170
GGSmHIFTPSFFGGNGIVGAQVPVGAGVALAQK	CNAG_07660	pyruvate dehydrogenase e1 component alpha subunit	M4(Oxidation)	0	3	1063.22	3187.64	1.13	75	6.37	2	splice junction	Chr7:-:157243-157305,157135-157170
GGSVDVQSENAMDR	CNAG_01984	transaldolase		0	2	732.82	1464.64	0.2	81	4.71	24	splice junction	Chr11:-:1449471-1449475,1449368-1449404
GGSVDVQSENAmDR	CNAG_01984	transaldolase	M12(Oxidation)	0	2	740.82	1480.64	2.64	78	3.67	14	splice junction	Chr11:-:1449471-1449475,1449368-1449404
GGSVDVQSENAmDRLLVEFGTEILK	CNAG_01984	transaldolase	M12(Oxidation)	1	2	1362.19	2723.37	6.45	23	2.49	1	splice junction	Chr11:-:1449471-1449475,1449335-1449404
GGSVDVQSENAMDRLLVEFGTEILK	CNAG_01984	transaldolase		1	3	903.13	2707.38	7.49	72	5.22	4	splice junction	Chr11:-:1449471-1449475,1449335-1449404
GGVHEPYHTVAVSGEATGPEEVQEDGDQLPQEDNDEGEAEVK	CNAG_02404	nuclear segregation protein Bfr1		0	4	1112.75	4447.98	4.57	51	10.67	3	splice junction	Chr6:-:409510-409534,409352-409452
GGVIMDVMNAEQAK	CNAG_06908	pyridoxine biosynthesis protein		0	2	731.86	1462.71	3.32	91	4.4	2	splice junction	Chr3:-:1488805-1488809,1488719-1488755
GGVImDVmNAEQAK	CNAG_06908	pyridoxine biosynthesis protein	M5(Oxidation): M8(Oxidation)	0	2	747.84	1494.67	-13.39	73	3.69	3	splice junction	Chr3:-:1488805-1488809,1488719-1488755
GGVKPGSIVSPSDVLSPISAK	CNAG_05576	conserved hypothetical protein		0	2	998.06	1995.11	-0.71	76	6.08	3	splice junction	Chr14:-:663124-663140,663005-663050
GGVLEPEGIVEVK	CNAG_05759	acetyl-CoA carboxylase		0	2	663.37	1325.73	-0.23	45	3.27	9	splice junction	Chr7:-:789873-789906,789810-789814
GGWIDAIITDPPYGVR	CNAG_02583	Trmt11 protein		0	2	865.45	1729.89	-1.04	26	-	1	splice junction	Chr3:-:1305951-1305987,1305890-1305900
GGWNVFHGTGEGIR	CNAG_01585	conserved hypothetical protein		0	2	743.86	1486.72	2.39	57	4.78	17	splice junction	Chr11:+:359253-359265,359406-359425
GGYVVEEVENADVTLVSTGSEVTLcLQALEQLK	CNAG_07445	transketolase	C25(Carbamidomethyl)	0	3	1184.27	3550.81	7.11	149	7.25	9	splice junction	Chr5:-:1547610-1547640,1547491-1547558
GHEEGLmEmDKLSEFAPLHNHR	CNAG_06432	ackA	M7(Oxidation): M9(Oxidation)	1	4	653.05	2609.19	0.15	23	5.24	1	splice junction	Chr13:+:466147-466203,466253-466261
GHFDSGFQGGVQMVDSPAQAK	CNAG_00747	succinate-CoA ligase		0	2	1082	2162.99	0.33	155	9.14	19	splice junction	Chr1:+:1960844-1960890,1960968-1960983
GHFDSGFQGGVQmVDSPAQAK	CNAG_00747	succinate-CoA ligase	M13(Oxidation)	0	2	1090	2178.99	0.2	96	7.13	2	splice junction	Chr1:+:1960844-1960890,1960968-1960983
GHFGPINTLAVHPQGR	CNAG_00602	eukaryotic translation initiation factor 3 subunit 2		0	2	850.96	1700.91	7.23	124	5.93	3	splice junction	Chr1:-:1548650-1548657,1548556-1548595
GHGDSIQSIAWNSVGTTLATTcR	CNAG_05301	microtubule binding protein	C22(Carbamidomethyl)	0	2	1216.59	2432.18	6.43	116	7.4	10	splice junction	Chr4:-:983666-983725,983591-983599
GHLENISQNcLIGAINADNGEANK	CNAG_01137	aconitase	C10(Carbamidomethyl)	0	2	1276.61	2552.21	-1.55	150	9.92	47	splice junction	Chr5:+:1107129-1107150,1107223-1107272
GHLENISQNcLIGAINADNGEANKILNQETGEYGAVPTVAAYYR	CNAG_01137	aconitase	C10(Carbamidomethyl)	1	4	1187.84	4748.32	5	38	4.89	2	splice junction	Chr5:+:1107129-1107150,1107223-1107332
GHQHQYYEGAPR	CNAG_06220	allergen		0	2	721.83	1442.66	1.98	46	4.28	6	splice junction	Chr12:-:661033-661051,660963-660979
GHQSIcLIGGATGSIGDPSGR	CNAG_04896	tyrosine-tRNA ligase	C6(Carbamidomethyl)	0	3	680.67	2039.99	0.73	65	5.84	2	splice junction	Chr10:+:87245-87265,87312-87353
GHSAVDFK	CNAG_02748	UTP-glucose-1-phosphate uridylyltransferase		0	2	430.72	860.43	0.15	25	-	1	splice junction	Chr3:+:852215-852229,852335-852343
GIDVQQVSLVINYDLPSSK	CNAG_00785	translation initiation factor		0	2	1038.06	2075.11	2.05	116	5.32	11	splice junction	Chr1:+:2064992-2065027,2065089-2065109
GIEDLDFFIGDEAVANSK	CNAG_01402	actin binding protein		0	2	970.48	1939.94	8.27	104	4.23	8	splice junction	Chr5:-:399661-399713,399610-399610
GIEEADLIFVSVNTPTKK	CNAG_04969	UDP-glucose dehydrogenase		1	2	981.03	1961.06	1.58	92	5.43	1	splice junction	Chr4:-:112956-112972,112870-112906
GIEGSPHAHDAIKVEPAIEYLDAR	CNAG_03040	transketolase		1	2	1294.67	2588.32	5.05	96	7.62	19	splice junction	Chr3:-:137836-137876,137744-137774
GIEGSPHAHDAIKVEPAIEYLDAR	CNAG_00866	transketolase		1	2	1294.67	2588.32	5.05	96	7.62	19	splice junction	Chr5:-:1788554-1788594,1788462-1788492
GIEKPPYLLPSWIAETGIGEQR	CNAG_03267	spliceosome associated protein 145		0	3	818.77	2454.3	0.74	69	3.97	1	splice junction	Chr8:-:526358-526388,526265-526299
GIGDLGELQKDDVcDVIGVVR	CNAG_01144	damaged DNA binding protein	C14(Carbamidomethyl)	1	2	1129.07	2257.14	-5.6	116	7.36	15	splice junction	Chr5:-:1087359-1087401,1087289-1087308
GIGVFFDTYANSK	CNAG_04111	lectin		0	2	709.85	1418.7	1.55	83	3.67	3	splice junction	Chr9:+:30826-30848,30925-30940
GIHPDPYRPPLFPDGTK	CNAG_02403	conserved hypothetical protein		0	2	953.99	1906.98	-0.49	39	4.82	34	residue overlap splice site	Chr6:+:412522-412546,412602-412627
GIITYIDAVLNHK	CNAG_03146	alpha-amylase		0	2	728.91	1456.82	1.06	91	4.33	26	splice junction	Chr8:+:180563-180600,180659-180659
GIKEEEVLADQLASEESIEAIIR	CNAG_00929	conserved hypothetical protein		1	2	1271.67	2542.34	4.11	117	7.71	4	splice junction	Chr5:+:1604829-1604852,1604903-1604947
GILNPSEVPTPQ	CNAG_03873	conserved hypothetical protein		0	2	626.33	1251.66	0	39	3.56	6	splice junction	Chr2:-:1058013-1058025,1057875-1057897
GIMAADANLDEVGK	CNAG_04146	conserved hypothetical protein		0	2	702.36	1403.71	18.46	29	-	1	splice junction	Chr9:+:126941-126958,127011-127034
GITISTAHVEYETPNR	CNAG_03263	translation elongation factor		0	2	894.45	1787.89	-2.62	107	5.29	4	splice junction	Chr8:+:515338-515358,515409-515435
GIVWGYFTQAEETFKDMEDALSR	CNAG_06151	transferase		1	3	898.44	2693.29	13.31	44	3.95	1	splice junction	Chr12:+:439142-439203,439344-439350
GIVWGYFTQAEETFKDmEDALSR	CNAG_06151	transferase	M17(Oxidation)	1	3	903.77	2709.28	12.18	59	4.7	1	splice junction	Chr12:+:439142-439203,439344-439350
GKEGLVDVTGIPLSTYFSAIK	CNAG_01155	glycerol kinase		1	3	732.41	2195.21	5.03	61	5.92	2	splice junction	Chr5:+:1058955-1058977,1059032-1059071
GKGHFDSGFQGGVQMVDSPAQAK	CNAG_00747	succinate-CoA ligase		1	3	783.37	2348.1	-2.47	51	6.39	1	splice junction	Chr1:+:1960838-1960890,1960968-1960983
GKGHFDSGFQGGVQmVDSPAQAK	CNAG_00747	succinate-CoA ligase	M15(Oxidation)	1	3	788.7	2364.1	-2.19	61	6.55	1	splice junction	Chr1:+:1960838-1960890,1960968-1960983
GKGSTVVTVLcDGAYR	CNAG_05028	cysteine synthase	C11(Carbamidomethyl)	1	2	841.93	1682.86	1.72	78	5.43	3	splice junction	Chr4:+:259096-259142,259192-259192
GKGYVcTcDAEK	CNAG_00084	glutamine-tRNA ligase	C6(Carbamidomethyl): C8(Carbamidomethyl)	1	2	694.3	1387.6	1.81	67	3.1	1	splice junction	Chr1:+:237988-238015,238067-238074
GKKPAPAPFGTK	CNAG_05555	ribosomal protein L4		1	2	599.85	1198.69	-0.17	57	4	26	splice junction	Chr14:-:615856-615880,615791-615801
GKLEVVDPDPAPTLQSILDNWASNSSLGTPSSR	CNAG_06178	predicted protein		1	3	1151.26	3451.76	6.43	123	6.81	2	splice junction	Chr12:-:530707-530736,530590-530658
GKLHGIFLQGSPTLFR	CNAG_02327	prolidase		1	2	886.01	1771.01	2.46	67	6.72	2	splice junction	Chr6:-:602855-602860,602730-602771
GKLmEAEDTLNIALR	CNAG_04050	pre-mRNA splicing factor	M4(Oxidation)	1	2	845.44	1689.88	-4.42	85	4.49	2	splice junction	Chr2:-:1498136-1498151,1498017-1498045
GKLPLDLEVGYLPGSEAPILAVGcTDR	CNAG_03940	elongator complex protein 2	C24(Carbamidomethyl)	1	3	947.51	2840.51	6.69	60	4.91	1	splice junction	Chr2:+:1233493-1233541,1233592-1233623
GKLPLHTVSVSGTLK	CNAG_04538	autophagy APG7		1	2	768.96	1536.91	1.71	67	4.61	2	splice junction	Chr9:+:1117854-1117858,1117902-1117941
GKNPQPEWELISPALTVLTK	CNAG_01361	importin alpha subunit		1	2	1111.11	2221.22	-1.03	82	6.61	30	splice junction	Chr5:+:498537-498566,498618-498647
GKNVVVLVPGAFSGVcSNQVPPYITSFSDFK	CNAG_07032	conserved hypothetical protein	C16(Carbamidomethyl)	1	3	1105.24	3313.69	0.52	56	4.72	2	splice junction	Chr14:-:49501-49532,49358-49418
GKPFPDPYLLGASGcNASPFESLVVEDAPTGIR	CNAG_01744	phosphatase	C15(Carbamidomethyl)	0	3	1154.58	3461.73	6.57	96	9.44	25	splice junction	Chr11:-:772126-772189,772039-772073
GKPTVVSIGNISVLPYADELGL	CNAG_05179	ubiquinol-cytochrome C reductase complex core protein 2		0	2	1121.62	2242.23	-0.47	45	5.14	36	splice junction	Chr4:-:644906-644955,644840-644855
GKVNPAQIQDVAVGNVLPPGGGANVAR	CNAG_00490	acetyl-CoA C-acyltransferase		1	3	866.81	2598.42	1.77	66	5.58	2	splice junction	Chr1:-:1256488-1256513,1256355-1256409
GKVSSGASIIEEIHSAAIDPNATLLIATDDEDR	CNAG_00139	conserved hypothetical protein		1	3	1136.92	3408.74	7.5	80	9.76	1	splice junction	Chr1:-:377266-377301,377142-377204
GKVVLVTGGGTGLGK	CNAG_06511	conserved hypothetical protein		1	2	671.91	1342.81	5.99	77	4.52	1	residue overlap splice site	Chr13:+:711896-711901,711956-711994
GKWTVLVFYPmDFTFVcPTEILAFNK	CNAG_03482	thioredoxin-dependent peroxide reductase	M11(Oxidation): C17(Carbamidomethyl)	1	3	1047.2	3139.59	5.97	59	6.27	1	splice junction	Chr8:+:1078686-1078693,1078928-1078962
GKWTVLVFYPMDFTFVcPTEILAFNK	CNAG_03482	thioredoxin-dependent peroxide reductase	C17(Carbamidomethyl)	1	3	1041.87	3123.59	5.74	54	4.62	1	splice junction	Chr8:+:1078686-1078693,1078928-1078962
GKYPIEAVK	CNAG_01820	pyruvate kinase		1	2	502.79	1004.58	-0.11	30	-	2	splice junction	Chr11:+:1001747-1001768,1001827-1001831
GKYSEVFESIHLPTDSK	CNAG_05694	CMGC/CK2 protein kinase		1	2	968.99	1936.98	5.16	95	6.78	4	splice junction	Chr7:+:631733-631747,631809-631844
GLAIIGFPcNQFK	CNAG_06287	glutathione peroxidase	C9(Carbamidomethyl)	0	2	732.89	1464.77	0.03	72	3.53	10	splice junction	Chr13:-:98348-98380,98279-98284
GLANPTALLLSSLmmLR	CNAG_07363	isocitrate dehydrogenase	M14(Oxidation): M15(Oxidation)	0	2	917.01	1833.01	5.26	42	3.47	2	splice junction	Chr1:+:1233328-1233377,1233482-1233482
GLANPTALLLSSLMMLR	CNAG_07363	isocitrate dehydrogenase		0	2	901.01	1801.01	2.62	85	5.26	4	splice junction	Chr1:+:1233328-1233377,1233482-1233482
GLANPTALLLSSLMmLR	CNAG_07363	isocitrate dehydrogenase	M15(Oxidation)	0	3	606.34	1817	0.79	22	-	1	splice junction	Chr1:+:1233328-1233377,1233482-1233482
GLANPTALLLSSLmMLR	CNAG_07363	isocitrate dehydrogenase	M14(Oxidation)	0	3	606.34	1817	0.79	22	-	1	splice junction	Chr1:+:1233328-1233377,1233482-1233482
GLATISNDGATILK	CNAG_07346	t-complex protein 1		0	2	687.39	1373.76	0.84	72	3.31	1	splice junction	Chr1:+:728930-728948,729007-729029
GLAVVPQGGNTGLVGGSNPVHDEIILNLSNLSQIR	CNAG_02664	D-lactate dehydrogenase		0	2	1769.97	3538.94	10.89	66	5.14	7	splice junction	Chr3:-:1082751-1082793,1082630-1082691
GLcGSEPYIAPELFEQKEYDAR	CNAG_07667	other/HAL protein kinase	C3(Carbamidomethyl)	1	3	858.08	2572.21	3.37	-	2.86	1	splice junction	Chr7:-:597787-597838,597714-597727
GLDHGVWVPFR	CNAG_04325	extradiol ring-cleavage dioxygenase		0	3	428.23	1282.67	-0.23	35	-	1	splice junction	Chr9:+:571746-571767,571820-571830
GLDNYLK	CNAG_04808	XPG N-terminal domain-containing protein		0	2	411.72	822.44	0.71	25	-	1	splice junction	Chr10:+:339384-339393,339463-339473
GLDQLVTTLcGSSANETAFK	CNAG_02366	4-aminobutyrate aminotransferase	C10(Carbamidomethyl)	0	2	1056.52	2112.04	5.21	95	5.66	4	splice junction	Chr6:-:506760-506805,506698-506711
GLDSLKGVFEDLEAGK	CNAG_07745	mannitol-1-phosphate dehydrogenase		1	2	839.45	1677.88	8.26	106	7.1	16	splice junction	Chr8:+:1221141-1221160,1221220-1221247
GLEDFLDVSVVHPHmLEGGWHFVPK	CNAG_01893	glutathione S-transferase Gst3	M15(Oxidation)	0	3	954.48	2861.43	6.56	31	5.19	2	splice junction	Chr11:+:1192175-1192193,1192250-1192305
GLEDFLDVSVVHPHMLEGGWHFVPK	CNAG_01893	glutathione S-transferase Gst3		0	3	949.15	2845.44	9.08	30	5.82	3	splice junction	Chr11:+:1192175-1192193,1192250-1192305
GLELDEDEIAGIFDKWNNGVLDSFLIEITR	CNAG_07561	phosphogluconate dehydrogenase		1	3	1141.24	3421.71	-0.42	79	6.92	1	splice junction	Chr3:+:1210129-1210173,1210221-1210265
GLESTGAIVKPYVIQETLSEEILK	CNAG_03948	cytoplasmic protein		0	3	873.15	2617.45	6.26	76	7.2	4	splice junction	Chr2:+:1255946-1255986,1256063-1256093
GLESTGAIVKPYVIQETLSEEILKK	CNAG_03948	cytoplasmic protein		1	3	915.85	2745.54	4.75	84	9.45	4	splice junction	Chr2:+:1255946-1255986,1256063-1256096
GLEYWDNVEASVDGVLGGFGTGPVPHIEQLTSR	CNAG_06235	conserved hypothetical protein		0	3	1167.25	3499.73	3.9	61	7.57	1	splice junction	Chr12:+:698702-698767,698829-698861
GLFDFFNNDPSGRDEVYNLDPNNQAHK	CNAG_03007	conserved hypothetical protein		1	3	1041.82	3123.44	5.17	68	-	50	splice junction	Chr3:-:225721-225721,225523-225553
gLFDFFNNDPSGRDEVYNLDPNNQAHK	CNAG_03007	conserved hypothetical protein	N-Term(Acetyl)	1	3	1055.82	3165.43	1.07	64	-	3	splice junction	Chr3:-:225721-225721,225523-225553
GLFNEFGTISHIK	CNAG_03888	conserved hypothetical protein		0	2	731.89	1462.77	1.35	52	3.72	3	splice junction	Chr2:+:1103661-1103675,1103734-1103757
GLFSVVTTMNMTPIIR	CNAG_05933	SLY1 protein		0	2	890.49	1779.97	11.29	42	3.14	1	splice junction	Chr7:-:1251903-1251930,1251832-1251851
GLGcYYcNDIVAPTDSLSDR	CNAG_04538	autophagy APG7	C4(Carbamidomethyl): C7(Carbamidomethyl)	0	2	1138.5	2276	0.54	97	4.96	1	splice junction	Chr9:+:1119392-1119436,1119521-1119535
GLGDLEGLLGNLTTPK	CNAG_06142	alpha DNA polymerase		0	2	799.45	1597.89	4.53	62	3.45	1	splice junction	Chr12:-:414032-414054,413943-413967
GLGDVVLLLEHTPTYTTGR	CNAG_03473	lipoate-protein ligase B		0	3	681.38	2042.11	11.12	51	4.28	2	splice junction	Chr8:+:1048468-1048495,1048546-1048574
GLGVEIAK	CNAG_00136	ubiquitin activating enzyme		0	2	393.74	786.47	0	48	-	2	splice junction	Chr1:-:371935-371953,371856-371860
GLLAKPTHVNIIR	CNAG_05134	ornithine-oxo-acid transaminase		0	2	716.44	1431.88	0.63	69	4.74	11	splice junction	Chr4:+:514763-514794,514848-514854
GLLEQVSNPAPAK	CNAG_05464	conserved hypothetical protein		0	2	662.37	1323.74	11.97	52	3.46	1	splice junction	Chr14:+:378698-378712,378763-378786
GLLEQVSNPAPAKSTSSVPQSSR	CNAG_05464	conserved hypothetical protein		1	3	780.73	2340.18	-15.65	-	3.07	1	splice junction	Chr14:+:378698-378712,378763-378816
GLMTGDPQYSNLPLITTFLK	CNAG_05829	conserved hypothetical protein		0	2	1105.08	2209.15	-1.39	48	3.44	1	splice junction	Chr7:+:979965-979970,980030-980083
GLNPGLYDKYEPTK	CNAG_00461	endoplasmic reticulum protein		1	2	797.91	1594.82	4.37	65	3.87	1	splice junction	Chr1:-:1195291-1195306,1195202-1195227
GLNPNKEEDLQTVLTELIAPFDSASLcLSK	CNAG_02851	threonine aldolase	C27(Carbamidomethyl)	1	3	1101.57	3302.7	4.28	-	3.71	1	splice junction	Chr3:-:614682-614719,614574-614625
GLPEDGPVKPTQDDKLAFYAHFK	CNAG_06140	long-chain fatty acid transporter		1	3	858.44	2573.3	-0.55	27	4.74	1	splice junction	Chr12:-:410591-410641,410509-410526
GLPMQIVDAEYQWDR	CNAG_02165	cytoplasmic protein		0	2	910.94	1820.87	2.02	44	2.76	1	splice junction	Chr6:-:1031496-1031533,1031393-1031399
GLPMTLNPTPEGVEVFHAGTK	CNAG_06314	bifunctional purine biosynthetic protein ADE1		0	2	1098.06	2195.12	-0.5	54	6.63	3	splice junction	Chr13:+:169158-169191,169248-169276
GLPVDHPDIDTEMEEVR	CNAG_03438	hexose transporter		0	2	976.46	1951.91	0.61	80	5.38	12	splice junction	Chr8:-:950470-950499,950393-950413
GLQEQLLEFDTPFIEDYLK	CNAG_01000	nucleoporin Nup157/170		0	2	1149.59	2298.17	6.37	88	4.83	4	splice junction	Chr5:+:1470759-1470782,1470843-1470875
GLRPDANKDEL	CNAG_05725	ketol-acid reductoisomerase		1	2	614.32	1227.63	0.3	57	4.64	17	splice junction	Chr7:-:707158-707166,707083-707106
GLSDDALTK	CNAG_00935	curved DNA-binding protein Cdb4		0	2	460.24	919.47	0.11	45	-	1	splice junction	Chr5:-:1595685-1595701,1595622-1595631
GLSFSTTPLEGDEVYLKK	CNAG_02161	cortical actin cytoskeleton protein asp1		1	3	662.01	1984.03	1.08	-	3.96	1	splice junction	Chr6:-:1042199-1042228,1042095-1042118
GLSLPQGVSVPAPVQEALTTHPTLASR	CNAG_04678	AGC/AKT protein kinase		0	3	909.5	2726.49	1.52	55	5.55	7	splice junction	Chr10:+:713209-713230,713282-713340
GLTAMTGTNAYIYQYHNPATLEVK	CNAG_00356	survival factor 1		0	3	886.11	2656.32	3.96	62	6.54	2	splice junction	Chr1:+:907295-907336,907387-907416
GLTAMTGTNAYIYQYHNPATLEVKLDEEVIPVK	CNAG_00356	survival factor 1		1	3	1226.97	3678.89	3.72	61	7.18	1	splice junction	Chr1:+:907295-907336,907387-907443
GLTQYISDLR	CNAG_03528	AP-2 complex subunit alpha		0	2	583.31	1165.62	-1.1	42	2.47	1	splice junction	Chr8:+:1198445-1198456,1198510-1198527
GLVcFVEHHKR	CNAG_01540	dehydrogenase	C4(Carbamidomethyl)	1	3	461.25	1381.72	3.48	51	3.32	1	splice junction	Chr11:-:239321-239343,239257-239266
GLVEAVGDESNLVSVPPGER	CNAG_00482	26S proteasome regulatory subunit		0	2	1012.52	2024.03	0.12	39	2.9	1	splice junction	Chr1:-:1241765-1241793,1241687-1241717
GLVEQIIDR	CNAG_03760	conserved hypothetical protein		0	2	521.8	1042.59	-0.38	56	-	1	splice junction	Chr2:+:729359-729380,729430-729434
GLVGQQNVQWDKWEVFFVDEAAVPLEDEDSNYR	CNAG_01216	6-phosphogluconolactonase		1	3	1294.96	3882.86	9.7	28	3.88	3	splice junction	Chr5:-:900248-900285,900137-900197
GLWDERGWEcLWFVNPPR	CNAG_07838	cytoplasmic protein	C10(Carbamidomethyl)	1	3	773.04	2317.11	6.76	31	4.76	1	splice junction	Chr10:-:29705-29755,29529-29531
GLYDALIATVSHK	CNAG_02741	mitochondrial intermediate peptidase		0	2	694.39	1387.77	7.17	56	3.33	1	splice junction	Chr3:+:867425-867436,867492-867518
GLYIPNWmYR	CNAG_05137	HDEL sequence binding protein	M8(Oxidation)	0	2	664.83	1328.65	0.85	27	-	1	splice junction	Chr4:+:524807-524835,524894-524894
GLYIPNWMYR	CNAG_05137	HDEL sequence binding protein		0	2	656.83	1312.65	-0.04	41	-	3	splice junction	Chr4:+:524807-524835,524894-524894
GMGSTDPNVVEGSFNTLQK	CNAG_02457	importin beta-2 subunit		0	2	990.97	1980.94	1.93	92	5.35	2	splice junction	Chr6:+:275283-275315,275372-275395
GmLTGPVTILNWSFPR	CNAG_01890	5-methyltetrahydropteroyltriglutamate-homocysteine S-methyltransferase	M2(Oxidation)	0	2	902.98	1804.95	4.34	113	4.58	9	splice junction	Chr11:+:1187338-1187361,1187414-1187437
GMLTGPVTILNWSFPR	CNAG_01890	5-methyltetrahydropteroyltriglutamate-homocysteine S-methyltransferase		0	2	894.98	1788.96	8.64	127	4.97	13	splice junction	Chr11:+:1187338-1187361,1187414-1187437
GMPFNEITNLTDVPEGTIVR	CNAG_04131	translation repressor		0	2	1102.05	2203.1	-2.31	67	3.24	2	splice junction	Chr9:-:86906-86911,86797-86850
GMQETLDGcPPRPGYGSSGK	CNAG_04609	eukaryotic translation initiation factor 2C 2	C9(Carbamidomethyl)	0	2	1047.47	2093.94	0.01	91	6.12	15	splice junction	Chr10:+:895129-895150,895377-895396
GmQETLDGcPPRPGYGSSGK	CNAG_04609	eukaryotic translation initiation factor 2C 2	M2(Oxidation): C9(Carbamidomethyl)	0	2	1055.47	2109.93	-0.01	78	5.28	10	splice junction	Chr10:+:895129-895150,895377-895396
GNALFVEVWDTASLK	CNAG_03965	conserved hypothetical protein		0	2	825.44	1649.87	10.73	36	2.67	1	splice junction	Chr2:+:1290281-1290316,1290371-1290379
GNEmAEVLADFPELTLER	CNAG_02326	endodeoxyribonuclease	M4(Oxidation)	0	2	1025.49	2049.97	-4.68	117	4.82	1	splice junction	Chr6:-:604545-604551,604394-604417
GNEMAEVLADFPELTLER	CNAG_02326	endodeoxyribonuclease		0	2	1017.49	2033.98	-1.28	100	5.81	21	splice junction	Chr6:-:604545-604551,604394-604417
GNEYFcEVDEDYILDR	CNAG_02310	casein kinase II beta chain	C6(Carbamidomethyl)	0	2	1018.93	2036.85	-0.35	99	4.03	4	splice junction	Chr6:-:643889-643894,643780-643821
GNFGGNESSETSVSSQAGR	CNAG_00520	conserved hypothetical protein		0	2	935.91	1870.82	1.34	140	4.26	2	splice junction	Chr1:+:1328439-1328456,1328508-1328546
GNIKDDGSIDSYPAK	CNAG_00093	conserved hypothetical protein		1	2	790.39	1579.76	2.72	48	3.63	1	splice junction	Chr1:-:257411-257441,257347-257360
GNIPVTATPLFR	CNAG_00118	conserved hypothetical protein		0	2	643.37	1285.73	5.98	52	2.78	1	splice junction	Chr1:-:319514-319516,319408-319440
GNLEEAAVMITEGR	CNAG_06475	conserved hypothetical protein		0	2	745.37	1489.74	5.33	117	5.09	16	splice junction	Chr13:+:576435-576471,576549-576553
GNLEEAAVmITEGR	CNAG_06475	conserved hypothetical protein	M9(Oxidation)	0	2	753.37	1505.72	-1.16	63	-	1	splice junction	Chr13:+:576435-576471,576549-576553
GPAPLSSDPSQPDIIDESLDLFR	CNAG_04765	arp2/3 complex 21 kda subunit		0	2	1235.12	2469.23	6.78	109	6.03	17	splice junction	Chr10:-:464151-464169,463978-463984
GPLATPIGK	CNAG_07363	isocitrate dehydrogenase		0	2	427.26	853.51	-0.67	32	2.83	1	splice junction	Chr1:+:1232332-1232350,1232413-1232420
GPPANSNAPPPPGMQTQQIFIPNALVGAIIGR	CNAG_04584	cytoplasmic protein		0	4	806.69	3223.73	7	43	6.34	3	splice junction	Chr10:-:965648-965732,965585-965595
GPPANSNAPPPPGmQTQQIFIPNALVGAIIGR	CNAG_04584	cytoplasmic protein	M14(Oxidation)	0	2	1620.36	3239.72	5.19	24	3.47	2	splice junction	Chr10:-:965648-965732,965585-965595
GPQLYHTDPSGTFVR	CNAG_05475	proteasome subunit alpha type 5		0	3	558.95	1674.84	7.48	61	5.15	3	splice junction	Chr14:+:413701-413711,413765-413798
GPTLLEDFHNR	CNAG_04981	catalase A		0	2	649.83	1298.65	1.8	69	4.16	6	splice junction	Chr4:+:139417-139435,139488-139501
GPTLLEDFHNR	CNAG_00575	catalase 3		0	2	649.83	1298.65	1.8	69	4.16	6	splice junction	Chr1:-:1485850-1485868,1485785-1485798
GPTLLEDFHNREK	CNAG_04981	catalase A		1	2	778.4	1555.79	0.88	67	4.27	3	splice junction	Chr4:+:139417-139435,139488-139507
GPTLLEDFHNREK	CNAG_00575	catalase 3		1	2	778.4	1555.79	0.88	67	4.27	3	splice junction	Chr1:-:1485850-1485868,1485779-1485798
GQADALLSGLKEAAPADVDSLIK	CNAG_01052	conserved hypothetical protein		1	2	1141.63	2282.24	8.87	113	8.68	6	splice junction	Chr5:-:1336369-1336405,1336277-1336308
GQALGITFQLPEQDKDSYTR	CNAG_01688	ATP-dependent peptidase		1	3	756.38	2267.13	-0.13	51	5.08	2	splice junction	Chr11:+:616351-616396,616445-616458
GQAPNFLWIGcADSR	CNAG_05144	carbonic anhydrase 2	C11(Carbamidomethyl)	0	2	846.41	1691.81	7.65	70	3.8	2	splice junction	Chr4:+:545901-545906,545970-546008
GQGGGDKVYLEQmHR	CNAG_06059	cytoplasmic protein	M13(Oxidation)	1	2	845.91	1690.81	9.83	-	2.67	1	splice junction	Chr12:+:197399-197437,197504-197509
GQGYFAVFDGHAGK	CNAG_00500	PP2Cp protein phosphotase		0	2	727.35	1453.69	5.8	58	3.56	1	splice junction	Chr1:+:1281140-1281165,1281215-1281230
GQISDVVLTNR	CNAG_02440	cation-transporting ATPase		0	2	601.33	1201.65	0.03	58	3.02	2	splice junction	Chr6:+:319348-319363,319415-319431
GQKIPIFSAAGLPHNEIAAQIcR	CNAG_04439	vacuolar ATP synthase	C22(Carbamidomethyl)	1	4	623.59	2491.33	1.74	37	5	2	splice junction	Chr9:-:874282-874329,874209-874229
GQmQKPFEDATFNTPVGQLSGIVK	CNAG_01839	transcriptional elongation regulator	M3(Oxidation)	0	3	870.12	2608.33	10.19	66	6.52	2	splice junction	Chr11:-:1048850-1048873,1048738-1048785
GQMQKPFEDATFNTPVGQLSGIVK	CNAG_01839	transcriptional elongation regulator		0	2	1296.66	2592.32	1.7	63	7.39	9	splice junction	Chr11:-:1048850-1048873,1048738-1048785
GQTAQLDKPISLAGR	CNAG_04179	lysine-tRNA ligase		0	2	777.94	1554.87	6.99	89	6.06	16	splice junction	Chr9:-:216688-216714,216623-216640
GQVLSVSVDEQTVVPYIQQTLNNPELAIK	CNAG_04904	clathrin heavy chain 1		0	3	1061.57	3182.71	4.98	28	-	1	splice junction	Chr10:+:66224-66278,66318-66349
GQYQAYLDELKPTIEELGINTK	CNAG_03861	cytochrome-c oxidase chain VI		0	2	1262.15	2523.3	-0.25	120	7.7	52	splice junction	Chr2:-:1034699-1034750,1034632-1034645
GQYQAYLDELKPTIEELGINTKEELYGQTH	CNAG_03861	cytochrome-c oxidase chain VI		1	3	1160.91	3480.73	2.31	61	8.84	3	splice junction	Chr2:-:1034699-1034750,1034608-1034645
GREDGLDTFGNMGNLR	CNAG_02213	EH domain binding protein epsin 2		1	2	876.41	1751.82	2.15	90	4.86	2	splice junction	Chr6:-:902265-902310,902194-902195
GREELETLVAAQITSSPLPSVDSLAAAVSSSLASK	CNAG_02736	t-complex protein 1		1	3	1162.29	3484.85	2.86	84	6.2	1	splice junction	Chr3:-:877110-877128,876969-877054
GRGDEPNTANQGNNLHVSGLSR	CNAG_01060	conserved hypothetical protein		1	2	1147.06	2293.11	2.31	79	8.01	13	splice junction	Chr5:-:1313606-1313610,1313492-1313552
GRPIIIcNEDDDTVNDNAK	CNAG_01164	glutamine-fructose-6-phosphate transaminase	C7(Carbamidomethyl)	0	2	1080.01	2159	0.12	100	7.52	12	splice junction	Chr5:-:1030329-1030338,1030229-1030275
GRQAVITNELIDIITGASAL	CNAG_02485	ATP synthase gamma chain		1	2	1028.09	2055.17	11.42	81	4.32	1	splice junction	Chr6:+:191261-191305,191376-191390
GSFPSDWYAVHSHPR	CNAG_02780	kynureninase		0	2	871.91	1742.81	1.87	77	4.08	3	splice junction	Chr3:-:781778-781798,781704-781727
GSGGVAGASETAVDR	CNAG_01103	zinc finger protein Sap62		0	2	667.32	1333.63	-0.19	50	-	1	splice junction	Chr5:+:1203439-1203454,1203510-1203538
GSHFVEcELQGEPGGSSPPFK	CNAG_00746	CAS35p	C7(Carbamidomethyl)	0	3	749.34	2246.02	-0.42	38	-	1	splice junction	Chr1:+:1959772-1959783,1959843-1959893
GSKEPPTLVILTLAILAPYR	CNAG_04383	acetyltransferase		1	3	718.1	2152.3	11.62	39	-	2	splice junction	Chr9:-:727201-727241,727128-727146
GSLEVSDEPGSLADVAPTILDILGLPKPEEmSGR	CNAG_06900	phosphoglycerate mutase	M31(Oxidation)	0	3	1170.26	3508.78	1.43	49	6.19	4	splice junction	Chr3:+:1462939-1463026,1463079-1463092
GSLEVSDEPGSLADVAPTILDILGLPKPEEMSGR	CNAG_06900	phosphoglycerate mutase		0	3	1164.93	3492.78	1.83	49	6.45	4	splice junction	Chr3:+:1462939-1463026,1463079-1463092
GSNILQDISTLSLLVR	CNAG_01414	ARCN1 protein		0	2	865.01	1729.01	13.43	76	3.05	4	splice junction	Chr5:-:371459-371476,371377-371406
GSQDVWQIDK	CNAG_03837	protein-L-isoaspartate O-methyltransferase		0	2	588.29	1175.58	5.88	35	2.78	1	splice junction	Chr2:-:969565-969574,969493-969512
GSQVALAWILSLSDYTIPIPGSSNTKR	CNAG_05534	pyridoxal reductase		1	3	958.85	2874.53	-3.31	18	-	1	splice junction	Chr14:+:563365-563409,563467-563502
GSSDDKSGTIGALSAVELLLK	CNAG_03420	carboxypeptidase s		1	3	687.71	2061.12	6.73	35	-	1	splice junction	Chr8:+:906812-906849,906915-906939
GSSPEGTGYDIYDIWDLGEFDQK	CNAG_03146	alpha-amylase		0	2	1296.58	2592.16	8.02	119	4.36	11	splice junction	Chr8:+:180368-180399,180457-180493
GSSPEGTGYDIYDIWDLGEFDQKGSVGTK	CNAG_03146	alpha-amylase		1	3	1041.15	3121.44	2.6	70	6.24	3	splice junction	Chr8:+:180368-180399,180457-180511
GSTVVTVLcDGAYR	CNAG_05028	cysteine synthase	C9(Carbamidomethyl)	0	2	749.37	1497.74	0.95	78	3.32	5	splice junction	Chr4:+:259102-259142,259192-259192
GSVNIDEFFHLPHIVRPGETISSTGLTK	CNAG_02296	ATP binding protein		0	3	1017.87	3051.6	3	60	6.28	2	splice junction	Chr6:+:676232-676241,676306-676379
GSVVSAVAGVGSGIAATYGANR	CNAG_00902	conserved hypothetical protein		0	2	982.52	1964.02	1.94	55	4.7	2	splice junction	Chr5:+:1679708-1679727,1679932-1679934
GSYHGDTIGSmDATQASTYNK	CNAG_06739	adenosylmethionine-8-amino-7-oxononanoate transaminase	M11(Oxidation)	0	3	740.66	2219.96	2.91	42	4.41	1	splice junction	Chr2:-:175647-175667,175555-175596
GSYTVEDVVLETEFQGK	CNAG_02326	endodeoxyribonuclease		0	2	950.96	1900.91	-4.05	63	3.35	2	splice junction	Chr6:-:605003-605020,604909-604941
GSYVGIHSTGFR	CNAG_00741	ATP-dependent RNA helicase sub2		0	2	640.82	1280.64	2.56	69	2.79	1	splice junction	Chr1:+:1941418-1941452,1941508-1941508
GSYVGIHSTGFRDFLLKPELLR	CNAG_00741	ATP-dependent RNA helicase sub2		1	3	835.8	2505.38	6.46	-	5.14	2	splice junction	Chr1:+:1941418-1941452,1941508-1941538
GTAVYTASWAAPLK	CNAG_01540	dehydrogenase		0	2	718.38	1435.76	1.82	69	3.15	1	splice junction	Chr11:-:238810-238832,238741-238759
GTcVFNLQIEDFIHNEHGPIDAGITSVALSPDGK	CNAG_02153	general transcriptional repressor	C3(Carbamidomethyl)	0	3	1217.93	3651.76	-3.23	36	6.7	1	splice junction	Chr6:+:1067650-1067734,1067792-1067808
GTELDFLR	CNAG_05534	pyridoxal reductase		0	2	475.75	950.5	4.2	40	-	1	splice junction	Chr14:+:562769-562776,562830-562845
GTHNFYNYTVGKPFNDR	CNAG_06353	pseudouridylate synthase		0	2	1015.48	2029.95	-0.34	82	6.17	4	splice junction	Chr13:+:277331-277338,277391-277433
GTIVTFGNASGAVPAFAPLK	CNAG_03618	quinone oxidoreductase		0	2	959.53	1918.05	5.6	76	2.69	1	splice junction	Chr2:+:353850-353879,353936-353965
GTLAVVITTFGVGELSALcGIAGcLAER	CNAG_04659	pyruvate decarboxylase	C19(Carbamidomethyl): C24(Carbamidomethyl)	0	3	945.83	2835.48	1.85	32	-	1	splice junction	Chr10:-:756469-756524,756388-756415
GTSEDQLREFVESAGEVSILSIHEK	CNAG_04028	RNA binding protein		1	3	920.8	2760.38	4.77	76	9.05	8	splice junction	Chr2:+:1440032-1440034,1440185-1440209
GTTGTQASFLALFDGDHAKVEALDK	CNAG_03270	adenylosuccinate lyase		1	3	864.78	2592.32	8.79	45	4.67	1	splice junction	Chr8:+:533292-533348,533410-533427
GTYcVVFDPLDGSSNIDAGVNVGTIFGVYK	CNAG_00057	fructose-bisphosphatase	C4(Carbamidomethyl)	0	3	1055.52	3164.56	11.11	60	-	7	splice junction	Chr1:-:162635-162642,162494-162575
GTYEEVYNDPDVTAVYVGTPHVLHHR	CNAG_00012	conserved hypothetical protein		0	2	1484.72	2968.43	2.11	79	5.8	4	splice junction	Chr1:+:43611-43640,43708-43755
GVAAAGQQHASVYWSR	CNAG_05243	xylulokinase		0	2	844.42	1687.83	2.32	66	3.09	2	splice junction	Chr4:+:820797-820817,820867-820893
GVAmNPVDHPHGGGNHQHIGHASTMAR	CNAG_05232	ribosomal protein L8	M4(Oxidation)	0	3	934.44	2801.29	2.87	50	4.78	2	splice junction	Chr4:+:796308-796358,796411-796440
GVAmNPVDHPHGGGNHQHIGHASTmAR	CNAG_05232	ribosomal protein L8	M4(Oxidation): M25(Oxidation)	0	3	939.77	2817.29	3.47	27	4.6	2	splice junction	Chr4:+:796308-796358,796411-796440
GVAMNPVDHPHGGGNHQHIGHASTMAR	CNAG_05232	ribosomal protein L8		0	3	929.1	2785.3	1.87	42	5.64	2	splice junction	Chr4:+:796308-796358,796411-796440
GVASDIDFQPLVLGSNSWPLHPQQTDFAIPR	CNAG_06387	ubiquitin-protein ligase		0	3	1135.91	3405.72	-0.62	45	6.99	1	splice junction	Chr13:+:359005-359020,359076-359152
GVcQTcLLDLEFGLPTQVR	CNAG_00708	pre-mRNA-splicing factor SLT11	C3(Carbamidomethyl): C6(Carbamidomethyl)	0	2	1103.55	2206.09	-2.29	86	3.39	2	splice junction	Chr1:+:1852448-1852476,1852544-1852571
GVDESLADFVLSYcEHK	CNAG_00280	mitochondrial Mrb1	C14(Carbamidomethyl)	0	2	984.96	1968.91	5.68	108	6.58	15	splice junction	Chr1:+:724868-724886,724939-724970
GVDESLADFVLSYcEHKEQK	CNAG_00280	mitochondrial Mrb1	C14(Carbamidomethyl)	1	3	785.37	2354.1	2.45	62	7.31	4	splice junction	Chr1:+:724868-724886,724939-724979
GVDEVKVGDHVVPLYTAEcR	CNAG_06168	formaldehyde dehydrogenase	C19(Carbamidomethyl)	1	3	748.38	2243.12	2.23	39	4.96	2	splice junction	Chr12:-:501936-501987,501754-501761
GVDISGPLDDITR	CNAG_02110	N-terminal acetyltransferase		0	2	679.35	1357.7	0.26	75	3.18	3	splice junction	Chr6:-:1161556-1161568,1161466-1161491
GVDSKPGPTVWGER	CNAG_05878	p41-Arc		0	2	742.88	1484.75	1.9	53	3.38	4	splice junction	Chr7:+:1100029-1100042,1100093-1100120
GVEGVYVGSGLScWGITQGPGTGK	CNAG_03865	cytoplasmic protein	C13(Carbamidomethyl)	0	2	1183.58	2366.15	1.73	105	5.86	1	splice junction	Chr2:+:1042002-1042030,1042089-1042131
GVELENLLDLSNEEFINLVHAR	CNAG_06633	40s ribosomal protein s15		0	2	1262.66	2524.31	3.07	156	7.52	16	splice junction	Chr7:-:334689-334739,334590-334604
GVEQETGKDYTR	CNAG_03002	conserved hypothetical protein		1	2	691.83	1382.65	0.18	43	-	2	splice junction	Chr3:+:234612-234626,234690-234710
GVESTGAIVKPYFIQETLSAEVLEK	CNAG_03936	cytoplasmic protein		0	3	903.49	2708.47	9.97	102	7.19	6	splice junction	Chr2:-:1224876-1224916,1224791-1224824
GVFNIAPcPSDALALTNR	CNAG_06600	vesicular-fusion protein sec18	C8(Carbamidomethyl)	0	2	958.49	1915.98	5.78	88	4.59	7	splice junction	Chr7:+:235152-235156,235216-235264
GVFVIPTNQAILVAEYDAPTSAGEANVVVAK	CNAG_00584	actin monomer binding protein		0	3	1048.56	3143.66	-0.74	17	-	1	splice junction	Chr1:+:1505575-1505619,1505827-1505874
GVGAHVWDPEGNEYLDFLSAYSAVNQGHcHPEILNTLVTQASK	CNAG_05134	ornithine-oxo-acid transaminase	C29(Carbamidomethyl)	0	4	1181.82	4724.27	3.95	-	5.97	1	splice junction	Chr4:+:513489-513553,513707-513735
GVGSVGLGSAPGASAFFVTYEALK	CNAG_03274	S-adenosylmethionine transporter		0	2	1143.1	2285.19	2.5	55	4.21	2	splice junction	Chr8:+:545563-545599,545650-545684
GVIASSTGLILK	CNAG_07502	CTP synthase		0	2	579.86	1158.71	0.29	56	3.17	4	splice junction	Chr3:-:72565-72574,72382-72407
GVIDGDVAVPFMLQSQLDEATLANIWDLADIRK	CNAG_02568	UBA/TS-N domain-containing protein		1	3	1205.3	3613.88	5.1	67	6.85	10	splice junction	Chr3:-:1348031-1348107,1347954-1347975
GVIEALKDmSDTGR	CNAG_06494	cold-induced thioredoxin domain-containing protein	M9(Oxidation)	1	2	754.37	1507.74	-0.12	41	3.48	1	splice junction	Chr13:-:667732-667767,667676-667681
GVIEALKDMSDTGR	CNAG_06494	cold-induced thioredoxin domain-containing protein		1	2	746.38	1491.75	2.93	83	4.59	1	splice junction	Chr13:-:667732-667767,667676-667681
GVIEHVR	CNAG_04350	glycerophosphodiesterase		0	2	405.24	809.47	13.75	26	-	3	splice junction	Chr9:+:642892-642902,642953-642962
GVINVVVGYGQTVGNALASHPAIDK	CNAG_06628	aldehyde dehydrogenase		0	3	827.12	2479.34	2.27	93	7.54	18	splice junction	Chr7:-:320480-320502,320378-320429
GVINVVVGYGQTVGNALASHPAIDKVAFTGSTAVGR	CNAG_06628	aldehyde dehydrogenase		1	4	882.23	3525.9	5.15	24	6.87	1	splice junction	Chr7:-:320480-320502,320345-320429
GVLGVPGMAFYPTGR	CNAG_05820	aromatic-amino-acid transaminase		0	2	761.4	1521.79	1.55	52	3.72	2	splice junction	Chr7:-:961276-961301,961201-961219
GVLLYGPPGTGK	CNAG_03904	endopeptidase		0	2	579.83	1158.65	0.1	39	2.64	4	splice junction	Chr2:-:1146252-1146276,1146187-1146197
GVLVVNDGAVEYVGVEDSPGDITISAADK	CNAG_07032	conserved hypothetical protein		0	2	1445.23	2889.45	6.35	46	-	1	splice junction	Chr14:-:49006-49069,48871-48893
GVMVAGGMESMSQAPFLVPR	CNAG_02918	acetyl-CoA C-acetyltransferase		0	2	1032.51	2064.01	1.17	133	4.21	1	splice junction	Chr3:-:452598-452641,452478-452493
GVNAVAHMASPYHFNAVELDELFEPAK	CNAG_02181	dihydrokaempferol 4-reductase		0	3	986.16	2956.46	8.76	92	8.61	1	splice junction	Chr6:+:973022-973050,973095-973146
GVNYVDYYHGGDKPYIVTTGDDR	CNAG_04074	coatomer beta' subunit		0	2	1302.6	2604.2	-1.29	105	7.45	14	splice junction	Chr2:+:1560514-1560581,1560648-1560648
GVPQIEVTFEIDANGILR	CNAG_06443	heat shock protein 70		0	2	986.04	1971.06	5.11	67	3.29	3	splice junction	Chr13:-:499852-499888,499780-499796
GVPSmAEFIMVGNGR	CNAG_02030	glyoxal oxidase	M5(Oxidation)	0	2	790.88	1580.76	1.83	78	3.2	2	splice junction	Chr6:-:1381955-1381975,1381881-1381904
GVPSMAEFIMVGNGR	CNAG_02030	glyoxal oxidase		0	2	782.89	1564.77	7.49	75	4.21	9	splice junction	Chr6:-:1381955-1381975,1381881-1381904
GVPSMAEFImVGNGR	CNAG_02030	glyoxal oxidase	M10(Oxidation)	0	2	790.89	1580.76	5.3	96	3.24	2	splice junction	Chr6:-:1381955-1381975,1381881-1381904
GVQHDQPNPSHYATK	CNAG_05939	conserved hypothetical protein		0	2	839.9	1678.79	0.88	60	-	2	splice junction	Chr7:-:1267238-1267249,1267138-1267170
GVQTVEDAILAYR	CNAG_03663	L-lactate dehydrogenase		0	2	717.88	1434.75	-4.05	72	3.92	2	splice junction	Chr2:+:475861-475878,475936-475956
GVQVIEDFGDQVVNFWK	CNAG_05599	conserved hypothetical protein		0	2	990.5	1980	5.8	88	3.85	6	splice junction	Chr14:+:724869-724911,724980-724987
GVRPAINVGLSVSR	CNAG_05750	ATPase alpha subunit		0	2	712.92	1424.84	5.14	91	5.63	69	splice junction	Chr7:-:767942-767969,767879-767892
GVRPWDSGQNSPSTPAQK	CNAG_04279	conserved hypothetical protein		0	3	637.98	1911.93	0.3	50	3.28	1	splice junction	Chr9:+:467676-467687,467741-467782
GVSDLAQHYLLK	CNAG_02710	chaperonin-containing T-complex gamma subunit Cct3		0	3	448.58	1343.73	1.63	48	-	1	splice junction	Chr3:-:945568-945577,945487-945512
GVSLWIFPEGTR	CNAG_05247	1-acylglycerol-3-phosphate O-acyltransferase		0	2	681.36	1361.72	-1.47	40	-	1	splice junction	Chr4:+:833668-833670,833724-833756
GVSTcILGATKPEQIK	CNAG_04209	voltage-gated potassium channel beta-2 subunit	C5(Carbamidomethyl)	0	2	851.46	1701.92	-1.15	73	4.42	10	splice junction	Chr9:+:298806-298823,298975-298989
GVSTcILGATKPEQIKENVK	CNAG_04209	voltage-gated potassium channel beta-2 subunit	C5(Carbamidomethyl)	1	2	1086.59	2172.17	-0.63	107	6.83	15	splice junction	Chr9:+:298806-298823,298975-299001
GVTWEGQTLFEYLENPK	CNAG_00716	electron carrier		0	2	1006	2011	7.14	123	5.6	87	splice junction	Chr1:+:1867220-1867231,1867429-1867446
GVTWEGQTLFEYLENPKK	CNAG_00716	electron carrier		1	2	1070.06	2139.11	15.38	122	7.11	198	splice junction	Chr1:+:1867220-1867231,1867429-1867449
GVVAFYAK	CNAG_03780	prcdna95		0	1	854.48	854.48	0.3	34	-	1	splice junction	Chr2:+:798230-798240,798293-798305
GVVKDIIHDAGR	CNAG_05232	ribosomal protein L8		1	2	640.36	1279.71	-1.58	88	4.27	7	splice junction	Chr4:+:795671-795705,795872-795872
GVVMHHEVELGVVIGK	CNAG_04690	mitochondrial protein		0	3	568.32	1702.93	0.55	69	6.94	1	splice junction	Chr10:-:689446-689467,689360-689385
GVVVSVGHSDASLEQVEEAFDK	CNAG_06190	N-acetylglucosamine-6-phosphate deacetylase		0	2	1151.57	2302.14	7.77	117	8.21	4	splice junction	Chr12:-:566242-566267,566142-566181
GWDAALPR	CNAG_01519	endonuclease/exonuclease/phosphatase		0	2	443.23	885.45	-3.27	35	-	1	splice junction	Chr11:-:169925-169936,169836-169847
GWDIIELGAGALR	CNAG_04737	DUF323 domain-containing protein		0	2	685.88	1370.74	0.6	51	3.23	4	splice junction	Chr10:-:540141-540169,540073-540082
GWDIIELGAGALRK	CNAG_04737	DUF323 domain-containing protein		1	2	749.93	1498.84	4.21	60	3.45	1	splice junction	Chr10:-:540141-540169,540070-540082
GWDKYIcVEPGYVR	CNAG_07559	conserved hypothetical protein	C7(Carbamidomethyl)	1	2	871.43	1741.85	7.64	67	4.15	2	splice junction	Chr3:-:1205213-1205218,1205119-1205154
GWDQVFR	CNAG_03084	endoribonuclease L-PSP		0	2	454.23	907.45	6.26	27	-	1	splice junction	Chr8:-:14042-14053,13976-13984
GWEcLWFVNPPR	CNAG_07838	cytoplasmic protein	C4(Carbamidomethyl)	0	2	780.88	1560.75	4.72	72	2.96	2	splice junction	Chr10:-:29705-29737,29529-29531
GWEQVFR	CNAG_06589	endoribonuclease L-PSP		0	2	461.24	921.46	7.13	42	-	1	splice junction	Chr7:-:206668-206679,206593-206601
GWGDLMEGASRPQFFK	CNAG_07414	pantoate-beta-alanine ligase		0	3	609.3	1825.87	1.6	45	4.71	1	splice junction	Chr5:+:285910-285943,286015-286028
GWGVcNIIGVAPAGAEISTRPFQLVTGR	CNAG_06168	formaldehyde dehydrogenase	C5(Carbamidomethyl)	0	2	1463.78	2926.54	2.73	61	4.73	13	splice junction	Chr12:-:501022-501083,500941-500962
GWLPAWIR	CNAG_04712	dicarboxylic acid transporter		0	2	499.78	998.56	-0.9	47	-	3	splice junction	Chr10:+:613818-613836,613905-613909
GYAGDVWDVQPAPK	CNAG_06672	formate dehydrogenase		0	2	751.87	1502.73	0.88	91	4.02	1	splice junction	Chr7:+:439142-439154,439277-439296
GYDPGPVPAAVAQPSSSIFSR	CNAG_03452	AFG1 family mitochondrial ATPase		0	2	1052.03	2103.05	-0.96	66	3.27	1	splice junction	Chr8:-:987042-987095,986973-986981
GYDQLMNLVMDDVVEEYEDGRPTR	CNAG_05241	U6 snRNA binding protein		0	3	948.77	2844.31	8.42	56	5.21	2	splice junction	Chr4:+:814977-815031,815087-815103
GYDSAGIGIDGDSK	CNAG_01164	glutamine-fructose-6-phosphate transaminase		0	2	677.81	1354.61	1.3	87	4.17	3	splice junction	Chr5:-:1032407-1032422,1032318-1032343
GYDVHLLASTGLDAIGLDIAPTGAEAAKR	CNAG_00543	conserved hypothetical protein		1	2	1448.27	2895.53	3.74	98	9.59	3	splice junction	Chr1:+:1385941-1386026,1386079-1386079
GYEmNcPNVK	CNAG_07745	mannitol-1-phosphate dehydrogenase	M4(Oxidation): C6(Carbamidomethyl)	0	2	614.26	1227.51	1.12	50	2.72	6	splice junction	Chr8:+:1220437-1220449,1220509-1220525
GYEMNcPNVK	CNAG_07745	mannitol-1-phosphate dehydrogenase	C6(Carbamidomethyl)	0	2	606.26	1211.52	0.16	53	3.05	20	splice junction	Chr8:+:1220437-1220449,1220509-1220525
GYESVIISVLGHK	CNAG_00899	conserved hypothetical protein		0	2	701.39	1401.77	0.81	58	3.32	1	splice junction	Chr5:-:1684990-1685019,1684917-1684925
GYFGGPPEPSKPLESQSSVPTQPS	CNAG_07576	predicted protein		0	2	1237.1	2473.19	-0.09	33	3.42	1	splice junction	Chr3:+:1414313-1414315,1414477-1414524
GYGFLSFR	CNAG_01413	nuclear and cytoplasmic polyadenylated RNA-binding protein pub1		0	2	473.74	946.48	-0.22	40	-	10	splice junction	Chr5:+:372879-372901,372964-372964
GYHEYSFAHATmGVR	CNAG_02335	UPF0364 protein	M12(Oxidation)	0	2	871.4	1741.79	7.8	54	4.66	5	splice junction	Chr6:-:581333-581359,581260-581277
GYHEYSFAHATMGVR	CNAG_02335	UPF0364 protein		0	2	863.39	1725.78	1.17	78	6.36	31	splice junction	Chr6:-:581333-581359,581260-581277
GYISPGLGDAGDK	CNAG_02344	uracil phosphoribosyltransferase		0	2	625.31	1249.61	0.22	47	3.09	1	splice junction	Chr6:+:559111-559140,559203-559211
GYISPGLGDAGDKLFNTFAH	CNAG_02344	uracil phosphoribosyltransferase		1	2	1040.51	2080.02	3.15	75	5.54	2	splice junction	Chr6:+:559111-559140,559203-559232
GYITGSAWSEYK	CNAG_00143	phosphoribosylamidoimidazole-succinocarboxamide synthase		0	2	681.32	1361.64	0.91	62	2.64	2	splice junction	Chr1:+:388366-388378,388428-388450
GYITGSAWSEYKK	CNAG_00143	phosphoribosylamidoimidazole-succinocarboxamide synthase		1	2	745.37	1489.73	0.91	66	3.07	1	splice junction	Chr1:+:388366-388378,388428-388453
GYLEEGcAVGADGSLYNK	CNAG_05480	hexokinase	C7(Carbamidomethyl)	0	2	951.93	1902.85	-0.88	105	4.98	1	splice junction	Chr14:-:424931-424981,424870-424872
GYLEEGcAVGADGSLYNKYPNFADR	CNAG_05480	hexokinase	C7(Carbamidomethyl)	1	3	922.75	2766.25	0.43	24	4.36	1	splice junction	Chr14:-:424931-424981,424849-424872
GYPIIDHEFDAVVVGAGGAGLR	CNAG_04189	succinate dehydrogenase flavoprotein subunit		0	2	1107.07	2213.13	-2.32	90	5.98	26	splice junction	Chr9:-:242570-242610,242473-242497
GYQYATcLEGALK	CNAG_01164	glutamine-fructose-6-phosphate transaminase	C7(Carbamidomethyl)	0	2	737.36	1473.71	1.65	60	4.32	7	splice junction	Chr5:-:1030633-1030642,1030559-1030587
GYSIVEDDSGKIDYNPFYVK	CNAG_01540	dehydrogenase		1	2	1155.05	2309.1	1.13	83	6.19	2	splice junction	Chr11:-:238627-238665,238551-238571
GYTEPDPRDDLSGTDVAR	CNAG_04776	homoserine dehydrogenase Hom6		1	2	982.45	1963.89	-4.13	38	2.75	3	splice junction	Chr10:-:435187-435195,435089-435133
HADENVSIILVANK	CNAG_00875	GTPase		0	2	761.92	1522.82	1.11	32	2.72	1	splice junction	Chr5:-:1753638-1753665,1753570-1753583
HAEEPVALQAIEFWSTVcEEEIELTAQAQDALQYGDHPEIESK	CNAG_00988	importin beta-1 subunit	C18(Carbamidomethyl)	0	4	1228.59	4911.33	6.9	29	4.29	3	splice junction	Chr5:+:1496598-1496687,1496735-1496773
HAILLDILQEVGPYPcDTPTHPISALK	CNAG_04475	conserved hypothetical protein	C16(Carbamidomethyl)	0	3	1000.2	2998.6	9.18	84	9.69	3	splice junction	Chr9:+:959587-959624,959681-959723
HAPGISSDGKEYPcPPFK	CNAG_05409	activator 1 41 kda subunit	C14(Carbamidomethyl)	1	2	993.97	1986.94	-1.1	46	5.34	2	splice junction	Chr14:-:235194-235213,235063-235096
HAQAEHNVADDYTIADAPLTTLGQEQSR	CNAG_04475	conserved hypothetical protein		0	3	1017.82	3051.46	5.99	77	7.45	3	splice junction	Chr9:+:959185-959204,959347-959390
HATLLEELALIR	CNAG_07524	AMP deaminase		0	3	460.28	1378.81	4.49	72	3.88	1	splice junction	Chr3:-:883324-883346,883247-883259
HAVITVPAYFNDSQR	CNAG_05199	heat shock protein		0	2	859.44	1717.88	8.64	88	5.42	64	splice junction	Chr4:+:698093-698099,698149-698186
HAVLSDLLSDDLLEGVVEESKK	CNAG_00413	nuclear protein		1	3	799.42	2396.25	-2.82	83	8.69	2	splice junction	Chr1:-:1087189-1087224,1087092-1087121
HcAPAVQHGQLILPEGFK	CNAG_06093	Sec23/Sec24 family protein	C2(Carbamidomethyl)	0	3	668.02	2002.03	-0.16	54	5.54	3	splice junction	Chr12:-:286666-286695,286589-286612
HcIEAAFNELK	CNAG_04821	poly(A)-specific ribonuclease	C2(Carbamidomethyl)	0	2	666.33	1331.64	1.54	57	5.45	1	splice junction	Chr10:+:311930-311952,312023-312032
HDAVNYLLHSLPEQVIK	CNAG_00562	conserved hypothetical protein		0	3	659.36	1976.06	0.48	49	6.5	1	splice junction	Chr1:-:1449751-1449758,1449655-1449697
HDNDPNVLAR	CNAG_03667	conserved hypothetical protein		0	2	575.78	1150.56	0.51	55	3.38	10	splice junction	Chr2:-:485919-485936,485842-485853
HDVVEPFLIEVDQIYHLAcPASPPHYQINAVK	CNAG_03322	UDP-xylose synthase	C19(Carbamidomethyl)	0	3	1233.97	3699.88	5.1	34	7.97	16	splice junction	Chr8:-:647423-647459,647310-647368
HDWATFEFTPELFK	CNAG_01475	sphingolipid C9-methyltransferase		0	2	884.43	1767.85	6.79	82	6.28	5	splice junction	Chr11:-:58592-58624,58528-58536
HDWFATSISDLTPSALTAHLNHLSSPPPLSASEAALAEVR	CNAG_03864	conserved hypothetical protein		0	4	1053.29	4210.16	8.52	29	7.45	1	splice junction	Chr2:-:1039933-1039956,1039787-1039882
HEYNAAFWVATKR	CNAG_00739	chromosome 9 open reading frame 41		1	3	531.6	1592.8	2.08	32	4.45	1	splice junction	Chr1:+:1934375-1934386,1934439-1934465
HFAYGELRDYWDHPNcLAWVR	CNAG_03146	alpha-amylase	C16(Carbamidomethyl)	1	3	902.42	2705.26	3.16	28	4.85	1	splice junction	Chr8:+:182256-182295,182376-182398
HFDSNVNFYTGDLSNPQDVENALVK	CNAG_04605	C-3 sterol dehydrogenase		0	3	941.78	2823.32	-0.16	54	3.61	2	splice junction	Chr10:-:906871-906881,906747-906810
HFDVTVAGPDSSPYEGGVFK	CNAG_02148	ubiquitin-conjugating enzyme E2 13		0	2	1055.01	2109	5.45	121	5.98	2	splice junction	Chr6:-:1078689-1078734,1078555-1078568
HFEDFGLDAEFVSHNSmR	CNAG_01117	elongation factor 3	M17(Oxidation)	0	2	1077.47	2153.93	-0.57	96	8.66	4	splice junction	Chr5:-:1163919-1163935,1163829-1163865
HFEDFGLDAEFVSHNSMR	CNAG_01117	elongation factor 3		0	2	1069.47	2137.94	-0.67	107	9.68	6	splice junction	Chr5:-:1163919-1163935,1163829-1163865
HFLRR	CNAG_02169	conserved hypothetical protein		1	2	364.71	728.42	-15.22	39	-	4	splice junction	Chr6:+:1014003-1014013,1014071-1014074
HFPFFDMAYQGFASGDTLK	CNAG_06088	aspartate aminotransferase		0	2	1090	2178.99	-0.91	121	5.28	5	splice junction	Chr12:-:270294-270314,270199-270234
HFPFFDmAYQGFASGDTLK	CNAG_06088	aspartate aminotransferase	M7(Oxidation)	0	2	1098	2194.99	-0.47	62	3.93	1	splice junction	Chr12:-:270294-270314,270199-270234
HFPFFDMAYQGFASGDTLKDAFAVR	CNAG_06088	aspartate aminotransferase		1	3	946.78	2838.34	0.55	90	7.18	1	splice junction	Chr12:-:270294-270314,270181-270234
HFPFFDmAYQGFASGDTLKDAFAVR	CNAG_06088	aspartate aminotransferase	M7(Oxidation)	1	3	952.11	2854.33	0.32	87	7.05	1	splice junction	Chr12:-:270294-270314,270181-270234
HFRDPLLQ	CNAG_06742	cytoplasmic protein		1	2	513.28	1025.55	-0.66	33	-	1	splice junction	Chr2:-:165535-165535,165401-165405
HFTVNFGPQHPAAHGVLR	CNAG_05631	NADH-ubiquinone oxidoreductase		0	2	993.02	1985.03	1.09	98	7.28	9	splice junction	Chr14:-:813058-813067,812935-812978
HGDEVAAFLVEPIQGEAGIFVPDDGYLAK	CNAG_05134	ornithine-oxo-acid transaminase		0	2	1529.27	3057.54	5.43	78	4.63	11	splice junction	Chr4:+:514096-514148,514206-514239
HGETEWSLNGR	CNAG_05892	phosphoglycerate mutase		0	2	643.3	1285.59	-1.77	75	4.05	1	splice junction	Chr7:-:1130730-1130733,1130651-1130679
HGFILDGFPR	CNAG_02007	adenylate kinase		0	2	579.81	1158.61	-0.1	68	3.81	101	splice junction	Chr11:-:1516662-1516666,1516275-1516299
HGHDGLIFTcVHTPYVAGTDENILK	CNAG_03610	mRNA guanylyltransferase	C10(Carbamidomethyl)	0	3	932.13	2794.37	2	25	4.17	1	splice junction	Chr2:+:331054-331121,331175-331181
HGISGFQTHQSPVR	CNAG_07863	endopeptidase		0	2	775.9	1550.79	2.89	105	6.32	4	splice junction	Chr10:-:1001012-1001026,1000925-1000951
HGLLNSYEPFIHIIDSmVNQHcK	CNAG_06923	phosphoketolase	M17(Oxidation): C22(Carbamidomethyl)	0	3	923.45	2768.35	7.05	60	7.66	7	splice junction	Chr3:+:1528741-1528749,1528808-1528867
HGLLNSYEPFIHIIDSMVNQHcK	CNAG_06923	phosphoketolase	C22(Carbamidomethyl)	0	3	918.12	2752.34	3.54	59	8.83	10	splice junction	Chr3:+:1528741-1528749,1528808-1528867
HGPVPTVIEPDAEGEDRPEPSSVSPSASNR	CNAG_04740	conserved hypothetical protein		0	4	779.13	3113.48	0.71	-	5.86	1	splice junction	Chr10:+:531768-531796,531838-531898
HGQGIGSGYGAHESSFAPPISSTTGTGAK	CNAG_00091	conserved hypothetical protein		0	2	1380.15	2759.29	-4.25	128	7.28	70	splice junction	Chr1:+:254024-254047,254101-254163
HGSLAFLPR	CNAG_01884	large subunit ribosomal protein L3		0	2	499.28	997.56	1.43	70	3.77	33	splice junction	Chr11:+:1174383-1174401,1174454-1174461
HGVYVWGNTWEQAK	CNAG_05584	cytoplasmic protein		0	2	837.91	1674.8	0.83	94	6.04	4	splice junction	Chr14:-:682103-682121,682027-682049
HGYIGEFEIIDDHR	CNAG_01951	40S ribosomal protein S22		0	2	850.91	1700.81	1.37	115	6.73	152	splice junction	Chr11:+:1349641-1349644,1349906-1349943
HGYIGEFEIIDDHRGGK	CNAG_01951	40S ribosomal protein S22		1	3	648.32	1942.93	-3.57	59	6.86	1	splice junction	Chr11:+:1349641-1349644,1349906-1349952
HHEILLSNFFAQPEALAFGK	CNAG_03916	glucose-6-phosphate isomerase		0	2	1135.1	2269.2	8.84	95	7.92	20	splice junction	Chr2:-:1179595-1179635,1179518-1179536
HHEILLSNFFAQPEALAFGKTEK	CNAG_03916	glucose-6-phosphate isomerase		1	3	876.46	2627.37	3.17	65	7.68	2	splice junction	Chr2:-:1179595-1179635,1179509-1179536
HHHTPEGTSGAEYHNHPHPGPSPTTSEENVR	CNAG_03667	conserved hypothetical protein		0	5	680.11	3396.52	0.71	22	6.7	13	splice junction	Chr2:-:485382-485468,485309-485314
HIAALLPTLPIWVAPNVTAPK	CNAG_05195	ubiquitin fusion degradation protein-2		0	2	1111.66	2222.3	-1.05	40	4.13	5	splice junction	Chr4:-:691251-691265,691156-691203
HIAGIQQR	CNAG_01035	proteasome subunit alpha type-7		0	2	461.76	922.52	-0.25	35	-	1	splice junction	Chr5:-:1383513-1383533,1383461-1383463
HIAPTRPIPSQMWSR	CNAG_00715	conserved hypothetical protein		0	3	592.98	1776.93	0.32	39	3.05	3	splice junction	Chr1:-:1866155-1866190,1866059-1866067
HIAPTRPIPSQmWSR	CNAG_00715	conserved hypothetical protein	M12(Oxidation)	0	2	896.97	1792.93	1.18	26	3.36	2	splice junction	Chr1:-:1866155-1866190,1866059-1866067
HIDcAWAYGNEK	CNAG_01896	aldehyde reductase I	C4(Carbamidomethyl)	0	2	732.33	1463.64	4.07	95	5.69	21	splice junction	Chr11:-:1198610-1198617,1198473-1198500
HIDcAWAYGNEKEVGEGLK	CNAG_01896	aldehyde reductase I	C4(Carbamidomethyl)	1	2	1088.52	2176.02	5.32	122	7.58	14	splice junction	Chr11:-:1198610-1198617,1198452-1198500
HIDGALcYQNEDEVGLGIK	CNAG_01257	aldo-keto reductase	C7(Carbamidomethyl)	0	3	711.01	2131.01	0.35	32	3.26	1	splice junction	Chr5:-:785579-785605,785495-785524
HIEAAVDAFYNNEPAPR	CNAG_07418	defective in Cullin neddylation protein 1		0	2	957.46	1913.92	3.43	109	6.14	2	splice junction	Chr5:-:383677-383688,383585-383623
HIEGEGFEEIHFFGDKTYK	CNAG_05351	phosphomannomutase		1	4	571.53	2283.08	4.77	31	5.01	1	splice junction	Chr14:-:65423-65470,65347-65355
HIFQTPNNVYILQQPWQFVK	CNAG_04514	CMGC/MAPK/ERK protein kinase		0	2	1250.66	2500.32	0.73	82	6.81	5	splice junction	Chr9:+:1058789-1058817,1058879-1058909
HILSQQYALGESATGDLTmLLIAIQVTSK	CNAG_00057	fructose-bisphosphatase	M19(Oxidation)	0	3	1039.9	3117.69	11.7	26	-	1	splice junction	Chr1:-:162982-163056,162844-162855
HINFEDLLK	CNAG_01518	phosphoglycerate mutase		0	2	564.81	1128.61	0.17	54	3.64	3	splice junction	Chr11:+:167634-167654,167795-167800
HINFEDLLKR	CNAG_01518	phosphoglycerate mutase		1	3	428.91	1284.71	-0.37	38	4.34	1	splice junction	Chr11:+:167634-167654,167795-167803
HIQFTDESGGEGA	CNAG_04510	ATPase		0	2	674.29	1347.58	-0.17	69	-	2	splice junction	Chr9:-:1049720-1049744,1049634-1049647
HISQSFIAQFVK	CNAG_03146	alpha-amylase		0	2	702.89	1404.76	0.88	75	4.8	18	splice junction	Chr8:+:181345-181353,181421-181447
HKEWQGLPSQESYDK	CNAG_02567	conserved hypothetical protein		1	3	611.29	1831.86	0.42	41	3.56	2	splice junction	Chr3:+:1349828-1349835,1349887-1349923
HKGDLGPLYPIEGLSPYQNR	CNAG_01144	damaged DNA binding protein		1	3	752.06	2254.18	7.32	47	7.23	6	splice junction	Chr5:-:1087820-1087878,1087772-1087772
HKGVSTcILGATKPEQIK	CNAG_04209	voltage-gated potassium channel beta-2 subunit	C7(Carbamidomethyl)	1	2	984.04	1967.07	-2.15	63	7.25	4	splice junction	Chr9:+:298800-298823,298975-298989
HKVVVIGAGAAGLSAANQVYNAFK	CNAG_01981	sulfide:quinone oxidoreductase		1	3	795.77	2385.31	2.57	81	7.92	1	splice junction	Chr11:-:1432492-1432516,1432390-1432436
HLEATTGDQIQLTPR	CNAG_01655	dynamin		0	2	840.44	1679.87	0.99	106	5.39	6	splice junction	Chr11:-:534748-534759,534661-534693
HLGPAYQSIALEFADLHDR	CNAG_05759	acetyl-CoA carboxylase		0	3	718.36	2153.08	0.67	63	8.75	1	splice junction	Chr7:-:789623-789671,789563-789570
HLGQGEYFGELALLNR	CNAG_00570	cAMP dependent protein kinase regulatory subunit		0	2	908.98	1816.95	7.39	89	5.98	5	splice junction	Chr1:-:1469196-1469223,1469105-1469124
HLGQGEYFGELALLNRR	CNAG_00570	cAMP dependent protein kinase regulatory subunit		1	3	658.35	1973.04	2.47	56	4.76	5	splice junction	Chr1:-:1469196-1469223,1469102-1469124
HLHGTPSTPDEVR	CNAG_01090	alpha/beta hydrolase fold		0	2	723.36	1445.72	3.01	30	-	1	splice junction	Chr5:+:1234877-1234899,1234988-1235003
HLHPATHSATTADVAPK	CNAG_03113	trehalose synthase		0	3	585.3	1753.9	0.72	64	6.14	7	splice junction	Chr8:-:82505-82516,82416-82454
HLIYTGKPESAIAPYLTELQAR	CNAG_02306	molybdopterin binding domain-containing protein		0	3	824.45	2471.35	7.81	79	6.71	1	splice junction	Chr6:-:649004-649020,648893-648941
HLSAGDLLR	CNAG_05935	uridylate kinase		0	2	491.28	981.55	1	47	2.99	3	splice junction	Chr7:+:1255718-1255727,1255806-1255822
HLSENGQPPLLVYNR	CNAG_01492	conserved hypothetical protein		0	2	868.96	1736.91	0.27	83	4.18	2	splice junction	Chr11:+:101204-101224,101279-101302
HLTGEFEK	CNAG_02257	GTP-binding nuclear protein GSP1/Ran		0	2	480.74	960.48	-0.51	45	3.32	14	splice junction	Chr6:+:772524-772533,772601-772614
HLTGEFEKK	CNAG_02257	GTP-binding nuclear protein GSP1/Ran		1	2	544.79	1088.57	-0.67	53	4.13	4	splice junction	Chr6:+:772524-772533,772601-772617
HmVVQEcKPDAPGFAEcGVVFSGLDADVAGDIEK	CNAG_00256	aspartate-semialdehyde dehydrogenase	M2(Oxidation): C7(Carbamidomethyl): C17(Carbamidomethyl)	0	3	1221.9	3663.67	-0.67	60	5.76	1	splice junction	Chr1:+:668492-668588,668647-668651
HMVVQEcKPDAPGFAEcGVVFSGLDADVAGDIEK	CNAG_00256	aspartate-semialdehyde dehydrogenase	C7(Carbamidomethyl): C17(Carbamidomethyl)	0	3	1216.57	3647.68	0.72	70	8.12	1	splice junction	Chr1:+:668492-668588,668647-668651
HMYHTLYLEAK	CNAG_04448	60S ribosomal protein L19		0	2	703.35	1405.69	0.85	55	5.76	6	splice junction	Chr9:-:891071-891075,890989-891016
HmYHTLYLEAK	CNAG_04448	60S ribosomal protein L19	M2(Oxidation)	0	2	711.35	1421.69	3.39	59	4.56	2	splice junction	Chr9:-:891071-891075,890989-891016
HNDLDDVGK	CNAG_05722	alanine-tRNA ligase		0	2	506.74	1012.47	-0.96	40	-	1	splice junction	Chr7:+:698383-698389,698469-698488
HNFVNTGPTPLcLFTVYAPAEHAETTVNR	CNAG_01341	mannose-6-phosphate isomerase	C12(Carbamidomethyl)	0	3	1086.2	3256.58	-0.77	83	9.75	7	splice junction	Chr5:+:551248-551254,551310-551389
HNKEEATHSFLLPK	CNAG_05650	ubiquitin carboxyl-terminal hydrolase 5		1	2	825.94	1650.86	2.01	68	5.43	5	splice junction	Chr14:-:860856-860870,860775-860801
HNLAVIVDLHGAPGSQNGYDNSGR	CNAG_02225	cellulase		0	3	831.07	2491.21	0	-	4.45	2	splice junction	Chr6:+:864464-864503,864555-864586
HNTLSLR	CNAG_01486	60S ribosomal protein L15b		0	2	420.74	840.47	-0.55	44	2.61	13	splice junction	Chr11:+:88402-88409,88474-88486
HPEVFLSSGIMER	CNAG_03040	transketolase		0	2	751.38	1501.76	5.46	56	3.87	5	splice junction	Chr3:-:137517-137524,137429-137459
HPEVFLSSGIMER	CNAG_00866	transketolase		0	2	751.38	1501.76	5.46	56	3.87	5	splice junction	Chr5:-:1788235-1788242,1788147-1788177
HPEVFLSSGImER	CNAG_03040	transketolase	M11(Oxidation)	0	2	759.38	1517.75	5.05	38	2.95	1	splice junction	Chr3:-:137517-137524,137429-137459
HPEVFLSSGImER	CNAG_00866	transketolase	M11(Oxidation)	0	2	759.38	1517.75	5.05	38	2.95	1	splice junction	Chr5:-:1788235-1788242,1788147-1788177
HPFDVGDRVDIDGVQYTVAK	CNAG_01704	serine/threonine protein kinase		1	3	744.37	2231.1	-3.39	-	4.26	1	splice junction	Chr11:-:661599-661633,661526-661550
HPFFIYPNEEEYTGSTR	CNAG_04220	Ku70 protein		0	2	1043.98	2086.95	-0.38	40	3.19	1	splice junction	Chr9:-:327021-327050,326943-326963
HPNLGQGHAGANPQTGEAFEYAPQGAHSR	CNAG_03142	conserved hypothetical protein		0	3	1000.47	2999.39	-0.41	88	9.19	37	splice junction	Chr8:-:173347-173374,173228-173286
HQLEIEEGNK	CNAG_01598	conserved hypothetical protein		0	2	598.8	1196.59	-1.44	61	4.32	5	splice junction	Chr11:+:384170-384185,384256-384269
HQLEIEEGNKNVQYQR	CNAG_01598	conserved hypothetical protein		1	2	993	1984.99	1.65	94	6.99	16	splice junction	Chr11:+:384170-384185,384256-384287
HSAVVDFVSAGSR	CNAG_03742	transcription factor		0	2	666.34	1331.67	0.21	71	4.35	7	splice junction	Chr2:-:675432-675443,675351-675377
HSEFISYPIQLVVTK	CNAG_06150	heat-shock protein 90		0	2	880.99	1760.97	7.68	94	7.51	141	splice junction	Chr12:-:437464-437466,437363-437404
HSGNIPLDQIYDIAR	CNAG_01480	60S ribosomal protein L12		0	2	856.44	1711.88	0.21	106	5.97	55	splice junction	Chr11:-:73013-73048,72937-72945
HSGNIPLDQIYDIARK	CNAG_01480	60S ribosomal protein L12		1	3	614	1839.98	6.03	68	6.34	1	splice junction	Chr11:-:73013-73048,72934-72945
HSGWNELESPNENQFLK	CNAG_03565	hydrogen-exporting ATPase		0	2	1014.97	2028.94	-0.23	35	4.11	2	splice junction	Chr8:+:1289938-1289963,1290031-1290055
HSmNPFDEIAVEEAIR	CNAG_01870	mitochondrial protein	M3(Oxidation)	0	2	937.45	1873.89	7.91	110	5.37	12	splice junction	Chr11:-:1142335-1142343,1142195-1142214
HSMNPFDEIAVEEAIR	CNAG_01870	mitochondrial protein		0	2	929.44	1857.88	0.38	103	6.2	7	splice junction	Chr11:-:1142335-1142343,1142195-1142214
HTADSSmFWDFHNNNPEGTHAVMmLFSNR	CNAG_05256	catalase	M7(Oxidation): M24(Oxidation)	0	4	857.13	3425.49	10.99	16	-	1	splice junction	Chr4:-:861023-861043,860859-860916
HTADSSMFWDFHNNNPEGTHAVmMLFSNR	CNAG_05256	catalase	M23(Oxidation)	0	3	1137.17	3409.48	7.14	37	6.58	3	splice junction	Chr4:-:861023-861043,860859-860916
HTADSSMFWDFHNNNPEGTHAVmmLFSNR	CNAG_05256	catalase	M23(Oxidation): M24(Oxidation)	0	3	1142.49	3425.45	-1.42	16	4.97	1	splice junction	Chr4:-:861023-861043,860859-860916
HTADSSMFWDFHNNNPEGTHAVMMLFSNR	CNAG_05256	catalase		0	3	1131.83	3393.49	7.04	63	9.78	7	splice junction	Chr4:-:861023-861043,860859-860916
HTADSSmFWDFHNNNPEGTHAVMMLFSNR	CNAG_05256	catalase	M7(Oxidation)	0	3	1137.16	3409.46	1.98	-	4.26	1	splice junction	Chr4:-:861023-861043,860859-860916
HTADSSmFWDFHNNNPEGTHAVmMLFSNR	CNAG_05256	catalase	M7(Oxidation): M23(Oxidation)	0	4	857.13	3425.49	10.99	16	5.22	1	splice junction	Chr4:-:861023-861043,860859-860916
HTANTIVGNAFVR	CNAG_00730	ATP-binding cassette transporter		0	2	700.38	1399.74	0.13	37	-	1	splice junction	Chr1:+:1902658-1902675,1902726-1902746
HTGITDIPLTANGEK	CNAG_05892	phosphoglycerate mutase		0	2	783.91	1566.81	-0.53	109	6.49	2	splice junction	Chr7:-:1130648-1130650,1130555-1130596
HTGSGHTGSHSHDTSGNHGVGTSDSYGSGLPSALDK	CNAG_00091	conserved hypothetical protein		0	3	1168.85	3504.55	2.96	36	7.18	12	splice junction	Chr1:+:254284-254343,254393-254440
HTGSGHTGSHSHDTSGNHGVGTSDSYGSGLPSALDKNR	CNAG_00091	conserved hypothetical protein		1	3	1258.91	3774.71	6.21	-	2.91	3	splice junction	Chr1:+:254284-254343,254393-254446
HTLPPLPYAYDALEPSISAEIMNLHHTK	CNAG_04388	mitochondrial superoxide dismutase Sod2		0	3	1053.54	3158.61	3.31	52	7.55	2	splice junction	Chr9:+:733799-733831,733887-733937
HTLPPLPYAYDALEPSISAEImNLHHTK	CNAG_04388	mitochondrial superoxide dismutase Sod2	M22(Oxidation)	0	4	794.4	3174.6	1.53	21	6.82	1	splice junction	Chr9:+:733799-733831,733887-733937
HVDcTVEWLMPEGSAVPPDTK	CNAG_02779	nicotinate-nucleotide diphosphorylase	C4(Carbamidomethyl)	0	2	1184.55	2368.09	-2.53	35	-	1	splice junction	Chr3:+:782917-782930,782982-783030
HVDTAQGYHNEENVGR	CNAG_01615	aldo-keto reductase		0	2	913.42	1825.83	2.04	87	5.05	5	splice junction	Chr11:+:430728-430731,430895-430905
HVERPIIFPMSNPTALcEVDPADALAWTENR	CNAG_06638	malate dehydrogenase	C17(Carbamidomethyl)	0	3	1183.91	3549.72	-0.64	78	9.1	3	splice junction	Chr7:-:348453-348516,348372-348400
HVERPIIFPmSNPTALcEVDPADALAWTENR	CNAG_06638	malate dehydrogenase	M10(Oxidation): C17(Carbamidomethyl)	0	3	1189.24	3565.71	-1.64	65	8.3	1	splice junction	Chr7:-:348453-348516,348372-348400
HVGDLGNIQTNScGAAQLDFSDK	CNAG_01019	Cu/Zn superoxide dismutase	C13(Carbamidomethyl)	0	2	1224.07	2447.14	6.12	137	10.62	132	splice junction	Chr5:+:1417218-1417233,1417395-1417399
HVGDLGNIQTNScGAAQLDFSDKIISLYGPHSIIGR	CNAG_01019	Cu/Zn superoxide dismutase	C13(Carbamidomethyl)	1	4	964.24	3853.93	0.43	61	9.22	4	splice junction	Chr5:+:1417218-1417233,1417395-1417438
HVGHLSGLDSTVPALTVNR	CNAG_00524	acetyl-Coenzyme A acyltransferase 2		0	2	987.03	1973.05	-0.71	72	5.48	2	splice junction	Chr1:+:1339494-1339549,1339601-1339601
HVLGYHEFTQLIK	CNAG_01769	mitochondrial inner membrane protein		0	2	792.93	1584.85	0.76	34	4.54	3	splice junction	Chr11:-:842954-842966,842874-842899
HVMTNLGEK	CNAG_01557	calmodulin 1b		0	2	514.76	1028.52	-0.41	55	3.49	2	splice junction	Chr11:+:272381-272390,272456-272472
HVPFVDFTK	CNAG_07740	conserved hypothetical protein		0	2	545.29	1089.57	1.34	53	-	11	splice junction	Chr8:+:1156356-1156375,1156466-1156472
HVYSPPSPSATSGFFGYAGK	CNAG_04625	serine-type endopeptidase		0	2	1028.99	2056.98	0.23	34	3.16	1	splice junction	Chr10:+:848643-848694,848795-848802
HWDENPVGTWVIK	CNAG_05446	Kex2		0	2	790.9	1580.79	1.87	50	4.22	3	splice junction	Chr14:+:333909-333913,333966-333999
HWGcTTPEVIK	CNAG_02941	conserved hypothetical protein	C4(Carbamidomethyl)	0	2	664.33	1327.64	-2.74	40	4.12	1	splice junction	Chr3:-:387548-387557,387467-387489
HYAHIDcPGHADYIK	CNAG_03263	translation elongation factor	C7(Carbamidomethyl)	0	2	898.91	1796.82	0.92	74	7.2	42	splice junction	Chr8:+:515436-515472,515510-515517
HYFQNTQGIIFVVDSNDR	CNAG_03251	ARF small monomeric GTPase		0	2	1077.02	2153.04	-0.59	142	7.04	16	splice junction	Chr8:+:450302-450305,450362-450411
HYFQNTQGIIFVVDSNDRER	CNAG_03251	ARF small monomeric GTPase		1	3	813.41	2438.2	7.27	56	4.6	1	splice junction	Chr8:+:450302-450305,450362-450417
HYGAEYKPDVFER	CNAG_01136	conserved hypothetical protein		0	3	537.59	1610.76	-2.22	-	3.04	1	splice junction	Chr5:+:1108988-1109020,1109090-1109095
HYGNLPQFSAISGYIGGHAESPSYR	CNAG_03144	protein-methionine-S-oxide reductase		0	2	1354.65	2708.29	1.15	105	9.76	4	splice junction	Chr8:-:175739-175805,175674-175681
HYIPVNLSAFDLDNNLGYEGGAEVFYPAADPSGYITATVTRK	CNAG_04307	uricase		1	4	1137.32	4546.27	10.65	22	-	1	splice junction	Chr9:-:526586-526593,526413-526530
[truncated: 3,139 more rows]
