# Supplementary material for: Proteogenomic analysis of pathogenic yeast Cryptococcus neoformans using high resolution mass spectrometry
Source: Clin Proteomics. 2014 Feb 3;11(1):5. doi: 10.1186/1559-0275-11-5 (PMC3915034; doi:10.1186/1559-0275-11-5)
Supplement: Additional file 6: Table S4 — Modifications in exon boundaries of genes using peptide evidence. [file 1559-0275-11-5-S6.xlsx]

## Sheet: Sheet1
Additional file 6: Table S4: Modifications in exon boundaries of genes using peptide evidence
Selvan et al., Proteogenomic analysis of pathogenic yeast Cryptococcus neoformans using high resolution mass spectrometry
	Gene ID	Annotated exon co-ordinates	Revised exon co-ordinates	Orthologous evidence	GenBank accession	Transcript Identifier	Genome co-ordinates of peptide	Peptide sequence	Modifications	Number of Missed Cleavages	Charge	m/z [Da]	MH+ [Da]	ΔM [ppm]	RT [min]	First Scan	Spectrum File	Mascot Score (Ion score)	Sequest score (Xcorr)	Number of PSMs	spectrum Ids
1	CNAG_02237	Chr 6:-:832230-832309	Chr 6:-:832230-832390	XP_003194543.1 (Cryptococcus gattii WM276); XP_570853.1 (Cryptococcus neoformans var. neoformans JEC21)	GenBank: JZ152668.1	CNAG_02237_EE1	Chr 6:-:832345-832380	HNADYDDYPTVR		0	2	733.321	1465.64	0.7	14.18	1364	Crypto_INGEL_2.raw	73	4.38	3	Crypto_INGEL_2.raw:1364;CN_SCX_16.raw:1113;CN_SCX_16.raw:1052
2	CNAG_02440	Chr 6:+:318026-318154	Chr 6:+:318026-318218	XP_571124.1 (Cryptococcus neoformans var. neoformans JEC21); XP_775396.1 (Cryptococcus neoformans var. neoformans B-3501A); XP_003194134.1 (Cryptococcus gattii WM276)	GenBank: JZ152669.1	CNAG_02440_EE2	Chr 6:+:318153-318188	KFETVTEEQWVR		1	2	776.395	1551.78	1.38	24.45	2731	Cneo_bRPLC_7.raw	84	5.72	14	Cneo_bRPLC_7.raw:2731;Cneo_SCX_15.raw:1819;Cneo_SCX_15.raw:1755;Cneo_SCX_15.raw:1799;Cneo_SCX_15.raw:1951;Crypto_INGEL_4.raw:2792;Cneo_bRPLC_7.raw:2768;CN_SCX_14.raw:2153;Cneo_SCX_15.raw:1888;Cneo_bRPLC_7.raw:2818;Crypto_INGEL_4.raw:2793;Crypto_INGEL_5.raw:2996;Cneo_bRPLC_7.raw:2697;Cneo_SCX_15.raw:1873
							Chr 6:+:318156-318188	FETVTEEQWVR		0	2	712.347	1423.69	0.91	26.68	2805	CN_SCX_6.raw	54	-	3	CN_SCX_6.raw:2805;Cneo_bRPLC_6.raw:3510;Cneo_bRPLC_6.raw:3442
3	CNAG_02460	Chr 6:-:266479-266506	Chr 6:-:266479-267395	XP_571169.1 (Cryptococcus neoformans var. neoformans JEC21); EIW71749.1 (Tremella mesenterica DSM 1558); XP_003194173.1 (Cryptococcus gattii WM276)	GenBank: JZ152670.1	CNAG_02460_EE3	Chr 6:-:266535-266570	GRYVEFNLVYDR		1	2	765.89	1530.77	2.12	30.6	3556	Crypto_INGEL_12.raw	70	4.78	1	Crypto_INGEL_12.raw:3556
							Chr 6:-:266535-266564	YVEFNLVYDR		0	2	659.328	1317.65	1.65	37.79	4537	Crypto_INGEL_12.raw	69	3.33	10	Crypto_INGEL_12.raw:4537;Cneo_bRPLC_24.raw:2360;CN_SCX_6.raw:3697;CN_SCX_6.raw:3614;CN_SCX_7.raw:3355;Cneo_bRPLC_23.raw:2453;Cneo_bRPLC_23.raw:2370;Crypto_INGEL_12.raw:4390;CN_SCX_6.raw:3643;Cneo_bRPLC_23.raw:2402
							Chr 6:-:266499-266525	FGLNTPGAR		0	2	466.751	932.495	-0.36	19.42	1653	Crypto_INGEL_11.raw	46	-	2	Crypto_INGEL_11.raw:1653;CN_SCX_7.raw:990
4	CNAG_04735	Chr 10:+:546687-546762	Chr 10:+:546687-547150	XP_567342.1 (Cryptococcus neoformans var. neoformans JEC21); XP_003196170.1 (Cryptococcus gattii WM276); EIW71132.1 (Tremella mesenterica DSM 1558)	GenBank: JZ152671.1	CNAG_04735_EE4	Chr 10:+:546884-546928	YGNALAIQLIVDAMK		0	2	810.447	1619.89	2.03	70.82	7745	Cneo_bRPLC_21.raw	-	3.13	1	Cneo_bRPLC_21.raw:7745
5	CNAG_05379	Chr 14:+:143268-143360	Chr 14:+:143209-143360	XP_003196896.1 (Cryptococcus gattii WM276);XP_572239.1 (Cryptococcus neoformans var. neoformans JEC21)	GenBank: JZ152672.1	CNAG_05379_EE5	Chr 14:+:143238-143267	LYFVDIDQYK		0	2	652.336	1303.67	6.46	40.55	4868	Crypto_INGEL_17.raw	59	-	5	Crypto_INGEL_17.raw:4868;Crypto_INGEL_22.raw:4484;Crypto_INGEL_18.raw:4641;Crypto_INGEL_16.raw:4705;Cneo_SCX_5.raw:3056
6	CNAG_07372	Chr 1:+:1581769-1581993	Chr 1:+:1581769-1582080	XP_566951.1 (Cryptococcus neoformans var. neoformans JEC21); XP_777701.1 (Cryptococcus neoformans var. neoformans B-3501A); XP_003191566.1 (Cryptococcus gattii WM276); XP_757162.1 (Ustilago maydis 521)	GenBank: JZ152673.1	CNAG_07372_EE6	Chr 1:+:1582000-1582029	LESVIFELER		0	2	617.838	1234.67	1.53	35.1	3319	Cneo_bRPLC_17.raw	70	2.99	3	Cneo_bRPLC_17.raw:3319;Crypto_INGEL_8.raw:5172;Crypto_INGEL_6.raw:4845
7	CNAG_07524	Chr 3:-:883798-883899	Chr 3:-:883648-883899	XP_776873.1 (Cryptococcus neoformans var. neoformans B-3501A); XP_003192860.1 (Cryptococcus gattii WM276); XP_001248517.1 (Coccidioides immitis RS)	GenBank: JZ152674.1	CNAG_07524_EE7	Chr 3:-:883760-883795	KVPALQYLFYLK		1	2	741.942	1482.88	3.33	48.38	5893	Crypto_INGEL_2.raw	41	3.17	1	Crypto_INGEL_2.raw:5893
8	CNAG_07860	Chr 10:+:985345-985603	Chr 10:+:985345-985707	XP_567277.1 (Cryptococcus neoformans var. neoformans JEC21)	-	-	Chr 10:+:985625-985666	TMAVEDVLDYGVEK		0	2	784.88	1568.75	0.43	46.13	5452	Cneo_bRPLC_9.raw	102	3.53	1	Cneo_bRPLC_9.raw:5452
9	CNAG_01107	Chr 5:-:1193248-1193290	Chr 5:-:1193196-1193290	XP_570434.1 (Cryptococcus neoformans var. neoformans JEC21); XP_775674.1 (Cryptococcus neoformans var. neoformans B-3501A); XP_003193569.1 (Cryptococcus gattii WM276)	GenBank: JZ152675.1	CNAG_01107_EE9	Chr 5:-:1193246-1193202	SAIASLQHAGEEMKR		1	2	814.415	1627.82	0.7	20.85	1986	CN_SCX_19.raw	96	4.42	3	CN_SCX_19.raw:1986;CN_SCX_19.raw:1951;CN_SCX_19.raw:2038
10	CNAG_01298	Chr 5:-:652949-653054	Chr 5:-:652949-653251	XP_776167.1 (Cryptococcus neoformans var. neoformans B-3501A); XP_570135.1 (Cryptococcus neoformans var. neoformans JEC21); XP_003193783.1 (Cryptococcus gattii WM276)	GenBank: JZ152676.1	CNAG_01298_EE10	Chr 5:-:653064-653099	IPAALFDAISIK		0	2	629.873	1258.74	-1.14	40.48	3820	Cneo_bRPLC_19.raw	-	3.52	2	Cneo_bRPLC_19.raw:3820;Cneo_bRPLC_20.raw:4674
11	CNAG_01579	Chr 11:-:344996-346381	Chr 11:-:344996-346648	XP_569408.1 (Cryptococcus neoformans var. neoformans JEC21)	GenBank: JZ152677.1	CNAG_01579_EE11	Chr 11:-:346386-346433	DSFDQSIFDGISDLAK		0	2	879.417	1757.83	2.08	61.11	6550	Cneo_bRPLC_21.raw	-	3.05	1	Cneo_bRPLC_21.raw:6550
12	CNAG_01601	Chr 11:-:388903-388956	Chr 11:-:388903-389049	XP_776223.1 (Cryptococcus neoformans var. neoformans B-3501A); XP_569436.1 (Cryptococcus neoformans var. neoformans JEC21); XP_003192616.1 (Cryptococcus gattii WM276)	GenBank: JZ152678.1	CNAG_01601_EE12	Chr 11:-:388966-389016	VDFSWTPVcDcYAGGYK	C9(Carbamidomethyl); C11(Carbamidomethyl)	0	2	1012.93	2024.85	-38	37.75	4069	Cneo_bRPLC_13.raw	52	3.35	1	Cneo_bRPLC_13.raw:4069
13	CNAG_01813	Chr 11:+:986858-986972	Chr 11:+:986858-987056	XP_569600.1 (Cryptococcus neoformans var. neoformans JEC21); XP_776929.1 (Cryptococcus neoformans var. neoformans B-3501A)	GenBank: JZ152679.1	CNAG_01813_EE13	Chr 11:+:986970-987005	FVEKPVEFVGNR		0	2	710.884	1420.76	1.17	24.59	2326	Crypto_INGEL_20.raw	59	4.19	11	Crypto_INGEL_20.raw:2326;Crypto_INGEL_13.raw:1934;CN_SCX_12.raw:1772;Crypto_INGEL_19.raw:2060;Crypto_INGEL_19.raw:2067;Crypto_INGEL_13.raw:1944;Crypto_INGEL_20.raw:2352;CN_SCX_13.raw:1651;Crypto_INGEL_18.raw:2025;CN_SCX_12.raw:1785;CN_SCX_13.raw:1646
							Chr 11:+:987006-987050	INAGIYIFNPSVLDR		0	2	846.461	1691.91	1.84	49.39	5761	Crypto_INGEL_13.raw	91	4.83	15	Crypto_INGEL_13.raw:5761;Crypto_INGEL_20.raw:5664;Cneo_bRPLC_15.raw:5189;Cneo_bRPLC_14.raw:5684;Crypto_INGEL_18.raw:5736;Crypto_INGEL_19.raw:5966;Cneo_bRPLC_15.raw:5105;Crypto_INGEL_14.raw:5450;Cneo_SCX_5.raw:4612;Cneo_bRPLC_15.raw:5559;CN_SCX_4.raw:6204;CN_SCX_4.raw:6120;Cneo_SCX_5.raw:4675;Cneo_bRPLC_15.raw:6189;Cneo_bRPLC_15.raw:5647
14	CNAG_00663	Chr 1:+:1721740-1721881	Chr 1:+:1721205-1721893; 1721944-1722168	XP_777745.1 (Cryptococcus neoformans var. neoformans B-3501A); XP_567211.1 (Cryptococcus neoformans var. neoformans JEC21)	GenBank: JZ152680.1	CNAG_00663_EE14	Chr 1:+:1721862-1721894	AWYQGGLHLGK		0	3	410.552	1229.64	-0.57	21.9	2104	Cneo_SCX_15.raw	38	3.68	1	Cneo_SCX_15.raw:2104
15	CNAG_01148	Chr 5:-:1078618-1078678	Chr 5:-:1078618-1078688	XP_570231.1 (Cryptococcus neoformans var. neoformans JEC21); XP_003193633.1 (Cryptococcus gattii WM276)	GenBank: JZ152681.1	CNAG_01148_EE15	Chr 5:-:1078653-1078688	TEQASLNLTFVR		0	2	689.872	1378.74	2.68	32.75	3975	Crypto_INGEL_7.raw	75	4.71	9	Crypto_INGEL_7.raw:3975;Crypto_INGEL_14.raw:3452;Crypto_INGEL_9.raw:3587;Cneo_bRPLC_18.raw:2308;Crypto_INGEL_15.raw:3965;Cneo_bRPLC_21.raw:2488;Cneo_bRPLC_20.raw:2637;Cneo_bRPLC_20.raw:2670;Cneo_bRPLC_21.raw:2585
16	CNAG_01788	Chr 11:-:934645-934718	Chr 11:-:934645-934814	XP_003192827.1 (Cryptococcus gattii WM276); XP_569939.1 (Cryptococcus neoformans var. neoformans JEC21); EJD39028.1 (Auricularia delicata TFB-10046 SS5)	GenBank: JZ152682.1	CNAG_01788_EE16	Chr 11:-:934706-934753	FFPNTPLLYPPSFDGR		0	2	934.474	1867.94	1.23	56	6340	Cneo_bRPLC_13.raw	43	-	1	Cneo_bRPLC_13.raw:6340
17	CNAG_02725	Chr 3:+:897440-897466	Chr 3:+:897440-897536	XP_776879.1 (Cryptococcus neoformans var. neoformans B-3501A); XP_569684.1 (Cryptococcus neoformans var. neoformans JEC21); XP_003192894.1 (Cryptococcus gattii WM276)	GenBank: JZ152683.1	CNAG_02725_EE17	Chr 3:+:897449-897496	LAETPSVGFDFSNFAR		0	2	879.43	1757.85	2.29	37.78	3486	Cneo_bRPLC_19.raw	-	4.47	1	Cneo_bRPLC_19.raw:3486
18	CNAG_03232	Chr 8:+:402909-403266	Chr 8:+:402909-403325	XP_774489.1 (Cryptococcus neoformans var. neoformans B-3501A); XP_572025.1 (Cryptococcus neoformans var. neoformans JEC21); XP_003195492.1 (Cryptococcus gattii WM276); XP_661115.1 (Aspergillus nidulans FGSC A4); XP_751223.1 (Aspergillus fumigatus Af293)	GenBank: JZ152684.1	CNAG_03232_EE18	Chr 8:+:403245-403301	LVQQEGLGGGVVYLDRGEK		1	2	1009.04	2017.07	0.89	28.43	3125	Crypto_INGEL_15.raw	120	6.1	4	Crypto_INGEL_15.raw:3125;Crypto_INGEL_16.raw:3091;Crypto_INGEL_16.raw:3112;Crypto_INGEL_15.raw:3112
19	CNAG_03299	Chr 8:+:598901-598973	Chr 8:+:598901-599030	XP_774217.1 (Cryptococcus neoformans var. neoformansB-3501A); XP_571941.1 (Cryptococcus neoformans var. neoformans JEC21); XP_759508.1 (Ustilago maydis 521); XP_001210379.1 (Aspergillus terreus NIH2624); XP_658781.1 (Aspergillus nidulans FGSC A4)	GenBank: JZ152685.1	CNAG_03299_EE19	Chr 8:+:598962-598991	NVEEVVLFLK		0	2	595.346	1189.68	1.25	36.37	3751	Cneo_SCX_5.raw	60	3.35	9	Cneo_SCX_5.raw:3751;Cneo_bRPLC_24.raw:3411;Cneo_bRPLC_24.raw:3451;Cneo_bRPLC_24.raw:3490;Cneo_bRPLC_24.raw:3941;Cneo_SCX_5.raw:3675;Cneo_bRPLC_24.raw:3860;Cneo_bRPLC_24.raw:4152;Cneo_bRPLC_13.raw:4791
20	CNAG_03678	Chr 2:-:515112-515228	Chr 2:-:515112-515465	XP_003192272.1 (Cryptococcus gattii WM276); XP_568845.1 (Cryptococcus neoformans var. neoformans JEC21)	GenBank: JZ152686.1	CNAG_03678_EE20	Chr 2:-:515196-515237	AMQLILDEIHGLER		0	2	819.439	1637.87	1.37	58.22	6715	CN_SCX_11.raw	51	4.06	3	CN_SCX_11.raw:6715;CN_SCX_11.raw:6722;Cneo_bRPLC_14.raw:5068
21	CNAG_05975	Chr 7:+:1371144-1371339	Chr 7:+:1371144-1371369	XP_571461.1 (Cryptococcus neoformans var. neoformans JEC21); XP_774573.1 (Cryptococcus neoformans var. neoformans B-3501A); XP_003194965.1 (Cryptococcus gattii WM276)	GenBank: JZ152687.1	CNAG_05975_EE21	Chr 7:+:1371315-1371350	LGGVFIGSGESK		0	2	575.809	1150.61	-0.47	19.7	1005	Cneo_bRPLC_24.raw	46	-	1	Cneo_bRPLC_24.raw:1005
22	CNAG_07718	Chr 8:-:348877-349547	Chr 8:-:348877-349576	XP_774467.1 (Cryptococcus neoformans var. neoformans B-3501A); XP_572068.1 (Cryptococcus neoformans var. neoformans JEC21); XP_003195132.1 (Cryptococcus gattii WM276)	-	-	Chr 8:-:349517-349558	SPPSEPEWEDITEK		0	2	822.375	1643.74	-0.53	30.32	3169	Cneo_bRPLC_5.raw	43	3.08	3	Cneo_bRPLC_5.raw:3169;Cneo_bRPLC_5.raw:3230;Crypto_INGEL_2.raw:3742
23	CNAG_07719	Chr 8:+:375057-375209	Chr 8:+:375057-375222	XP_774476.1 (Cryptococcus neoformans var. neoformans B-3501A); XP_572050.1 (Cryptococcus neoformans var. neoformans JEC21); XP_003195113.1 (Cryptococcus gattii WM276); XP_756769.1 (Ustilago maydis 521)	GenBank: JZ152688.1	CNAG_07719_EE23	Chr 8:+:375161-375217	FVVGLGDEVSPTDVEEGMR		0	2	1018.49	2035.97	0.45	42.19	4121	CN_SCX_3.raw	125	6.74	5	CN_SCX_3.raw:4121;Cneo_bRPLC_16.raw:3300;CN_SCX_4.raw:4490;Cneo_bRPLC_16.raw:3689;Cneo_bRPLC_16.raw:3857
24	CNAG_07914	Chr 12:+:639806-640103	Chr 12:+:639806-640172	XP_568282.1 (Cryptococcus neoformans var. neoformans JEC21); XP_003197361.1 (Cryptococcus gattii WM276); XP_772039.1 (Cryptococcus neoformans var. neoformans B-3501A); EDQ65526.1 (Physcomitrella patens subsp. patens)	GenBank: JZ152689.1	CNAG_07914_EE24	Chr 12:+:640091-640126	EELVGAFVGLLK		0	2	637.872	1274.74	0.85	63.55	7293	CN_SCX_4.raw	68	-	3	CN_SCX_4.raw:7293;Cneo_bRPLC_23.raw:5605;CN_SCX_4.raw:7222
25	CNAG_00936	Chr 5:-:1592371-1592621	Chr 5:-:1592327-1592621	XP_775597.1 (Cryptococcus neoformans var. neoformans B-3501A); XP_003196423.1 (Cryptococcus gattii WM276)	GenBank: JZ152690.1	CNAG_00936_EE25	Chr 5:-:1592348-1592389	SLGTYIGTLPPVLR		0	2	743.936	1486.86	1.39	48.62	5451	CN_SCX_4.raw	56	3.93	2	CN_SCX_4.raw:5451;Cneo_bRPLC_23.raw:4035
26	CNAG_01142	Chr 5:-:1092591-1092886	Chr 5:-:1092529-1092886	XP_775961.1 (Cryptococcus neoformans var. neoformans B-3501A); XP_570239.1 (Cryptococcus neoformans var. neoformans JEC21); XP_003193630.1 (Cryptococcus gattii WM276)	`-	-	Chr 5:-:1092583-1092618	IEMEIIPVVSER		0	2	707.885	1414.76	0.55	34.41	3230	Cneo_bRPLC_17.raw	68	3.06	1	Cneo_bRPLC_17.raw:3230
27	CNAG_03735	Chr 2:+:660604-660731	Chr 2:+:660499-660731	XP_003192311.1 (Cryptococcus gattii WM276)	GenBank: JZ152691.1	CNAG_03735_EE27	Chr2:+:660597-660668	GSDLVLNDLIDDLSAESQYGEESK		0	2	1299.11	2597.21	0.87	73.19	7921	CN_SCX_2.raw	92	3.68	1	CN_SCX_2.raw:7921
28	CNAG_04149	Chr 9:-:134978-135482	Chr 9:-:134806-135482	XP_773818.1 (Cryptococcus neoformans var. neoformans B-3501A); XP_572655.1 (Cryptococcus neoformans var. neoformans JEC21); XP_003195948.1 (Cryptococcus gattii WM276)	GenBank: JZ152692.1	CNAG_04149_EE28	Chr9:-:134911-134979	VYEGFLPLATIAGGAEVVGGGEK		0	2	1117.59	2234.17	-0.76	67.93	7295	CN_SCX_2.raw	72	3.91	2	CN_SCX_2.raw:7216;CN_SCX_2.raw:7295
29	CNAG_05792	Chr 7:+:887691-887767	Chr 7:+:887527-887778	XP_571314.1 (Cryptococcus neoformans var. neoformans JEC21); XP_003194809.1 (Cryptococcus gattii WM276); XP_758193.1 (Ustilago maydis 521)	GenBank: JZ152693.1	CNAG_05792_EE29	Chr7:+:887679-887717	QDYKEDMSLEDAK		1	2	786.349	1571.69	1.35	14.6	1130	CN_SCX_12.raw	56	-	1	CN_SCX_12.raw:1130
30	CNAG_06123	Chr 12:-:372333-372862	Chr 12:-:372309-372862	XP_568277.1 (Cryptococcus neoformans var. neoformans JEC21); XP_003197268.1 (Cryptococcus gattii WM276); XP_761255.1 (Ustilago maydis 521); EDP44181.1 (Malassezia globosa CBS 7966)	GenBank: JZ152694.1	CNAG_06123_EE30	Chr 12:-:372318-372359	EVYVLPmEGVLATK	M7(Oxidation)	0	2	782.921	1564.83	3.02	35.06	4336	Crypto_INGEL_2.raw	61	3.08	2	Crypto_INGEL_2.raw:4336;Crypto_INGEL_3.raw:4056
31	CNAG_05920	Chr 7:-:1218906-1218955	Chr 7:-:1218852-1218955	XP_571237.1 (Cryptococcus neoformans var. neoformans JEC21); XP_003195002.1 (Cryptococcus gattii WM276)	GenBank: JZ152695.1	CNAG_05920_EE31	Chr 7:1218904-1218948	LDSHPAYVAVGGFYR		0	3	551.279	1651.82	0.01	27.11	2687	CN_SCX_12.raw	53	4.86	1	CN_SCX_12.raw:2687
32	CNAG_05196	Chr 4:+:692803-692814	Chr 4:+:692803-692862	XP_773409.1 (Cryptococcus neoformans var. neoformans B-3501A); XP_003193465.1 (Cryptococcus gattii WM276);	-	-	Chr 4:+:692806-692847	aQVVPcLDHPSSYR	N-Term(Acetyl); C6(Carbamidomethyl)	0	2	835.901	1670.8	0.00570106	25.4618	2506	Cneo_bRPLC_13.raw	43.91	-	1	Cneo_bRPLC_13.raw
33	CNAG_04621	Chr 10:-:856858-857370	Chr 10:-:856858-857358	XP_773015.1 (Cryptococcus neoformans var. neoformans B-3501A); XP_567312.1 (Cryptococcus neoformans var. neoformans JEC21); XP_757156.1 (Ustilago maydis 521); XP_748094.1 (Aspergillus fumigatus Af293)	-	-	Chr 10:-:857407-857439	GVDMFIESLAR		0	2	619.312	1237.62	-6.75	45.41	5507	Crypto_INGEL_6.raw	55	2.87	7	Crypto_INGEL_6.raw:5507;Cneo_SCX_5.raw:3817;Crypto_INGEL_8.raw:5787;Cneo_bRPLC_18.raw:3792;Crypto_INGEL_4.raw:5461;Crypto_INGEL_5.raw:5824;Cneo_bRPLC_18.raw:3717
34	CNAG_00247	Chr 1:+:651936-652103	Chr 1:+:651936-652154	XP_566629.1 (Cryptococcus neoformans var. neoformans JEC21), XP_003192163.1(Cryptococcus gattii WM276), XP_778221.1 (Cryptococcus neoformans var. neoformans B-3501A)	-	-	Chr 1:+:652072-652131	GLKGEDVNSAVQDLVGEGSK		1	3	668.009	2002.01	1.39	32.6	4168	Crypto_INGEL_8.raw	-	3.83	1	Crypto_INGEL_8.raw:4168
35	CNAG_00345	Chr 1:-:883965-884171	Chr 1:-:883951-884171	XP_003192179.1 (Cryptococcus gattii WM276), XP_566698.1(Cryptococcus neoformans var. neoformans JEC21)	-	-	Chr 1:-:883959-883994	EMAFETTESMVR		0	2	715.822	1430.64	5.35	29.06	2943	Crypto_INGEL_14.raw	57	-	1	Crypto_INGEL_14.raw:2943
36	CNAG_04735	Chr 10:+:546687-546762	Chr 10:+:546687-547150	XP_567342.1(Cryptococcus neoformans var. neoformans JEC21),XP_773186.1(Cryptococcus neoformans var. neoformans B-3501A)	-	-	Chr 10:+:546764-546808	YGFGPTLFPPTDTSK		0	2	814.412	1627.82	10.29	38.9	4355	Crypto_INGEL_9.raw	35	3.49	1	Crypto_INGEL_9.raw:4355
37	CNAG_01496	Chr 11:+:111039-111135	Chr 11:+:111001-111135	XP_569927.1 (Cryptococcus neoformans var. neoformans JEC21); XP_003192519.1 (Cryptococcus gattii WM276)	-	-	Chr 11:+:111018-111059	SIDFYTQAIALNPK		0	2	790.921	1580.84	2.02	40.1	5199	Crypto_INGEL_8.raw	63	3.04	1	Crypto_INGEL_8.raw:5199
38	CNAG_01676	Chr 11:-:579205-579540	Chr 11:-:579205-579554	XP_569555.1 (Cryptococcus neoformans var. neoformans JEC21); XP_776484.1 (Cryptococcus neoformans var. neoformans B-3501A)	-	-	Chr 11:-:579488-579553	FYQTVQPLAPSIPNVLYHYNLR		0	3	878.467	2633.39	-0.02	48.34	5950	Crypto_INGEL_7.raw	40	5.85	1	Crypto_INGEL_7.raw:5950
39	CNAG_06123	Chr 12:-:372333-372862	Chr 12:-:372309-372862	XP_568277.1 (Cryptococcus neoformans var. neoformans JEC21); XP_003197268.2 (Cryptococcus gattii WM276)	-	-	Chr 12:-:372318-372359	EVYVLPMEGVLATK		0	2	774.927	1548.85	8.28	45.26	5105	Crypto_INGEL_9.raw	61	3.92	9	Crypto_INGEL_9.raw:5105;Crypto_INGEL_7.raw:5619;Crypto_INGEL_3.raw:8359;Cneo_bRPLC_24.raw:3468;Crypto_INGEL_5.raw:5823;Crypto_INGEL_4.raw:5475;Crypto_INGEL_2.raw:5698;CN_SCX_3.raw:4691;CN_SCX_3.raw:4665
							372359-372318	EVYVLPmEGVLATK	M7(Oxidation)	0	2	782.921	1564.83	3.02	35.06	4336	Crypto_INGEL_2.raw	61	3.08	2	Crypto_INGEL_2.raw:4336;Crypto_INGEL_3.raw:4056
40	CNAG_06199	Chr 12:+:596019-597156 and 597208-598052	Chr 12:+:596019-598052	XP_568500.1 (Cryptococcus neoformans var. neoformans JEC21); XP_003197350.1 (Cryptococcus gattii WM276)	-	-	Chr 12:+:597114-597158	MDQVSHIVVDEVHER		0	4	448.973	1792.87	3.08	26.53	3083	Crypto_INGEL_1.raw	38	4.35	1	Crypto_INGEL_1.raw:3083
							Chr 12:+:597159-597194	DIDTDLLLVVLK		0	2	678.908	1356.81	7	65.31	7460	Crypto_INGEL_1.raw	81	2.96	2	Crypto_INGEL_1.raw:7460;Crypto_INGEL_2.raw:7455
							Chr 12:+:597159-597197	DIDTDLLLVVLKR		1	2	756.96	1512.91	8.19	58.67	6851	Crypto_INGEL_1.raw	101	4.31	3	Crypto_INGEL_1.raw:6851;Crypto_INGEL_2.raw:6767;Crypto_INGEL_1.raw:6852
41	CNAG_06232	Chr 12:-:693722-694057	Chr 12:-:693665-694057	XP_003197388.1 (Cryptococcus gattii WM276)	-	-	Chr 12:-:693686-693721	VSGKGEIGVGDR		1	2	587.315	1173.62	0.88	8.9	618	Crypto_INGEL_12.raw	65	3.63	2	Crypto_INGEL_12.raw:618;Crypto_INGEL_12.raw:622
42	CNAG_02362	Chr 6:+:515287-515798	Chr 6:+:515146-515916	XP_571223.1 (Cryptococcus neoformans var. neoformans JEC21); XP_775469.1 (Cryptococcus neoformans var. neoformans B-3501A)	-	-	Chr 6:+:515227-515301	SGGVIIAPTDVGYALMTSTQEGIQR		0	3	855.448	2564.33	10.89	52.59	6124	Crypto_INGEL_18.raw	74	5.84	1	Crypto_INGEL_18.raw:6124
43	CNAG_02237	Chr6:-:831878-831934	Chr 6:-:831733-831944	XP_570853.1 (Cryptococcus neoformans var. neoformans JEC21); XP_775285.1 (Cryptococcus neoformans var. neoformans B-3501A)	-	-	Chr 6:-:831825-831851	AYTSFLLAK		0	2	507.287	1013.57	-0.12	32.4	3982	Crypto_INGEL_2.raw	54	-	1	Crypto_INGEL_2.raw:3982
44	CNAG_02084	Chr 6:-:1241294-1241349	Chr 6:1241294-1241406	XP_775178.1 (Cryptococcus neoformans var. neoformans B-3501A); XP_571137.1 (Cryptococcus neoformans var. neoformans JEC21); XP_003194529.1 (Cryptococcus gattii WM276)	-	-	Chr 6:-:1241357-1241392	GmSVVDTVEILK	M2(Oxidation)	0	2	653.849	1306.69	-1.72	32.5	3736	Crypto_INGEL_13.raw	57	3.26	2	Crypto_INGEL_13.raw:3736;Crypto_INGEL_12.raw:3755
							Chr 6:-:1241357-1241392	GMSVVDTVEILK		0	2	645.854	1290.7	1.98	37.34	4048	CN_SCX_4.raw	53	3.78	8	CN_SCX_4.raw:4048;Crypto_INGEL_13.raw:4574;Crypto_INGEL_12.raw:4700;CN_SCX_4.raw:4645;CN_SCX_4.raw:4124;Cneo_bRPLC_18.raw:2907;Cneo_bRPLC_19.raw:2769;Cneo_bRPLC_17.raw:3217
45	CNAG_05552	Chr 14:-:609452-609620	Chr 14:-:609194-609395	XP_003197075.1 (Cryptococcus gattii WM276)	-	-	Chr 14:-:609230-609265	LKLDQLVIQEGR		1	2	706.42	1411.83	4.08	34.08	4064	Crypto_INGEL_1.raw	86	4.18	1	Crypto_INGEL_1.raw:4064
46	CNAG_05585	Chr 14:+:684322-684337	Chr 14:+:684222-684285	XP_772363.1 (Cryptococcus neoformans var. neoformans B-3501A); XP_003197051.1 (Cryptococcus gattii WM276)	-	-	Chr14:+:684235-684261	DAINWLYIR		0	2	582.319	1163.63	8.78	45.17	5316	Crypto_INGEL_18.raw	52	-	1	Crypto_INGEL_18.raw:5316
47	CNAG_03864	Chr2:-:1039687-1039882	Chr2:-:1039619-1039882	XP_569188.1 (Cryptococcus neoformans var. neoformans JEC21) ; XP_003191273.1 (Cryptococcus gattii WM276)	-	-	Chr 2:-:1039658-1039696	MNWGDGVAEALQK		0	2	709.844	1418.68	5.1	36.26	4025	Crypto_INGEL_9.raw	86	3.16	1	Crypto_INGEL_9.raw:4025
48	CNAG_03935	Chr2:-:1221259-1222365	Chr2:-:1221230-1222365	XP_777350.1 (Cryptococcus neoformans var. neoformans B-3501A); XP_569246.1 (Cryptococcus neoformans var. neoformans JEC21)	-	-	Chr 2:-:1221254-1221274	VWLGLGK		0	2	386.74	772.472	0.28	25.52	2928	Crypto_INGEL_7.raw	39	-	1	Crypto_INGEL_7.raw:2928
49	CNAG_03022	Chr 3:+:185341-185570	Chr 3:+:185215-185570	XP_776272.1 (Cryptococcus neoformans var. neoformans B-3501A); XP_003193201.1 (Cryptococcus gattii WM276);	-	-	Chr 3:+:185284-185358	HRTDELTEQVTEYLSSFLQFQSLYK		1	3	1021.51	3062.53	5.76	69.95	7795	Crypto_INGEL_10.raw	83	7.17	1	Crypto_INGEL_10.raw:7795
50	CNAG_02896	Chr 3:-:507099-507476	Chr 3:-:507063-507476	XP_569805.1 (Cryptococcus neoformans var. neoformans JEC21); XP_776718.1 (Cryptococcus neoformans var. neoformans B-3501A); XP_003193010.1 (Cryptococcus gattii WM276)	-	-	Chr 3:-:507063-507113	LASmDVRPcQEYVNALK	M4(Oxidation); C9(Carbamidomethyl)	0	2	1005.5	2009.99	4.27	23.95	2384	Crypto_INGEL_9.raw	38	4.16	2	Crypto_INGEL_9.raw:2384;Crypto_INGEL_8.raw:2838
							Chr 3:_:507063-507113	LASMDVRPcQEYVNALK	C9(Carbamidomethyl)	0	2	997.5	1993.99	4.2	29.41	3132	Crypto_INGEL_9.raw	48	4.53	2	Crypto_INGEL_9.raw:3132;Crypto_INGEL_9.raw:3139
51	CNAG_07524	Chr 3:-:883798-883899	Chr 3:-:883648-883899	XP_776873.1 (Cryptococcus neoformans var. neoformans B-3501A); XP_003192860.1 (Cryptococcus gattii WM276)	-	-	Chr 3:-:883760-883795	KVPALQYLFYLK		1	2	741.942	1482.88	3.33	48.38	5893	Crypto_INGEL_2.raw	41	3.17	1	Crypto_INGEL_2.raw:5893
52	CNAG_04962	Chr 4:-:88453-88527	Chr 4:-:88453-88557	XP_773418.1 (Cryptococcus neoformans var. neoformans B-3501A); XP_568174.1 (Cryptococcus neoformans var. neoformans JEC21);	-	-	Chr 4:-:88492-88545	QIEDLKNAGEGHAEELSR		1	3	665.996	1995.97	0.21	18.12	1944	Crypto_INGEL_2.raw	58	5.23	1	Crypto_INGEL_2.raw:1944
53	CNAG_05248	Chr 4:+:835043-835141	Chr 4:+:835043-835147	XP_567942.1 (Cryptococcus neoformans var. neoformans JEC21); XP_773354.1 (Cryptococcus neoformans var. neoformans B-3501A); XP_003196447.1 (Cryptococcus gattii WM276); EIW73131.1 (Tremella mesenterica DSM 1558); EJT53088.1 (Trichosporon asahii var. asahii CBS 2479);	-	-	Chr 4:+:835103-835147	TQPELVILAVNTFVK		0	2	836.493	1671.98	6.14	61.03	6951	Crypto_INGEL_4.raw	35	2.89	1	Crypto_INGEL_4.raw:6951
