# Supplementary material for: Proteogenomic analysis of pathogenic yeast Cryptococcus neoformans using high resolution mass spectrometry
Source: Clin Proteomics. 2014 Feb 3;11(1):5. doi: 10.1186/1559-0275-11-5 (PMC3915034; doi:10.1186/1559-0275-11-5)
Supplement: Additional file 8: Table S5 — Modifications in gene boundaries using peptide evidence. [file 1559-0275-11-5-S8.xlsx]

## Sheet: Sheet1
Additional file 8: Table S5: Modifications in gene boundaries using peptide evidence
Selvan et al., Proteogenomic analysis of pathogenic yeast Cryptococcus neoformans using high resolution mass spectrometry
	Gene ID	Type of example	Annotated protein length / Revised protein length (amino acids)	Orthologous evidence	GenBank Accession	Transcript Identifier	Peptide co-ordinates	Peptide sequence	Modifications	Number of Missed Cleavages	Charge	m/z [Da]	MH+ [Da]	ΔM [ppm]	RT [min]	First Scan	Ions Matched	Spectrum File	Mascot Score (Ion score)	Sequest score (Xcorr)	Number of PSMs	spectrum Ids
1	CNAG_07333	Extension at N-terminus	1442 / 1501	XP_778194.1 (Cryptococcus neoformans var. neoformans B-3501A)	-	-	Chr1:+:575261-575314	YHTmPLPVESSSASIPHR	M4(Oxidation)	0	3	675.667	2024.99	0.8	17.65	1523	11/158	CN_SCX_18.raw	76	5.53	1	CN_SCX_18.raw:1523
2	CNAG_00409	Extension at C-terminus	319/332	XP_566744.1 (Cryptococcus neoformans var. neoformans JEC21); XP_777909.1 (Cryptococcus neoformans var. neoformans B-3501A)	GenBank: JZ152696.1	CNAG_00409_GE1	Chr1:+:1077925-1077957	YNYNTDIVIcR	C10(Carbamidomethyl)	0	2	715.844	1430.68	5.26	28.25	3114	9/116	Crypto_INGEL_16.raw	94	3.61	9	Crypto_INGEL_15.raw:3121;Crypto_INGEL_16.raw:3114;Crypto_INGEL_17.raw:3183;Crypto_INGEL_19.raw:3144;CN_SCX_7.raw:2098;CN_SCX_6.raw:2335;Cneo_bRPLC_11.raw:2396;CN_SCX_6.raw:2423;Crypto_INGEL_21.raw:2777
3	CNAG_01324	Extension at C-terminus	207/305	XP_776141.1 (Cryptococcus neoformans var. neoformans B-3501A)	GenBank: JZ152697.1	CNAG_01324_GE2	Chr5:+:596739-596819	IIYGANPPANQTGVEFDAHDENDDESR		0	3	992.107	2974.31	-0.45	24.95	2037	13/278	CN_SCX_8.raw	41	-	1	CN_SCX_8.raw:2037
4	CNAG_01613	Extension at N-terminus	2157/2353	XP_776384.1 (Cryptococcus neoformans var. neoformans B-3501A)	GenBank: JZ152698.1	CNAG_01613_GE3	Chr11:-:427768-427821	STSDAPISIVPSITPIEK		0	2	928.008	1855.01	1.08	40.63	3931	6/168	CN_SCX_2.raw	28	-	1	CN_SCX_2.raw:3931
5	CNAG_01660	Extension at N-terminus	202/388	XP_776335.1 (Cryptococcus neoformans var. neoformans B-3501A); XP_569965.1 (Cryptococcus neoformans var. neoformans JEC21); XP_003192667.1 (Cryptococcus gattii WM276)	GenBank: JZ152699.1	CNAG_01660_GE4	Chr 11:+:548703-548732	IAELAVGFLR		0	2	544.827	1088.65	1.09	35.04	3311	9/72	Cneo_bRPLC_17.raw	56	3.07	1	Cneo_bRPLC_17.raw:3311
6	CNAG_01895	Extension at C-terminus	237/300	XP_772745.1 (Cryptococcus neoformans var. neoformans B-3501A); XP_003196648.1 (Cryptococcus gattii WM276)	GenBank: JZ152700.1	CNAG_01895_GE5	Chr11:+:1197139-1197201	SVENTEQNVGDAMGFVDYVAR		0	2	1151.02	2301.04	-2.27	49.68	5483	14/226	Cneo_bRPLC_14.raw	135	5.27	1	Cneo_bRPLC_14.raw:5483
7	CNAG_02001	Extension at N-terminus	1232/1250	XP_772938.1 (Cryptococcus neoformans var. neoformans B-3501A)	GenBank: JZ152701.1	CNAG_02001_GE6	Chr 11:-:1503473-1503526	IPSLGTDPQLATWQPLFR		0	2	1020.55	2040.09	0.29	56.85	5786	14/172	Cneo_bRPLC_16.raw	104	4.83	4	Cneo_bRPLC_16.raw:5786;Cneo_bRPLC_16.raw:5866;CN_SCX_4.raw:7235;Cneo_bRPLC_17.raw:5982
8	CNAG_05600	Extension at N-terminus	707/773	XP_572418.1 (Cryptococcus neoformans var. neoformans JEC21); XP_772378.1 (Cryptococcus neoformans var. neoformans B-3501A); XP_003197163.1 (Cryptococcus gattii WM276)	GenBank: JZ152702.1	CNAG_05600_GE7	Chr 14:-:728639-728680	LVFSEEVEAALHAR		0	3	524.279	1570.82	-0.03	52.94	6081	8/112	CN_SCX_11.raw	66	4.04	2	CN_SCX_11.raw:6081;CN_SCX_11.raw:5990
9	CNAG_02460	Extension at C-terminus	350/431	EIW71749.1 (Tremella mesenterica DSM 1558)	-	-	Chr 6:-:266380-266406	WEYMSPLGK		0	2	555.768	1110.53	-0.47	28.61	2722	6/70	CN_SCX_7.raw	42	-	2	CN_SCX_7.raw:2722;Crypto_INGEL_12.raw:3661
10	CNAG_07647	Extension at N-terminus	897/1117	XP_003194395.1 1 (Cryptococcus gattii WM276)	-	-	Chr 6:+:1052694-1052750	AGTGSTSTTINDAALSSPR		0	2	903.946	1806.88	0.93	21.6	1521	11/188	CN_SCX_3.raw	71	-	2	CN_SCX_3.raw:1521;Cneo_bRPLC_12.raw:990
11	CNAG_02816	Extension at C-terminus	903/939	XP_776794.1 (Cryptococcus neoformans var. neoformans B-3501A); XP_569687.1 (Cryptococcus neoformans var. neoformans JEC21); XP_003192969.1 (Cryptococcus gattii WM276)	-	-	Chr 3:+:706590-706649	DMLDQPVVSNLDDVIVTTMK		0	2	1117.06	2233.11	0.22	63.24	6619	18/38	Cneo_bRPLC_19.raw	-	3.66	1	Cneo_bRPLC_19.raw:6619
12	CNAG_07936	Extension at N-terminus	1196/2491	XP_568741.1 (Cryptococcus neoformans var. neoformans B-3501A); XP_771942.1 (Cryptococcus neoformans var. neoformans B-3501A)	GenBank: JZ152703.1	CNAG_07936_GE8	Chr 13:+:376900-376944	IGDIVVcSSTSGALK	C7(Carbamidomethyl)	0	2	753.896	1506.78	0.62	29.03	2456	9/128	CN_SCX_3.raw	47	-	1	CN_SCX_3.raw:2456
13	CNAG_01777	Extension at N-terminus	306/345	XP_776391.1 (Cryptococcus neoformans var. neoformans B-3501A); XP_569573.1 (Cryptococcus neoformans var. neoformans JEC21); XP_003192832.1 (Cryptococcus gattii WM276)	-	-	Chr 11:-:862378-862410	NLGEHAMAILR		0	2	612.833	1224.66	6.35	24.92	2663	10/120	Crypto_INGEL_15.raw	53	3.96	1	Crypto_INGEL_15.raw:2663
14	CNAG_06313	Extension at N-terminus	573/598	XP_568570.1 (Cryptococcus neoformans var. neoformans JEC21); XP_003197445.1 (Cryptococcus gattii WM276)	-	-	Chr 13:-:167414-167491	IFQQEHYTENFVQAIFSAMPGGPEGK		0	2	1463.2	2925.39	0.84	62.03	7433	17/292	Crypto_INGEL_7.raw	81	5.17	5	Crypto_INGEL_7.raw:7433;Crypto_INGEL_12.raw:7239;Crypto_INGEL_9.raw:6821;Crypto_INGEL_6.raw:7228;Crypto_INGEL_6.raw:7242
							Chr 13:-:167414-167491	IFQQEHYTENFVQAIFSAmPGGPEGK	M19(Oxidation)	0	2	1471.19	2941.37	-3.25	51.79	6235	17/292	Crypto_INGEL_6.raw	105	5.18	9	Crypto_INGEL_6.raw:6235;Crypto_INGEL_12.raw:6277;Crypto_INGEL_6.raw:6230;Crypto_INGEL_7.raw:6370;Crypto_INGEL_22.raw:5847;Crypto_INGEL_19.raw:6319;Crypto_INGEL_12.raw:6247;Crypto_INGEL_6.raw:6244;Crypto_INGEL_9.raw:5886
							Chr 13:-:167414-167497	VKIFQQEHYTENFVQAIFSAMPGGPEGK		1	3	1051.52	3152.53	-6.2	57.38	6834	11/320	Crypto_INGEL_6.raw	74	6.34	2	Crypto_INGEL_6.raw:6834;Crypto_INGEL_6.raw:6835
15	CNAG_02148	Extension at N-terminus	134/162	EIW67340.1 (Tremella mesenterica DSM 1558)	-	-	Chr 6:-:1078750-1078791	LMADSPPGISAAPK		0	2	677.856	1354.71	1.13	24.47	1876	13/116	CN_SCX_3.raw	72	3.23	7	CN_SCX_3.raw:1876;Crypto_INGEL_21.raw:1942;Cneo_bRPLC_12.raw:1347;Cneo_bRPLC_13.raw:1369;CN_SCX_3.raw:1947;Cneo_bRPLC_12.raw:1275;CN_SCX_4.raw:1745
								LmADSPPGISAAPK	M2(Oxidation)	0	2	685.851	1370.69	-3.02	17.52	1572	7/104	Crypto_INGEL_22.raw	50	3.4	2	Crypto_INGEL_22.raw:1572;CN_SCX_3.raw:1425
16	CNAG_03816	Extension at N-terminus	213/236	XP_001877197.1 (Laccaria bicolor S238N-H82)	-	-	Chr 2:+:915600-915656	TSIMAVQFDGGVVIGADSR		0	2	961.992	1922.98	7.05	72.78	7702	10/192	Crypto_INGEL_20.raw	90	3.69	13	Crypto_INGEL_20.raw:7702;Crypto_INGEL_20.raw:7799;Crypto_INGEL_20.raw:7959;Crypto_INGEL_20.raw:8196;Crypto_INGEL_20.raw:8298;Crypto_INGEL_20.raw:7877;Crypto_INGEL_20.raw:7622;Crypto_INGEL_20.raw:7509;Crypto_INGEL_20.raw:8394;Crypto_INGEL_20.raw:8474;Crypto_INGEL_20.raw:8036;Crypto_INGEL_20.raw:8113;Crypto_INGEL_20.raw:7332
17	CNAG_03069	Extension at N-terminus	138/140	XP_569386.1 (Cryptococcus neoformans var. neoformans JEC21); XP_003193163.1 (Cryptococcus gattii WM276)	-	-	Chr 3:-:66219-66272	LLETESVFAFMDVGPIAK		0	2	984.02	1967.03	7.03	60.82	6568	11/136	Crypto_INGEL_21.raw	51	3.12	4	Crypto_INGEL_21.raw:6568;Crypto_INGEL_22.raw:6671;Crypto_INGEL_21.raw:6659;Crypto_INGEL_21.raw:6760
							Chr 3:-:66219-66272	LLETESVFAFmDVGPIAK	M11(Oxidation)	0	2	992.016	1983.02	4.86	49.35	5440	9/136	Crypto_INGEL_21.raw	55	-	1	Crypto_INGEL_21.raw:5440
18	CNAG_03052	Extension at N-terminus	523/552	XP_569418.1 (Cryptococcus neoformans var. neoformans JEC21); XP_776298.1 (Cryptococcus neoformans var. neoformans B-3501A); XP_003193188.1 (Cryptococcus gattii WM276)	-	-	Chr 3:+:111616-111654	QFWVGLSDMQGWR		0	2	805.388	1609.77	6.76	52.19	6501	9/144	Crypto_INGEL_5.raw	80	3.38	1	Crypto_INGEL_5.raw:6501
19	CNAG_02950	Extension at N-terminus	425/243	XP_569769.1 (Cryptococcus neoformans var. neoformans JEC21)	-	-	Chr 3:-:365777-365803	ELLSADLNR		0	2	515.783	1030.56	5.43	21.1	2229	6/68	Crypto_INGEL_19.raw	39	-	1	Crypto_INGEL_19.raw:2229
