# Supplementary material for: Proteogenomic analysis of pathogenic yeast Cryptococcus neoformans using high resolution mass spectrometry
Source: Clin Proteomics. 2014 Feb 3;11(1):5. doi: 10.1186/1559-0275-11-5 (PMC3915034; doi:10.1186/1559-0275-11-5)
Supplement: Additional file 10: Table S6 — List of peptides providing protein-coding evidence of UTRs of genes. [file 1559-0275-11-5-S10.xlsx]

## Sheet: UTR
Additional file 10: Table S6: List of peptides providing protein coding evidence of UTRs of genes
Selvan et al.,Proteogenomic analysis of pathogenic yeast Cryptococcus neoformans using high resolution mass spectrometry
	Gene ID	Type of example	Annotated protein start/stop co–ordinates	Revised protein start/stop co–ordinates	Annotated protein length / Revised protein length (amino acids)	Orthologous evidence	Peptide co-ordinates	Peptide sequence	Modifications	Number of Missed Cleavages	Charge	m/z [Da]	MH+ [Da]	ΔM [ppm]	RT [min]	First Scan	Spectrum File	Mascot Score (ion score)	Sequest score (Xcorr)	Number of PSMs	spectrum Ids
1	CNAG_00326	5' UTR	Chr 1:+:834029	Chr 1:+:833626	418 / 451	XP_566736.1 (Cryptococcus neoformans var. neoformans JEC21); XP_778298.1 (Cryptococcus neoformans var. neoformans B-3501A); XP_003192114.1 (Cryptococcus gattii WM276)	Chr 1:+:833850-833891	YHPDKNPAPEAAEK		1	2	783.882	1566.76	0.65	6.2	385	CN_SCX_22.raw	71	3.25	2	CN_SCX_22.raw:385;CN_SCX_22.raw:372
2	CNAG_01159	5' UTR	Chr 5:-:1048725	Chr 5:-:1049085	466/586	XP_003193687.1 (Cryptococcus gattii WM276); XP_570464.1 (Cryptococcus neoformans var. neoformans JEC21); XP_775942.1 (Cryptococcus neoformans var. neoformans B-3501A)	Chr 5:-:1048885-1048959	AGTAPAALDEQGNAINPHIPEYITK		0	3	864.441	2591.31	-0.53	31.09	3039	CN_SCX_7.raw	77	7.38	2	CN_SCX_7.raw:3039;CN_SCX_7.raw:3120
3	CNAG_01666	5' UTR	Chr 11:+:559177	Chr 11:+:558596	41/106	XP_569529.1 (Cryptococcus neoformans var. neoformans JEC21); XP_776494.1 (Cryptococcus neoformans var. neoformans B-3501A)	Chr 11:+:558675-558710	TLTDQVITVELK		0	2	680.392	1359.78	2.76	36.09	3356	CN_SCX_3.raw	68	3.4	2	CN_SCX_3.raw:3356;Cneo_bRPLC_15.raw:2626
							Chr11:+:558890-558922	LDNISVEDPER		0	2	643.813	1286.62	-2.65	19.17	1797	Crypto_INGEL_22.raw	64	3.56	3	Crypto_INGEL_22.raw:1797;Cneo_bRPLC_7.raw:1390;Cneo_bRPLC_1.raw:1344
4	CNAG_06798	5' UTR	Chr 2:+:8307	Chr 2:+:8136	566/622	XP_568750.1 (Cryptococcus neoformans var. neoformans JEC21); XP_777039.1 (Cryptococcus neoformans var. neoformans B-3501A); XP_003192452.1 (Cryptococcus gattii WM276)	Chr2:+:8214-8258	KDDEELELEQALFGR		1	2	896.443	1791.88	1.49	57.65	5770	CN_SCX_13.raw	121	4.92	4	CN_SCX_13.raw:5770;CN_SCX_13.raw:5726;CN_SCX_13.raw:5753;CN_SCX_13.raw:5800
5	CNAG_00768	3' UTR	Chr 1:-:2016920	Chr 1:-:2016264	164/368	XP_567061.1 (Cryptococcus neoformans var. neoformans JEC21); XP_777607.1 (Cryptococcus neoformans var. neoformans B-3501A); XP_003191715.1 (Cryptococcus gattii WM276)	Chr 1:-:2016321-2016347	EGYYELcIK	C7(Carbamidomethyl)	0	2	587.776	1174.54	-0.06	27.38	2977	Cneo_bRPLC_8.raw	45	-	1	Cneo_bRPLC_8.raw:2977
							Chr 1:-:2016348-2016443	KGVAKPAPVAAAPSSATPLAGAGEEATVGEVK		1	3	977.866	2931.58	1.31	27.59	2615	Crypto_INGEL_11.raw	85	9.56	4	Crypto_INGEL_11.raw:2615;CN_SCX_13.raw:2066;Crypto_INGEL_12.raw:2563;CN_SCX_13.raw:2046
							Chr 1:-:2016537-2016575	GTVDEAEGDPELK		0	2	680.319	1359.63	1.69	15.8	1223	Crypto_INGEL_11.raw	51	3.46	2	Crypto_INGEL_11.raw:1223;CN_SCX_4.raw:759
							Chr 1:-:2016576-2016611	GIADVTIGGWGR		0	2	601.32	1201.63	0.22	35.69	4260	Crypto_INGEL_12.raw	74	3.47	3	Crypto_INGEL_12.raw:4260;CN_SCX_6.raw:3424;Cneo_bRPLC_24.raw:2208
6	CNAG_03236	3' UTR	Chr 8:-:413217	Chr 8:-:412817	104/216	XP_774493.1 (Cryptococcus neoformans var. neoformans B-3501A); XP_572065.1 (Cryptococcus neoformans var. neoformans JEC21); XP_003195213.1 (Cryptococcus gattii WM276)	Chr8:-:412967-412996	EETVLSAISK		0	2	538.795	1076.58	-0.24	24.08	2446	Cneo_bRPLC_10.raw	36	-	1	Cneo_bRPLC_10.raw:2446
7	CNAG_04312	3' UTR	Chr 9:+:537255	Chr 9:+:537717	298/434	XP_773772.1 (Cryptococcus neoformans var. neoformans B-3501A); XP_572705.1 (Cryptococcus neoformans var. neoformans JEC21); XP_003195790.1 (Cryptococcus gattii WM276)	Chr 9:+:537532-537597	TSHRPVEGPSLcVITEGEGVVR	C12(Carbamidomethyl)	0	3	793.744	2379.22	3.42	33.03	3246	Crypto_INGEL_11.raw	68	7.63	3	Crypto_INGEL_11.raw:3246;Crypto_INGEL_10.raw:3247;Cneo_bRPLC_11.raw:3251
							Chr 9:+:537658-537681	EVEWEAIK		0	2	502.258	1003.51	0.03	25.62	2440	Cneo_bRPLC_1.raw	37	-	1	Cneo_bRPLC_1.raw:2440
8	CNAG_04735	3' UTR	Chr 10:+:546995	Chr 10:+:547150	722/831	XP_773186.1 (Cryptococcus neoformans var. neoformans B-3501A); XP_567342.1 (Cryptococcus neoformans var. neoformans JEC21); XP_003196170.1 (Cryptococcus gattii WM276)	Chr 10:+:547043-547099	GLGEDAAVVGQTPWGGGVR		0	2	913.464	1825.92	1.2	30.26	2484	Cneo_bRPLC_16.raw	86	6.49	7	Cneo_bRPLC_16.raw:2484;CN_SCX_4.raw:3477;Cneo_bRPLC_15.raw:2803;Crypto_INGEL_6.raw:4175;CN_SCX_4.raw:3574;Crypto_INGEL_22.raw:3977;Cneo_SCX_5.raw:2619
9	CNAG_00151	5' UTR	Chr 1:+:416395	Chr 1:+:415523	555/822	XP_566479.1 (Cryptococcus neoformans var. neoformans JEC21); XP_778047.1 (Cryptococcus neoformans var. neoformans B-3501A)	Chr 1:+:416212-416238	IRAEIEAER		1	2	543.798	1086.59	-0.9	11.33	778	Crypto_INGEL_14.raw	55	3.49	2	Crypto_INGEL_14.raw:778;Crypto_INGEL_2.raw:874
10	CNAG_00768	3' UTR	Chr 1:-:2016264	Chr 1:-:2016067	164/368	XP_567061.1(Cryptococcus neoformans var. neoformans JEC21); XP_003191715.1 (Cryptococcus gattii WM276); XP_777607.1 (Cryptococcus neoformans var. neoformans B-3501A)	Chr 1:-:2016615-2016659	DRDDVASPVPAATGK		1	2	749.88	1498.75	1.7	13.37	949	Crypto_INGEL_11.raw	86	5.11	3	Crypto_INGEL_11.raw:949;Crypto_INGEL_15.raw:1069;Crypto_INGEL_11.raw:966
							Chr 1:-:2016660-2016686	TVGFALLGR		0	2	467.279	933.551	-1.24	34.11	3942	Crypto_INGEL_13.raw	65	-	4	Crypto_INGEL_13.raw:3942;Crypto_INGEL_19.raw:4028;Crypto_INGEL_12.raw:3897;Crypto_INGEL_18.raw:3841
							Chr 1:-:2016738-2016857	LELPPSPLSTSSTQPLDPLTPPLPHFTTLHLPLSSFVLIK		0	4	1083.6	4331.38	-2.84	68.7	7587	Crypto_INGEL_16.raw	-	5.14	3	Crypto_INGEL_16.raw:7587;Crypto_INGEL_11.raw:6901;Crypto_INGEL_15.raw:7674
11	CNAG_04896	5' UTR	Chr 10:+:87113	Chr 10:+:86945	437/478	XP_567400.1(Cryptococcus neoformans var. neoformans JEC21), XP_773247.1(Cryptococcus neoformans var. neoformans B-3501A), XP_003196339.1(Cryptococcus gattii WM276)	Chr 10:+:87023-87052	ATVLQELDER		0	2	587.312	1173.62	4.85	28.35	2985	Crypto_INGEL_9.raw	79	2.95	1	Crypto_INGEL_9.raw:2985
12	CNAG_07618	5' UTR	Chr 11:-:1531639	Chr 11:-:1531868	221/262	XP_003193173.1 (Cryptococcus gattii WM276)		IASFPLSFVQTGGDNTWR		0	2	998.509	1996.01	8.73	51.96	6011	Crypto_INGEL_16.raw	63	2.95	1	Crypto_INGEL_16.raw:6011
13	CNAG_05568	5' UTR	Chr 14:-:646775	Chr 14:-:647028	171/248	XP_572390.1 (Cryptococcus neoformans var. neoformans JEC21); XP_003197066.1 (Cryptococcus gattii WM276)	Chr 14:-:646844-646879	LADYPIATGAEK		0	2	624.835	1248.66	13.13	18.45	1868	Crypto_INGEL_17.raw	63	3.7	1	Crypto_INGEL_17.raw:1868
