# Supplementary material for: Proteogenomic analysis of pathogenic yeast Cryptococcus neoformans using high resolution mass spectrometry
Source: Clin Proteomics. 2014 Feb 3;11(1):5. doi: 10.1186/1559-0275-11-5 (PMC3915034; doi:10.1186/1559-0275-11-5)
Supplement: Additional file 13: Table S7 — List of GSSPs mapping to exonic region of genes aiding in correction of translational frame. [file 1559-0275-11-5-S13.xlsx]

## Sheet: Sheet1
Additional file 13: Table S7: List of GSSPs mapping to exonic region of genes aiding in correction of translational frame
Selvan et al., Proteogenomic analysis of pathogenic yeast Cryptococcus neoformans using high resolution mass spectrometry
	Gene ID	Orthologous evidence	Peptide co-ordinates	Peptide sequence	Modifications	Number of Missed Cleavages	Charge	m/z [Da]	MH+ [Da]	ΔM [ppm]	RT [min]	First Scan	Spectrum File	Mascot Score (Ion score)	Sequest score (Xcorr)	Number of PSMs	Spectrum Ids
1	CNAG_00469	XP_003191410.1 (Cryptococcus gattii WM276), XP_566816.1 (Cryptococcus neoformans var. neoformans JEC21); XP_777963.1 (Cryptococcus neoformans var. neoformans B-3501A)	Chr 1:-:1214103-1214144	SALVPLLSLLPSIR		0	2	739.97	1478.93	1.1	75.28	8205	CN_SCX_3.raw	80	-	3	CN_SCX_3.raw:8205;CN_SCX_4.raw:8743;CN_SCX_4.raw:8949
2	CNAG_05480	XP_572328.1 (Cryptococcus neoformans var. neoformans JEC21); XP_003196995.1 (Cryptococcus gattii WM276)	Chr 14:-:425674-425739	IAVIFGTGcNAAYMETAGSIPK	C9(Carbamidomethyl)	0	2	1136.07	2271.13	6.83	43.67	4922	Crypto_INGEL_9.raw	112	4.87	1	Crypto_INGEL_9.raw:4922
			Chr 14:-:425650-425673	IDYVGLPK		0	2	452.761	904.515	1.71	22.59	2660	Crypto_INGEL_8.raw	45	-	7	Crypto_INGEL_15.raw:2592;Crypto_INGEL_8.raw:2660;Crypto_INGEL_10.raw:2486;Crypto_INGEL_9.raw:2250;Crypto_INGEL_11.raw:2556;Crypto_INGEL_12.raw:2467;Crypto_INGEL_19.raw:2550
			Chr 14:-:425899-425949	GFGAPNIEGYDVAAMFK		0	2	893.936	1786.86	9.49	51.94	6223	Crypto_INGEL_19.raw	93	4.8	14	Crypto_INGEL_19.raw:6223;Cneo_bRPLC_18.raw:5239;Crypto_INGEL_9.raw:5816;Crypto_INGEL_12.raw:6188;Crypto_INGEL_11.raw:5575;Crypto_INGEL_8.raw:6482;Crypto_INGEL_17.raw:6272;Crypto_INGEL_13.raw:6025;Crypto_INGEL_10.raw:5952;Crypto_INGEL_15.raw:6184;Crypto_INGEL_14.raw:5624;Cneo_bRPLC_18.raw:5167;CN_SCX_6.raw:6901;CN_SCX_4.raw:6560
3	CNAG_05618	XP_572435.1 (Cryptococcus neoformans var. neoformans JEC21); XP_772397.1 (Cryptococcus neoformans var. neoformans B-3501A); XP_003197107.1 (Cryptococcus gattii WM276)	Chr 14:+:779620-779649	TQEYDALAFR		0	2	607.296	1213.58	-0.75	25.84	2909	Cneo_bRPLC_7.raw	49	-	1	Cneo_bRPLC_7.raw:2909
4	CNAG_06511	XP_771794.1 (Cryptococcus neoformans var. neoformans B-3501A); XP_003197613.1 (Cryptococcus gattii WM276)	Chr 13:+:712876-712908	ATGSVSYGVSK		0	2	528.273	1055.54	1.15	10.77	821	Crypto_INGEL_17.raw	69	3.38	10	Crypto_INGEL_21.raw:740;Crypto_INGEL_18.raw:776;Crypto_INGEL_19.raw:859;Crypto_INGEL_17.raw:821;Crypto_INGEL_16.raw:794;Crypto_INGEL_16.raw:975;Cneo_SCX_5.raw:531;Crypto_INGEL_22.raw:756;Crypto_INGEL_20.raw:864;Cneo_bRPLC_9.raw:534
5	CNAG_06022	XP_772227.1 (Cryptococcus neoformans var. neoformans B-3501A); XP_003197218.1 (Cryptococcus gattii WM276)	Chr 12:-:107282-107314	SFADSSFDVER		0	2	630.281	1259.55	0.35	25.13	2770	Crypto_INGEL_12.raw	68	-	1	Crypto_INGEL_12.raw:2770
6	CNAG_07418	XP_570502.1 (Cryptococcus neoformans var. neoformans JEC21)	Chr 5:-:383790-383816	DSLLVTQFR		0	2	539.8	1078.59	3.83	32.7	3725	Crypto_INGEL_16.raw	51	-	1	Crypto_INGEL_16.raw:3725
7	CNAG_03926	XP_569239.1 (Cryptococcus neoformans var. neoformans JEC21)	Chr 2:+:1202853-1202885	GSFFcDQDcFK	C5(Carbamidomethyl); C9(Carbamidomethyl)	0	2	705.779	1410.55	3.44	30.46	3448	Crypto_INGEL_10.raw	45	2.88	1	Crypto_INGEL_10.raw:3448
8	CNAG_02881	XP_569781.1 (Cryptococcus neoformans var. neoformans JEC21); XP_003193003.1 (Cryptococcus gattii WM276); XP_776731.1 (Cryptococcus neoformans var. neoformans B-3501A)	Chr 3:-:541560-541652	EFVPLHTPIFYVSGEYPVNASPSFLADINGK		0	3	1136.92	3408.74	6.76	58.81	6372	Crypto_INGEL_21.raw	77	8.19	2	Crypto_INGEL_21.raw:6372;Crypto_INGEL_22.raw:6469
